# Supplementary material for: Repeatability of Health and Welfare Traits and Correlation with Performance Traits in Dairy Goats Reared under Low-Input Farming Systems
Source: Vet Sci. 2022 Jun 11;9(6):289. doi: 10.3390/vetsci9060289 (PMC9231351; doi:10.3390/vetsci9060289)
Supplement: Supplementary file 1 [file vetsci-09-00289-s001.zip]

Archive with 2 entries (2 files):
- Dataset S1.xlsx
- Supplement 1.pdf
