# Supplementary material for: Repeatability of Health and Welfare Traits and Correlation with Performance Traits in Dairy Goats Reared under Low-Input Farming Systems
Source: Vet Sci. 2022 Jun 11;9(6):289. doi: 10.3390/vetsci9060289 (PMC9231351; doi:10.3390/vetsci9060289)
Supplement: Supplementary file 1 [file vetsci-09-00289-s001.zip › Dataset S1.xlsx]

## Sheet: Dataset S1
Numbering	Farm	Breed (1=Skopelos, 2=Eghoria, 3=Damascus)	Sampling_number	Period_of_kidding	Days_from_kidding	Age_at_kidding	BCS	Milk_yield	Daily_milk_yield	Daily_milk_yield_ln	Fat_content	Fat_yield	Fat_yield_ln	Protein_content	Protein_yield	Protein_yield_ln	Lactose_content	Lactose_yield	Lactose_yield_ln	SNF_content	SNF_yield	SNF_yield_ln	Cells	Cells_ln	TVC	TVC_ln	SMI	UHP1	UHP2	UHP3	GIN	Cestodes	Lungworms	GIN_infection	Cestode_infection	Lungworm_infection	Endoparasite_infection	Myiasis	Ticks	Ear_injuries	Horn_injuries	Head_skin_lesions	Nasal_discharge	Ocular_discharge	Head_problems	Abscess	Diarrhea	Hernia	Injury
0	1	1	3	2	118	46	2.5	769	1538	7.33824	4.03	61.9814	4.12683	3.43	52.7534	3.96563	4.18	64.2884	4.16338	8.51	130.884	4.87431	177	12.0839	8	8.9872	-0.413396	0	0	0	NA	NA	NA	NA	NA	NA	NA	0	0	0	0	0	0	0	0	0	0	0	0
1	1	1	1	1	78	33	2	366	732	6.59578	3.36	24.5952	3.20255	3.34	24.4488	3.19658	4.28	31.3296	3.44456	8.52	62.3664	4.13303	44	10.6919	8	8.9872	-0.435484	0	0	0	NA	NA	NA	NA	NA	NA	NA	0	0	0	1	0	0	0	1	0	0	0	0
1	1	1	2	1	113	33	2	214	428	6.05912	5.96	25.5088	3.23902	4.23	18.1044	2.89616	4.85	20.758	3.03293	9.98	42.7144	3.75454	94	11.4511	10	9.21034	-0.424674	0	0	0	NA	NA	NA	NA	NA	NA	NA	0	0	0	1	0	0	0	1	0	0	0	0
1	1	1	3	1	148	33	2.5	165	330	5.79909	6.28	20.724	3.03129	4	13.2	2.58022	4.79	15.807	2.76045	9.68	31.944	3.46398	431	12.9739	8	8.9872	-0.371211	0	0	0	NA	NA	NA	NA	NA	NA	NA	0	0	0	1	0	0	0	1	0	0	0	0
1	1	1	4	1	176	33	2.5	219	438	6.08222	5.35	23.433	3.15415	3.81	16.6878	2.81468	4.6	20.148	3.00311	9.31	40.7778	3.70814	173	12.061	8	8.9872	-0.41406	0	0	0	NA	NA	NA	NA	NA	NA	NA	0	0	0	1	0	0	0	1	0	0	0	0
1	1	1	5	1	205	33	2.5	139	NA	NA	NA	NA	NA	NA	NA	NA	NA	NA	NA	NA	NA	NA	137	11.8277	8	8.9872	-0.420039	0	0	0	NA	NA	NA	NA	NA	NA	NA	0	0	0	1	0	0	0	1	0	0	0	0
1	1	1	1	2	52	46	2.5	270	540	6.29157	NA	NA	NA	3.88	20.952	3.04223	4.56	24.624	3.20372	9.34	50.436	3.92071	NA	NA	8	8.9872	NA	NA	NA	NA	NA	NA	NA	NA	NA	NA	NA	0	0	1	1	0	0	0	1	0	0	0	0
1	1	1	2	2	87	46	2.5	190	380	5.94017	6.61	25.118	3.22358	3.99	15.162	2.71879	4.55	17.29	2.85013	9.45	35.91	3.58102	NA	NA	30	10.309	NA	NA	NA	NA	NA	NA	NA	NA	NA	NA	NA	0	1	0	1	0	0	0	1	0	0	0	0
1	1	1	3	2	118	46	2.5	260	520	6.25383	7.33	38.116	3.64063	4.15	21.58	3.07177	4.36	22.672	3.12113	9.41	48.932	3.89043	NA	NA	8	8.9872	NA	NA	NA	NA	NA	NA	NA	NA	NA	NA	NA	0	0	0	1	0	0	0	1	0	0	0	0
1	1	1	4	2	153	46	2.5	269	538	6.28786	4.31	23.1878	3.14363	3.95	21.251	3.0564	4.37	23.5106	3.15745	9.22	49.6036	3.90406	NA	NA	NA	NA	NA	NA	NA	NA	NA	NA	NA	NA	NA	NA	NA	0	1	0	1	0	0	0	1	0	0	0	0
1	1	1	5	2	182	46	2.5	407	814	6.70196	4.7	38.258	3.64435	3.48	28.3272	3.34382	4.34	35.3276	3.56466	8.72	70.9808	4.26241	85	11.3504	8	8.9872	-0.428675	0	0	0	NA	NA	NA	NA	NA	NA	NA	0	0	0	1	0	0	0	1	0	0	0	0
2	1	1	1	1	78	45	2	622	1244	7.12609	8.68	107.979	4.68194	4.11	51.1284	3.93434	4.6	57.224	4.04697	9.61	119.548	4.78372	1478	14.2062	8	8.9872	-0.197325	0	1	2	NA	NA	NA	NA	NA	NA	NA	0	0	0	0	0	0	0	0	0	0	0	0
2	1	1	2	1	113	45	2	573	1146	7.04403	5.34	61.1964	4.11409	3.86	44.2356	3.78953	4.76	54.5496	3.99911	9.52	109.099	4.69226	546	13.2104	28	10.24	-0.32705	0	1	1	NA	NA	NA	NA	NA	NA	NA	0	0	0	0	1	0	0	1	0	0	0	0
2	1	1	3	1	148	45	2.5	337	674	6.51323	6.46	43.5404	3.77369	3.49	23.5226	3.15796	4.53	30.5322	3.41878	8.91	60.0534	4.09523	666	13.409	8	8.9872	-0.332182	0	0	0	NA	NA	NA	NA	NA	NA	NA	0	0	0	0	0	0	0	0	0	0	0	0
2	1	1	4	1	176	45	2.5	413	826	6.71659	5.14	42.4564	3.74848	3.3	27.258	3.30535	4.57	37.7482	3.63094	8.77	72.4402	4.28276	367	12.8131	15	9.61581	-0.373069	0	0	0	NA	NA	NA	NA	NA	NA	NA	0	0	0	0	0	0	0	0	0	0	0	0
3	1	1	1	1	78	45	2.5	558	1116	7.01751	5.23	58.3668	4.06675	4.5	50.22	3.91641	4.63	51.6708	3.94489	10.04	112.046	4.71891	3623	15.1028	274	12.5209	0.49224	1	2	3	NA	NA	NA	NA	NA	NA	NA	1	0	0	0	1	0	0	1	0	0	0	0
3	1	1	2	1	113	45	2.5	333	666	6.50129	5.61	37.3626	3.62067	4.36	29.0376	3.36859	4.5	29.97	3.4002	9.76	65.0016	4.17441	1562	14.2615	14	9.54681	-0.175856	0	1	2	NA	NA	NA	NA	NA	NA	NA	0	0	0	0	0	0	0	0	0	0	0	0
3	1	1	3	1	148	45	2.5	247	494	6.20254	5.94	29.3436	3.37907	4.39	21.6866	3.07669	4.09	20.2046	3.00591	9.37	46.2878	3.83488	21367	16.8774	8	8.9872	3.10585	0	1	2	NA	NA	NA	NA	NA	NA	NA	0	0	0	0	0	0	0	0	0	0	0	0
3	1	1	4	1	176	45	3	277	554	6.31716	6.13	33.9602	3.52519	3.66	20.2764	3.00946	4.28	23.7112	3.16595	8.84	48.9736	3.89128	5376	15.4975	497	13.1163	1.06282	1	2	3	NA	NA	NA	NA	NA	NA	NA	0	0	0	0	0	0	0	0	0	0	0	0
3	1	1	5	1	205	45	3	214	428	6.05912	6.35	27.178	3.30241	4.37	18.7036	2.92872	3.9	16.692	2.81493	9.17	39.2476	3.66989	NA	NA	1700	14.3461	NA	NA	NA	NA	NA	NA	NA	NA	NA	NA	NA	0	0	0	0	0	0	0	0	0	0	0	0
3	1	1	1	2	52	58	2.5	608	1216	7.10332	4.99	60.6784	4.10559	4.45	54.112	3.99106	4.48	54.4768	3.99777	9.83	119.533	4.78359	NA	NA	1700	14.3461	NA	NA	NA	NA	NA	NA	NA	NA	NA	NA	NA	1	0	0	0	0	0	0	0	0	0	0	0
3	1	1	2	2	87	58	2.5	554	1108	7.01031	6.26	69.3608	4.23932	4.92	54.5136	3.99845	4	44.32	3.79144	9.82	108.806	4.68956	22942	16.9485	1700	14.3461	5.48766	1	2	3	NA	NA	NA	NA	NA	NA	NA	0	1	0	0	0	0	0	0	0	0	0	0
3	1	1	3	2	118	58	2.5	421	842	6.73578	6.95	58.519	4.06935	4.59	38.6478	3.65449	3.97	33.4274	3.50938	9.46	79.6532	4.37768	9996	16.1177	1700	14.3461	3.33758	1	2	3	NA	NA	NA	NA	NA	NA	NA	0	0	0	0	0	0	0	0	0	0	0	0
3	1	1	4	2	153	58	3	400	800	6.68461	5.85	46.8	3.84588	4.4	35.2	3.56105	3.96	31.68	3.45569	9.26	74.08	4.30515	16707	16.6313	NA	NA	NA	NA	NA	NA	NA	NA	NA	NA	NA	NA	NA	0	1	0	0	0	1	0	1	0	0	0	0
3	1	1	5	2	182	58	3	409	818	6.70686	5.65	46.217	3.83335	4.05	33.129	3.50041	4.11	33.6198	3.51512	9.06	74.1108	4.30556	4628	15.3476	12	9.39266	0.33084	0	1	2	NA	NA	NA	NA	NA	NA	NA	0	0	0	0	0	0	0	0	0	0	0	0
4	1	1	1	1	78	33	2	852	1704	7.44073	6.7	114.168	4.73767	4.25	72.42	4.28248	4.88	83.1552	4.42071	10.03	170.911	5.14114	242	12.3967	8	8.9872	-0.402601	0	0	0	NA	NA	NA	NA	NA	NA	NA	0	0	0	0	0	0	0	0	0	0	0	0
4	1	1	2	1	113	33	2	446	892	6.79347	4.64	41.3888	3.72301	4.08	36.3936	3.59439	4.27	38.0884	3.63991	9.26	82.5992	4.414	1002	13.8175	9	9.10498	-0.275126	0	1	2	NA	NA	NA	NA	NA	NA	NA	0	1	0	0	0	0	0	0	0	0	0	0
4	1	1	3	1	148	33	2	395	790	6.67203	6.26	49.454	3.90104	3.56	28.124	3.33662	4.39	34.681	3.54619	8.85	69.915	4.24728	571	13.2551	8	8.9872	-0.34796	0	0	0	NA	NA	NA	NA	NA	NA	NA	0	0	0	0	0	0	0	0	0	0	0	0
4	1	1	4	1	176	33	2	423	846	6.74052	5.77	48.8142	3.88802	3.54	29.9484	3.39948	4.24	35.8704	3.57991	8.68	73.4328	4.29637	129	11.7676	8	8.9872	-0.421368	0	0	0	NA	NA	NA	NA	NA	NA	NA	0	1	0	0	0	0	0	0	0	0	0	0
4	1	1	5	1	205	33	2.5	112	NA	NA	NA	NA	NA	NA	NA	NA	NA	NA	NA	NA	NA	NA	124	11.728	8	8.9872	-0.422198	0	0	0	NA	NA	NA	NA	NA	NA	NA	0	1	0	0	0	0	0	0	0	0	0	0
4	1	1	1	2	52	46	2.5	676	1352	7.20934	4.77	64.4904	4.16652	4.27	57.7304	4.05578	4.9	66.248	4.19341	10.07	136.146	4.91373	NA	NA	20	9.90349	NA	NA	NA	NA	NA	NA	NA	NA	NA	NA	NA	0	0	0	0	0	0	0	0	0	0	0	0
4	1	1	2	2	87	46	2.5	820	1640	7.40245	5.25	86.1	4.45551	4.18	68.552	4.22759	3.97	65.108	4.17605	9.05	148.42	5.00005	1540	14.2473	36	10.4913	-0.151942	1	2	3	NA	NA	NA	NA	NA	NA	NA	0	0	0	0	0	0	0	0	0	0	0	0
4	1	1	3	2	118	46	2	788	1576	7.36265	NA	NA	NA	NA	NA	NA	NA	NA	NA	NA	NA	NA	NA	NA	8	8.9872	NA	NA	NA	NA	NA	NA	NA	NA	NA	NA	NA	0	0	0	0	0	0	0	0	0	0	0	0
4	1	1	4	2	153	46	2.5	592	1184	7.07665	5.28	62.5152	4.13541	3.76	44.5184	3.7959	4.02	47.5968	3.86277	8.68	102.771	4.63251	NA	NA	NA	NA	NA	NA	NA	NA	NA	NA	NA	NA	NA	NA	NA	0	0	0	0	0	0	0	0	0	0	0	0
4	1	1	5	2	182	46	2.5	511	1022	6.92952	3.65	37.303	3.61907	3.53	36.0766	3.58564	4.2	42.924	3.75943	8.63	88.1986	4.47959	78	11.2645	8	8.9872	-0.429838	0	0	0	NA	NA	NA	NA	NA	NA	NA	0	0	0	0	0	0	0	0	0	0	0	0
5	1	1	1	1	78	45	3	380	760	6.63332	4.85	36.86	3.60713	3.96	30.096	3.40439	5.13	38.988	3.66325	10	76	4.33073	107	11.5806	8	8.9872	-0.425021	0	0	0	NA	NA	NA	NA	NA	NA	NA	0	0	0	0	1	0	0	1	0	0	0	0
5	1	1	2	1	113	45	3	237	474	6.16121	6.55	31.047	3.4355	4.26	20.1924	3.00531	4.77	22.6098	3.11838	9.93	47.0682	3.8516	222	12.3104	48	10.779	-0.355798	0	1	1	NA	NA	NA	NA	NA	NA	NA	1	0	0	0	0	0	0	0	0	0	0	0
5	1	1	3	1	148	45	3	179	358	5.88053	7.4	26.492	3.27684	4.28	15.3224	2.72932	4.55	16.289	2.79049	9.73	34.8334	3.55058	123	11.7199	8	8.9872	-0.422364	0	0	0	NA	NA	NA	NA	NA	NA	NA	0	0	0	0	0	0	0	0	0	0	0	0
5	1	1	4	1	176	45	3.5	178	356	5.87493	6.19	22.0364	3.0927	3.96	14.0976	2.646	4.59	16.3404	2.79364	9.45	33.642	3.51578	183	12.1172	8	8.9872	-0.412399	0	0	0	NA	NA	NA	NA	NA	NA	NA	0	0	0	0	0	0	0	0	0	0	0	0
6	1	1	1	1	78	45	2	986	1972	7.5868	3.77	74.3444	4.30871	3.88	76.5136	4.33747	4.54	89.5288	4.49456	9.31	183.593	5.21272	57	10.9508	30	10.309	-0.405757	0	1	1	NA	NA	NA	NA	NA	NA	NA	0	0	0	0	0	0	0	0	0	0	0	0
6	1	1	2	1	113	45	2.5	791	1582	7.36645	4.3	68.026	4.21989	3.87	61.2234	4.11453	4.45	70.399	4.25418	9.22	145.86	4.98265	130	11.7753	191	12.16	-0.191885	0	1	1	NA	NA	NA	NA	NA	NA	NA	0	0	0	0	0	1	0	1	1	0	0	0
6	1	1	3	1	148	45	2.5	506	1012	6.91968	4.51	45.6412	3.82081	3.67	37.1404	3.61471	4.27	43.2124	3.76613	8.84	89.4608	4.4938	143	11.8706	12	9.39266	-0.41403	0	0	0	NA	NA	NA	NA	NA	NA	NA	0	0	0	0	0	0	0	0	0	0	0	0
6	1	1	4	1	176	45	2.5	455	910	6.81344	4.44	40.404	3.69893	3.4	30.94	3.43205	4.13	37.583	3.62655	8.42	76.622	4.33888	267	12.495	10	9.21034	-0.395942	0	0	0	NA	NA	NA	NA	NA	NA	NA	0	0	0	0	0	0	0	0	0	0	0	0
6	1	1	5	1	205	45	2.5	474	948	6.85435	5.21	49.3908	3.89976	3.73	35.3604	3.56559	4.45	42.186	3.74209	9.08	86.0784	4.45526	788	13.5773	71	11.1704	-0.232976	0	1	1	NA	NA	NA	NA	NA	NA	NA	0	1	0	0	1	0	0	1	0	0	0	0
7	1	1	1	1	78	45	2.5	678	1356	7.21229	5.24	71.0544	4.26345	3.74	50.7144	3.92621	5.06	68.6136	4.22849	9.69	131.396	4.87822	144	11.8776	8	8.9872	-0.418876	0	0	0	NA	NA	NA	NA	NA	NA	NA	0	0	0	0	1	0	0	1	0	0	0	0
8	1	1	1	1	78	33	2	938	1876	7.5369	5.13	96.2388	4.56683	3.87	72.6012	4.28498	4.68	87.7968	4.47503	9.45	177.282	5.17774	97	11.4825	8	8.9872	-0.426682	0	0	0	NA	NA	NA	NA	NA	NA	NA	0	0	0	0	0	0	0	0	0	0	0	0
8	1	1	2	1	113	33	2.5	456	912	6.81564	4.74	43.2288	3.76651	4.05	36.936	3.60919	4.36	39.7632	3.68294	9.31	84.9072	4.44156	81	11.3022	8	8.9872	-0.429339	0	0	0	NA	NA	NA	NA	NA	NA	NA	0	0	0	0	0	0	0	0	0	0	0	0
8	1	1	3	1	148	33	2.5	291	582	6.36647	5.64	32.8248	3.49118	3.84	22.3488	3.10677	4.45	25.899	3.2542	9.19	53.4858	3.97942	87	11.3737	10	9.21034	-0.425837	0	0	0	NA	NA	NA	NA	NA	NA	NA	0	0	0	0	0	0	0	0	0	0	0	0
8	1	1	4	1	176	33	2.5	330	660	6.49224	4.8	31.68	3.45569	3.47	22.902	3.13122	4.33	28.578	3.35264	8.7	57.42	4.05039	48	10.779	8	8.9872	-0.43482	0	0	0	NA	NA	NA	NA	NA	NA	NA	0	1	0	0	0	0	0	0	0	0	0	0
8	1	1	5	1	205	33	2.5	278	556	6.32077	6.08	33.8048	3.5206	3.78	21.0168	3.04532	4.23	23.5188	3.1578	7.91	43.9796	3.78373	NA	NA	8	8.9872	NA	NA	NA	NA	NA	NA	NA	NA	NA	NA	NA	0	0	0	0	0	0	0	0	0	0	0	0
8	1	1	1	2	52	46	2.5	250	500	6.21461	6.08	30.4	3.41444	4.72	23.6	3.16125	3.71	18.55	2.92047	9.33	46.65	3.84267	NA	NA	152	11.9316	NA	NA	NA	NA	NA	NA	NA	NA	NA	NA	NA	1	0	0	0	0	0	0	0	0	0	0	0
8	1	1	2	2	87	46	2.5	435	870	6.76849	3.26	28.362	3.34505	3.82	33.234	3.50357	4.45	38.715	3.65623	9.17	79.779	4.37926	NA	NA	8	8.9872	NA	NA	NA	NA	NA	NA	NA	NA	NA	NA	NA	0	0	0	0	0	0	0	0	0	0	0	0
8	1	1	3	2	118	46	2.5	528	1056	6.96224	6.18	65.2608	4.17839	3.67	38.7552	3.65726	4.17	44.0352	3.78499	8.73	92.1888	4.52384	NA	NA	8	8.9872	NA	NA	NA	NA	NA	NA	NA	NA	NA	NA	NA	0	0	0	0	0	0	0	0	0	0	0	0
8	1	1	4	2	153	46	2.5	429	858	6.7546	4.47	38.3526	3.64682	3.69	31.6602	3.45506	3.87	33.2046	3.50269	8.47	72.6726	4.28596	NA	NA	NA	NA	NA	NA	NA	NA	NA	NA	NA	NA	NA	NA	NA	0	0	0	0	0	0	0	0	0	0	0	0
8	1	1	5	2	182	46	2.5	311	622	6.43294	NA	NA	NA	NA	NA	NA	NA	NA	NA	NA	NA	NA	NA	NA	8	8.9872	NA	NA	NA	NA	NA	NA	NA	NA	NA	NA	NA	0	0	0	0	0	0	0	0	0	0	0	0
9	1	1	2	1	113	33	2.5	359	718	6.57647	4.82	34.6076	3.54407	4.04	29.0072	3.36754	4.68	33.6024	3.5146	9.62	69.0716	4.23514	69	11.1419	8	8.9872	-0.431332	0	0	0	NA	NA	NA	NA	NA	NA	NA	0	0	0	0	0	0	0	0	0	0	0	0
9	1	1	3	1	148	33	2.5	271	542	6.29527	5.79	31.3818	3.44623	3.75	20.325	3.01185	4.15	22.493	3.1132	8.8	47.696	3.86485	66	11.0974	15	9.61581	-0.423059	0	0	0	NA	NA	NA	NA	NA	NA	NA	0	0	0	0	0	0	0	0	0	0	0	0
9	1	1	4	1	176	33	2.5	297	594	6.38688	5.19	30.8286	3.42844	3.56	21.1464	3.05147	4.03	23.9382	3.17548	8.49	50.4306	3.9206	195	12.1808	8	8.9872	-0.410406	0	0	0	NA	NA	NA	NA	NA	NA	NA	0	0	0	0	0	0	0	0	0	0	0	0
9	1	1	5	1	205	33	2.5	240	480	6.17379	6.97	33.456	3.51023	3.93	18.864	2.93726	4.31	20.688	3.02955	9.14	43.872	3.78128	NA	NA	8	8.9872	NA	NA	NA	NA	NA	NA	NA	NA	NA	NA	NA	0	1	0	0	0	0	0	0	0	0	0	0
9	1	1	1	2	52	46	2	540	1080	6.98472	4.79	51.732	3.94608	3.61	38.988	3.66325	4.62	49.896	3.90994	9.13	98.604	4.59111	NA	NA	8	8.9872	NA	NA	NA	NA	NA	NA	NA	NA	NA	NA	NA	0	0	0	0	1	0	0	1	0	0	0	0
9	1	1	2	2	87	46	2.5	593	1186	7.07834	3.7	43.882	3.7815	3.47	41.1542	3.71733	4.33	51.3538	3.93874	8.71	103.301	4.63764	NA	NA	8	8.9872	NA	NA	NA	NA	NA	NA	NA	NA	NA	NA	NA	0	0	0	0	0	0	0	0	0	0	0	0
9	1	1	3	2	118	46	2	608	1216	7.10332	5.63	68.4608	4.22626	3.47	42.1952	3.74231	3.93	47.7888	3.86679	8.31	101.05	4.61561	NA	NA	8	8.9872	NA	NA	NA	NA	NA	NA	NA	NA	NA	NA	NA	0	0	0	0	0	0	0	0	0	0	0	0
9	1	1	4	2	153	46	2	442	884	6.78446	4.16	36.7744	3.6048	3.84	33.9456	3.52476	3.84	33.9456	3.52476	8.58	75.8472	4.32872	NA	NA	NA	NA	NA	NA	NA	NA	NA	NA	NA	NA	NA	NA	NA	0	0	0	0	0	0	0	0	0	0	0	0
9	1	1	5	2	182	46	2.5	296	592	6.38351	4.58	27.1136	3.30004	3.29	19.4768	2.96922	4.16	24.6272	3.20385	8.35	49.432	3.9006	62	11.0349	8	8.9872	-0.432495	0	0	0	NA	NA	NA	NA	NA	NA	NA	0	0	0	0	0	1	0	1	0	0	0	0
10	1	1	1	1	78	45	2.5	390	780	6.65929	6.15	47.97	3.87058	5.42	42.276	3.74422	3.24	25.272	3.2297	9.56	74.568	4.31171	NA	NA	8	8.9872	NA	NA	NA	NA	NA	NA	NA	NA	NA	NA	NA	1	0	0	0	0	0	0	0	0	0	0	0
10	1	1	2	1	113	45	3	283	566	6.33859	4.61	26.0926	3.26165	4.44	25.1304	3.22408	4.28	24.2248	3.18738	9.62	54.4492	3.99727	9962	16.1143	223	12.3149	1.48112	1	2	3	NA	NA	NA	NA	NA	NA	NA	1	0	0	0	0	0	0	0	0	0	0	0
10	1	1	3	1	148	45	2.5	148	NA	NA	NA	NA	NA	NA	NA	NA	NA	NA	NA	NA	NA	NA	3034	14.9254	33	10.4043	0.0924231	1	2	3	NA	NA	NA	NA	NA	NA	NA	0	0	0	0	0	0	0	0	1	0	0	0
10	1	1	4	1	176	45	2.5	116	NA	NA	NA	NA	NA	NA	NA	NA	NA	NA	NA	NA	NA	NA	10321	16.1497	395	12.8866	1.75627	1	2	3	NA	NA	NA	NA	NA	NA	NA	0	0	0	0	0	0	0	0	0	0	0	0
10	1	1	5	1	205	45	2.5	110	NA	NA	NA	NA	NA	NA	NA	NA	NA	NA	NA	NA	NA	NA	10735	16.189	1700	14.3461	3.46031	1	2	3	NA	NA	NA	NA	NA	NA	NA	0	0	0	0	0	0	0	0	1	0	0	0
10	1	1	1	2	52	58	3	334	668	6.50429	4.96	33.1328	3.50052	4.24	28.3232	3.34368	4.3	28.724	3.35773	9.44	63.0592	4.14407	NA	NA	1700	14.3461	NA	NA	NA	NA	NA	NA	NA	NA	NA	NA	NA	1	0	0	0	0	0	0	0	0	0	0	0
10	1	1	2	2	87	58	3	170	340	5.82895	5.58	18.972	2.94296	4.51	15.334	2.73007	3.82	12.988	2.56403	9.23	31.382	3.44623	7784	15.8676	1700	14.3461	2.97021	1	2	3	NA	NA	NA	NA	NA	NA	NA	0	0	0	0	0	0	0	0	0	0	0	0
10	1	1	3	2	118	58	3	137	NA	NA	NA	NA	NA	NA	NA	NA	NA	NA	NA	NA	NA	NA	4442	15.3066	248	12.4212	0.595679	1	2	3	NA	NA	NA	NA	NA	NA	NA	0	0	0	0	0	0	0	0	1	0	0	0
10	1	1	4	2	153	58	3	201	402	5.99645	5.02	20.1804	3.00471	4.74	19.0548	2.94732	3.37	13.5474	2.60619	9.01	36.2202	3.58962	NA	NA	NA	NA	NA	NA	NA	NA	NA	NA	NA	NA	NA	NA	NA	0	1	0	0	0	0	0	0	1	0	0	0
10	1	1	5	2	182	58	3	104	NA	NA	NA	NA	NA	NA	NA	NA	NA	NA	NA	NA	NA	NA	22733	16.9393	1700	14.3461	5.45295	1	2	3	NA	NA	NA	NA	NA	NA	NA	0	0	0	0	0	0	0	0	1	0	0	0
11	1	1	1	1	78	45	3	556	1112	7.01392	4.13	45.9256	3.82702	3.93	43.7016	3.77738	4.38	48.7056	3.88579	9.21	102.415	4.62904	2765	14.8326	47	10.7579	0.0652908	1	2	3	0	0	0	0	0	0	0	1	0	0	0	0	0	0	0	0	0	0	0
11	1	1	2	1	113	45	2.5	368	736	6.60123	4.92	36.2112	3.58937	4.37	32.1632	3.47082	4.25	31.28	3.44298	9.51	69.9936	4.2484	1904	14.4595	60	11.0021	-0.0614142	1	2	3	0	0	0	0	0	0	0	0	0	0	0	0	0	0	0	0	0	0	0
11	1	1	3	1	148	45	2.5	307	614	6.41999	5.89	36.1646	3.58808	3.92	24.0688	3.18092	4.05	24.867	3.21354	8.87	54.4618	3.9975	1614	14.2942	15	9.61581	-0.165967	0	1	2	0	0	0	0	0	0	0	0	0	0	0	0	0	0	0	0	0	0	0
11	1	1	4	1	176	45	3	268	536	6.28413	5.24	28.0864	3.33529	4.01	21.4936	3.06776	4.15	22.244	3.10207	9.06	48.5616	3.88283	2424	14.7009	36	10.4913	-0.00512666	1	2	3	0	0	0	0	0	0	0	0	1	0	0	0	0	0	0	0	0	0	0
11	1	1	5	1	205	45	3	169	338	5.82305	3.53	11.9314	2.47917	4.36	14.7368	2.69035	4.36	14.7368	2.69035	9.62	32.5156	3.48172	2253	14.6278	286	12.5637	0.279747	1	2	3	0	0	0	0	0	0	0	0	0	0	0	0	0	0	0	0	0	0	0
11	1	1	1	2	52	58	3	632	1264	7.14204	4.2	53.088	3.97195	3.63	45.8832	3.8261	4.45	56.248	4.02977	8.98	113.507	4.73187	NA	NA	25	10.1266	NA	NA	NA	NA	NA	NA	NA	NA	NA	NA	NA	0	0	0	0	0	0	0	0	0	0	0	0
11	1	1	2	2	87	58	2.5	576	1152	7.04925	4.69	54.0288	3.98952	3.39	39.0528	3.66491	3.93	45.2736	3.81272	8.22	94.6944	4.55065	2792	14.8423	37	10.5187	0.057244	1	2	3	50	100	0	1	1	0	1	0	1	0	0	0	0	0	0	0	0	0	0
11	1	1	3	2	118	58	2.5	645	1290	7.1624	4.16	53.664	3.98274	3.65	47.085	3.85195	4.11	53.019	3.97065	8.66	111.714	4.71594	NA	NA	8	8.9872	NA	NA	NA	NA	0	0	0	0	0	0	0	0	1	0	0	0	0	0	0	0	0	0	0
11	1	1	4	2	153	58	2.5	479	958	6.86485	3.87	37.0746	3.61293	3.61	34.5838	3.54339	3.89	37.2662	3.61809	8.4	80.472	4.38791	1447	14.185	NA	NA	NA	NA	NA	NA	0	0	0	0	0	0	0	0	0	0	0	0	0	0	0	0	0	0	0
11	1	1	5	2	182	58	3	233	466	6.14419	4.06	18.9196	2.9402	3.72	17.3352	2.85274	4.04	18.8264	2.93526	8.66	40.3556	3.69773	2745	14.8253	67	11.1124	0.087031	1	2	3	0	0	0	0	0	0	0	0	0	0	0	0	0	0	0	0	0	0	0
12	1	1	1	1	78	45	2	946	1892	7.54539	NA	NA	NA	NA	NA	NA	NA	NA	NA	NA	NA	NA	NA	NA	8	8.9872	NA	NA	NA	NA	0	0	0	0	0	0	0	1	0	0	0	0	0	0	0	0	0	0	0
12	1	1	2	1	113	45	2.5	791	1582	7.36645	5.17	81.7894	4.40415	3.5	55.37	4.01404	4.48	70.8736	4.2609	8.88	140.482	4.94508	132	11.7906	49	10.7996	-0.369493	0	1	1	0	0	0	0	0	0	0	0	0	0	0	1	0	0	1	0	0	0	0
12	1	1	3	1	148	45	2.5	500	1000	6.90776	6.59	65.9	4.18814	3.33	33.3	3.50556	4.63	46.3	3.83514	8.86	88.6	4.48413	93	11.4404	8	8.9872	-0.427346	0	0	0	0	0	0	0	0	0	0	0	0	0	0	1	0	0	1	1	0	0	0
12	1	1	4	1	176	45	2.5	561	1122	7.02287	5.36	60.1392	4.09666	3.06	34.3332	3.53611	4.4	49.368	3.8993	8.37	93.9114	4.54235	119	11.6869	8	8.9872	-0.423028	0	0	0	0	0	0	0	0	0	0	0	1	0	0	1	1	0	1	0	0	0	0
12	1	1	5	1	205	45	2.5	655	1310	7.17778	5.49	71.919	4.27554	3.26	42.706	3.75434	4.64	60.784	4.10733	8.81	115.411	4.7485	136	11.8204	8	8.9872	-0.420205	0	0	0	0	0	0	0	0	0	0	0	0	0	0	1	0	0	1	0	0	0	0
12	1	1	1	2	52	58	2.5	641	1282	7.15618	6.54	83.8428	4.42894	4.06	52.0492	3.95219	4.85	62.177	4.12999	9.8	125.636	4.83339	NA	NA	8	8.9872	NA	NA	NA	NA	0	0	0	0	0	0	0	1	0	0	0	0	0	0	0	0	0	0	0
12	1	1	2	2	87	58	2.5	1055	2110	7.65444	3.8	80.18	4.38427	3.44	72.584	4.28474	4.37	92.207	4.52404	8.71	183.781	5.21374	574	13.2604	8	8.9872	-0.347462	0	0	0	0	50	0	0	1	0	1	0	0	0	0	0	0	0	0	0	0	0	0
12	1	1	3	2	118	58	2	644	1288	7.16085	5.52	71.0976	4.26405	3.24	41.7312	3.73125	4.02	51.7776	3.94696	8.16	105.101	4.65492	291	12.5811	8	8.9872	-0.394463	0	0	0	0	0	0	0	0	0	0	0	1	0	0	0	0	0	0	0	0	0	0
12	1	1	4	2	153	58	2.5	624	1248	7.1293	5.21	65.0208	4.17471	3.33	41.5584	3.7271	4.23	52.7904	3.96633	8.46	105.581	4.65948	NA	NA	NA	NA	NA	NA	NA	NA	0	0	0	0	0	0	0	0	0	0	0	0	0	0	0	0	0	0	0
12	1	1	5	2	182	58	2.5	448	896	6.79794	5.93	53.1328	3.97279	3.1	27.776	3.32417	4.44	39.7824	3.68342	8.43	75.5328	4.32457	482	13.0857	8	8.9872	-0.362741	0	0	0	0	0	0	0	0	0	0	0	0	0	0	0	1	0	1	0	0	0	0
13	1	1	1	1	78	45	2.5	820	1640	7.40245	5.23	85.772	4.45169	3.64	59.696	4.08927	5.01	82.164	4.40872	9.55	156.62	5.05382	896	13.7057	12	9.39266	-0.288972	0	0	0	NA	NA	NA	NA	NA	NA	NA	1	0	0	0	1	0	0	1	0	0	0	0
13	1	1	2	1	113	45	2.5	462	924	6.82871	5.6	51.744	3.94631	3.88	35.8512	3.57938	4.53	41.8572	3.73426	9.31	86.0244	4.45463	68	11.1273	8	8.9872	-0.431498	0	0	0	NA	NA	NA	NA	NA	NA	NA	0	0	0	0	0	0	0	0	0	0	0	0
13	1	1	3	1	148	45	2	295	590	6.38012	4.97	29.323	3.37837	3.29	19.411	2.96584	4.47	26.373	3.27234	8.67	51.153	3.93482	108	11.5899	8	8.9872	-0.424855	0	0	0	NA	NA	NA	NA	NA	NA	NA	0	0	0	0	0	0	0	0	0	0	0	0
13	1	1	4	1	176	45	2.5	290	580	6.36303	6.28	36.424	3.59523	3.58	20.764	3.03322	4.43	25.694	3.24626	8.91	51.678	3.94503	111	11.6173	18	9.79813	-0.411826	0	0	0	NA	NA	NA	NA	NA	NA	NA	0	0	0	0	0	0	0	0	0	0	0	0
13	1	1	1	2	52	58	2.5	431	862	6.75926	5.72	49.3064	3.89805	3.68	31.7216	3.457	4.79	41.2898	3.72062	9.37	80.7694	4.3916	NA	NA	30	10.309	NA	NA	NA	NA	NA	NA	NA	NA	NA	NA	NA	1	0	0	0	0	0	0	0	0	0	0	0
13	1	1	2	2	87	58	2	356	712	6.56808	6.38	45.4256	3.81608	3.71	26.4152	3.27394	4.21	29.9752	3.40037	8.82	62.7984	4.13993	256	12.4529	14	9.54681	-0.392757	0	0	0	NA	NA	NA	NA	NA	NA	NA	0	1	0	0	0	0	0	0	0	0	0	0
13	1	1	3	2	118	58	2.5	335	670	6.50728	7.19	48.173	3.8748	4.02	26.934	3.29339	4.06	27.202	3.30329	8.98	60.166	4.09711	NA	NA	8	8.9872	NA	NA	NA	NA	NA	NA	NA	NA	NA	NA	NA	0	0	0	0	0	0	0	0	0	0	0	0
13	1	1	4	2	153	58	2.5	317	634	6.45205	4.8	30.432	3.41549	4.21	26.6914	3.28434	4.29	27.1986	3.30317	9.41	59.6594	4.08865	105	11.5617	NA	NA	NA	NA	NA	NA	NA	NA	NA	NA	NA	NA	NA	0	0	0	0	0	0	0	0	0	0	0	0
13	1	1	5	2	182	58	2.5	209	418	6.03548	5.43	22.6974	3.12225	4.04	16.8872	2.82656	4.29	17.9322	2.8866	9.22	38.5396	3.65169	83	11.3266	15	9.61581	-0.420236	0	0	0	NA	NA	NA	NA	NA	NA	NA	0	0	0	0	0	0	0	0	0	0	0	0
14	1	1	1	1	78	33	2	846	1692	7.43367	5.06	85.6152	4.44986	3.79	64.1268	4.16086	4.87	82.4004	4.41159	9.55	161.586	5.08504	74	11.2118	8	8.9872	-0.430502	0	0	0	NA	NA	NA	NA	NA	NA	NA	1	0	0	0	0	0	0	0	0	0	0	0
14	1	1	2	1	113	33	2.5	661	1322	7.1869	4.86	64.2492	4.16277	3.92	51.8224	3.94782	4.62	61.0764	4.11213	9.44	124.797	4.82669	49	10.7996	8	8.9872	-0.434654	0	0	0	NA	NA	NA	NA	NA	NA	NA	1	0	0	0	0	0	0	0	0	0	0	0
14	1	1	3	1	148	33	2.5	552	1104	7.0067	5.37	59.2848	4.08235	3.66	40.4064	3.69899	4.4	48.576	3.88313	8.95	98.808	4.59318	113	11.6351	8	8.9872	-0.424025	0	0	0	NA	NA	NA	NA	NA	NA	NA	0	0	0	0	0	0	0	0	0	0	0	0
14	1	1	4	1	176	33	2.5	578	1156	7.05272	5.09	58.8404	4.07483	3.52	40.6912	3.70601	4.34	50.1704	3.91543	8.76	101.266	4.61775	NA	NA	8	8.9872	NA	NA	NA	NA	NA	NA	NA	NA	NA	NA	NA	0	0	0	0	0	0	0	0	0	0	0	0
14	1	1	5	1	205	33	2.5	511	1022	6.92952	3.62	36.9964	3.61082	3.59	36.6898	3.6025	4.51	46.0922	3.83064	9	91.98	4.52157	93	11.4404	8	8.9872	-0.427346	0	0	0	NA	NA	NA	NA	NA	NA	NA	0	0	0	0	0	0	0	0	0	0	0	0
14	1	1	1	2	52	46	2.5	811	1622	7.39142	4.52	73.3144	4.29476	3.83	62.1226	4.12911	4.64	75.2608	4.32096	9.37	151.981	5.02376	NA	NA	8	8.9872	NA	NA	NA	NA	NA	NA	NA	NA	NA	NA	NA	1	0	0	0	0	0	0	0	0	0	0	0
14	1	1	2	2	87	46	2.5	673	1346	7.20489	5.5	74.03	4.30447	3.83	51.5518	3.94259	4.25	57.205	4.04664	8.98	120.871	4.79472	120	11.6952	8	8.9872	-0.422862	0	0	0	NA	NA	NA	NA	NA	NA	NA	0	0	0	0	0	0	0	0	0	0	0	0
14	1	1	3	2	118	46	2.5	452	904	6.80683	5.99	54.1496	3.99175	3.89	35.1656	3.56007	4.01	36.2504	3.59045	8.8	79.552	4.37641	NA	NA	8	8.9872	NA	NA	NA	NA	NA	NA	NA	NA	NA	NA	NA	0	0	0	0	0	0	0	0	0	0	0	0
14	1	1	4	2	153	46	2.5	712	1424	7.26123	4.57	65.0768	4.17557	3.45	49.128	3.89443	4.14	58.9536	4.07675	8.49	120.898	4.79494	NA	NA	NA	NA	NA	NA	NA	NA	NA	NA	NA	NA	NA	NA	NA	0	0	0	0	0	0	0	0	0	0	0	0
14	1	1	5	2	182	46	2.5	405	810	6.69703	4.79	38.799	3.65839	3.69	29.889	3.39749	4.21	34.101	3.52933	8.81	71.361	4.26775	144	11.8776	8	8.9872	-0.418876	0	0	0	NA	NA	NA	NA	NA	NA	NA	0	0	0	0	0	0	0	0	0	0	0	0
15	1	1	1	1	78	45	2.5	678	1356	7.21229	3.75	50.85	3.92888	3.98	53.9688	3.98841	5.03	68.2068	4.22254	9.91	134.38	4.90067	302	12.6182	8	8.9872	-0.392636	0	0	0	NA	NA	NA	NA	NA	NA	NA	1	0	0	0	1	0	0	1	0	0	0	0
15	1	1	2	1	113	45	2	411	822	6.71174	5.07	41.6754	3.72991	3.92	32.2224	3.47266	4.66	38.3052	3.64559	9.48	77.9256	4.35575	913	13.7245	8	8.9872	-0.291161	0	0	0	NA	NA	NA	NA	NA	NA	NA	0	0	0	0	0	0	0	0	1	0	0	0
15	1	1	3	1	148	45	2.5	332	664	6.49828	5.68	37.7152	3.63006	3.99	26.4936	3.2769	4.45	29.548	3.38602	9.34	62.0176	4.12742	872	13.6785	8	8.9872	-0.29797	0	0	0	NA	NA	NA	NA	NA	NA	NA	0	0	0	0	0	0	0	0	1	0	0	0
15	1	1	4	1	176	45	2.5	183	366	5.90263	5.86	21.4476	3.06561	3.83	14.0178	2.64033	4.16	15.2256	2.72298	8.9	32.574	3.48351	941	13.7547	8	8.9872	-0.28651	0	0	0	NA	NA	NA	NA	NA	NA	NA	0	0	0	0	0	0	0	0	1	0	0	0
15	1	1	5	1	205	45	2.5	110	NA	NA	NA	NA	NA	NA	NA	NA	NA	NA	NA	NA	NA	NA	17759	16.6924	1700	14.3461	4.62686	1	2	3	NA	NA	NA	NA	NA	NA	NA	0	0	0	0	0	0	0	0	1	0	0	0
15	1	1	4	2	153	58	3	315	630	6.44572	5.53	34.839	3.55074	3.49	21.987	3.09045	4.03	25.389	3.23432	8.42	53.046	3.97116	NA	NA	NA	NA	NA	NA	NA	NA	NA	NA	NA	NA	NA	NA	NA	0	0	0	0	0	0	0	0	0	0	0	0
16	1	1	1	1	78	45	2.5	676	1352	7.20934	6.62	89.5024	4.49427	3.77	50.9704	3.93125	4.88	65.9776	4.18932	9.56	129.251	4.86176	127	11.7519	54	10.8967	-0.364057	0	1	1	0	0	0	0	0	0	0	0	0	0	0	0	0	0	0	0	0	0	0
16	1	1	2	1	113	45	2.5	439	878	6.77765	3.8	33.364	3.50748	3.97	34.8566	3.55124	4.45	39.071	3.66538	9.32	81.8296	4.40464	78	11.2645	8	8.9872	-0.429838	0	0	0	0	0	0	0	0	0	0	0	0	0	0	0	0	0	0	0	0	0	0
16	1	1	3	1	148	45	2	281	562	6.3315	5.39	30.2918	3.41088	3.41	19.1642	2.95304	4.25	23.885	3.17325	8.56	48.1072	3.87343	246	12.4131	8	8.9872	-0.401936	0	0	0	0	0	50	0	0	1	1	0	0	0	0	0	0	0	0	0	0	0	0
16	1	1	4	1	176	45	2.5	278	556	6.32077	4.91	27.2996	3.30687	3.09	17.1804	2.84377	4.1	22.796	3.12659	8.1	45.036	3.80746	565	13.2446	19	9.85219	-0.335173	0	0	0	0	0	0	0	0	0	0	0	0	0	0	0	0	0	0	0	0	0	0
16	1	1	5	1	205	45	2.5	311	622	6.43294	5.1	31.722	3.45701	3.58	22.2676	3.10313	4.45	27.679	3.32067	8.93	55.5446	4.01719	299	12.6082	8	8.9872	-0.393134	0	0	0	0	0	0	0	0	0	0	0	1	0	0	0	0	0	0	0	0	0	1
16	1	1	1	2	52	58	2.5	579	1158	7.05445	5.91	68.4378	4.22593	6.5	75.27	4.32108	4.63	53.6154	3.98184	12.03	139.307	4.93668	NA	NA	8	8.9872	NA	NA	NA	NA	150	0	1050	1	0	1	1	0	0	0	0	0	0	0	0	0	0	0	0
16	1	1	2	2	87	58	2.5	528	1056	6.96224	2.81	29.6736	3.39026	3.67	38.7552	3.65726	4.27	45.0912	3.80869	8.84	93.3504	4.53636	NA	NA	8	8.9872	NA	NA	NA	NA	0	0	0	0	0	0	0	0	0	0	0	0	0	0	0	0	0	0	0
16	1	1	3	2	118	58	2	404	808	6.69456	4.63	37.4104	3.62195	3.74	30.2192	3.40848	4.06	32.8048	3.49057	8.7	70.296	4.25271	144	11.8776	8	8.9872	-0.418876	0	0	0	0	0	0	0	0	0	0	0	0	0	0	0	0	0	0	0	0	0	0
16	1	1	4	2	153	58	2.5	289	578	6.35957	5.96	34.4488	3.53947	3.6	20.808	3.03534	3.68	21.2704	3.05732	8.18	47.2804	3.8561	NA	NA	NA	NA	NA	NA	NA	NA	0	0	0	0	0	0	0	0	0	0	0	0	0	0	0	0	0	0	0
16	1	1	5	2	182	58	2.5	164	328	5.79301	5.87	19.2536	2.9577	3.35	10.988	2.3968	3.95	12.956	2.56156	8.2	26.896	3.29198	11669	16.2724	450	13.017	2.04907	1	2	3	0	0	0	0	0	0	0	0	0	0	0	0	1	0	1	0	0	0	0
17	1	1	1	1	78	45	3	1188	2376	7.77317	6.32	150.163	5.01172	3.92	93.1392	4.5341	4.55	108.108	4.68313	9.37	222.631	5.40552	123	11.7199	8	8.9872	-0.422364	0	0	0	NA	NA	NA	NA	NA	NA	NA	0	0	1	0	0	0	0	1	0	0	0	0
17	1	1	2	1	113	45	2.5	925	1850	7.52294	4.27	78.995	4.36938	3.35	61.975	4.12673	4.4	81.4	4.39938	8.65	160.025	5.07533	483	13.0878	8	8.9872	-0.362575	0	0	0	NA	NA	NA	NA	NA	NA	NA	0	0	1	0	0	0	0	1	0	0	0	0
17	1	1	3	1	148	45	2.5	664	1328	7.19143	4.18	55.5104	4.01657	3.36	44.6208	3.7982	4.19	55.6432	4.01896	8.45	112.216	4.72043	1150	13.9553	8	8.9872	-0.2518	0	1	2	NA	NA	NA	NA	NA	NA	NA	0	0	1	0	0	0	0	1	0	0	0	0
17	1	1	4	1	176	45	2.5	707	1414	7.25418	3.42	48.3588	3.87865	2.87	40.5818	3.70332	4.11	58.1154	4.06243	7.89	111.565	4.7146	908	13.719	8	8.9872	-0.291991	0	0	0	NA	NA	NA	NA	NA	NA	NA	0	0	1	0	0	0	0	1	0	0	0	0
17	1	1	5	1	205	45	2.5	915	1830	7.51207	3.71	67.893	4.21793	3.04	55.632	4.01876	4.12	75.396	4.32275	8.05	147.315	4.99257	1384	14.1405	8	8.9872	-0.212937	0	1	2	NA	NA	NA	NA	NA	NA	NA	0	0	1	0	0	0	0	1	0	0	0	0
17	1	1	3	2	118	58	2.5	918	1836	7.51534	4.38	80.4168	4.38722	3.37	61.8732	4.12509	4.3	78.948	4.36879	8.58	157.529	5.05961	295	12.5947	8	8.9872	-0.393798	0	0	0	NA	NA	NA	NA	NA	NA	NA	0	0	1	0	0	0	0	1	0	0	0	0
17	1	1	4	2	153	58	2.5	1101	2202	7.69712	3.84	84.5568	4.43742	3.19	70.2438	4.25197	4.21	92.7042	4.52941	8.31	182.986	5.20941	333	12.7159	NA	NA	NA	NA	NA	NA	NA	NA	NA	NA	NA	NA	NA	0	0	1	0	0	0	0	1	0	0	0	0
17	1	1	5	2	182	58	2.5	698	1396	7.24137	3.47	48.4412	3.88035	2.97	41.4612	3.72476	4.22	58.9112	4.07603	8.1	113.076	4.72806	619	13.3359	8	8.9872	-0.339988	0	0	0	NA	NA	NA	NA	NA	NA	NA	0	0	1	0	0	0	0	1	0	0	0	0
18	1	1	1	1	78	45	2	562	1124	7.02465	5.28	59.3472	4.0834	3.57	40.1268	3.69204	4.75	53.39	3.97762	9.22	103.633	4.64085	49	10.7996	8	8.9872	-0.434654	0	0	0	NA	NA	NA	NA	NA	NA	NA	0	0	0	0	1	0	0	1	0	0	0	0
18	1	1	2	1	113	45	2.5	441	882	6.78219	6.06	53.4492	3.97873	3.77	33.2514	3.5041	4.45	39.249	3.66993	9.12	80.4384	4.38749	88	11.3851	8	8.9872	-0.428177	0	0	0	NA	NA	NA	NA	NA	NA	NA	0	0	0	0	0	0	0	0	0	0	0	0
18	1	1	3	1	148	45	2.5	333	666	6.50129	6.94	46.2204	3.83342	3.63	24.1758	3.18535	4.38	29.1708	3.37317	8.9	59.274	4.08217	236	12.3716	8	8.9872	-0.403597	0	0	0	NA	NA	NA	NA	NA	NA	NA	0	0	0	0	0	0	0	0	0	0	0	0
18	1	1	4	1	176	45	2.5	378	756	6.62804	5.48	41.4288	3.72398	3.1	23.436	3.15427	4.29	32.4324	3.47916	8.29	62.6724	4.13792	67	11.1124	8	8.9872	-0.431665	0	0	0	NA	NA	NA	NA	NA	NA	NA	0	0	0	0	0	0	0	0	0	0	0	0
18	1	1	5	1	205	45	2.5	487	974	6.88141	5.55	54.057	3.99004	3.41	33.2134	3.50295	4.45	43.343	3.76915	8.76	85.3224	4.44644	NA	NA	8	8.9872	NA	NA	NA	NA	NA	NA	NA	NA	NA	NA	NA	0	0	0	1	0	0	0	1	0	0	0	0
19	1	1	1	1	78	33	2	748	1496	7.31055	8.88	132.845	4.88918	4.37	65.3752	4.18014	4.75	71.06	4.26352	10.01	149.75	5.00896	298	12.6048	8	8.9872	-0.3933	0	0	0	0	0	0	0	0	0	0	0	0	0	0	0	0	0	0	0	0	0	0
19	1	1	2	1	113	33	2.5	554	1108	7.01031	5.7	63.156	4.14561	3.95	43.766	3.77886	4.65	51.522	3.94201	9.5	105.26	4.65643	274	12.5209	8	8.9872	-0.397286	0	0	0	0	0	0	0	0	0	0	0	0	0	0	0	0	0	0	0	0	0	0
19	1	1	3	1	148	33	2.5	329	658	6.4892	5.92	38.9536	3.66237	3.71	24.4118	3.19507	4.48	29.4784	3.38366	9.09	59.8122	4.09121	1013	13.8284	8	8.9872	-0.274553	0	1	2	0	0	0	0	0	0	0	0	0	0	0	0	0	0	0	0	0	0	0
19	1	1	4	1	176	33	2.5	501	1002	6.90975	4.99	49.9998	3.91202	3.55	35.571	3.57153	4.57	45.7914	3.8241	9.02	90.3804	4.50403	321	12.6792	8	8.9872	-0.38948	0	0	0	0	0	0	0	0	0	0	0	0	0	0	0	0	0	0	0	0	0	0
19	1	1	5	1	205	33	2.5	393	786	6.66696	5.06	39.7716	3.68315	4.14	32.5404	3.48248	4.54	35.6844	3.57471	9.58	75.2988	4.32146	974	13.7892	8	8.9872	-0.28103	0	0	0	0	0	0	0	0	0	0	0	0	0	0	0	0	0	0	0	0	0	0
19	1	1	1	2	52	46	2	395	790	6.67203	3.8	30.02	3.40186	4.02	31.758	3.45814	4.71	37.209	3.61655	9.63	76.077	4.33175	NA	NA	41	10.6213	NA	NA	NA	NA	50	100	50	1	1	1	1	0	0	0	0	0	0	0	0	0	0	0	0
19	1	1	2	2	87	46	2	600	1200	7.09008	3.37	40.44	3.69982	3.76	45.12	3.80933	4.54	54.48	3.99783	9.2	110.4	4.70411	454	13.0259	8	8.9872	-0.367391	0	0	0	50	0	0	1	0	0	1	0	0	0	0	0	0	0	0	0	0	0	0
19	1	1	3	2	118	46	2.5	819	1638	7.40123	4.53	74.2014	4.30678	3.32	54.3816	3.99603	4.28	70.1064	4.25001	8.5	139.23	4.93613	NA	NA	8	8.9872	NA	NA	NA	NA	0	0	0	0	0	0	0	0	0	0	0	0	0	0	0	0	0	0	0
19	1	1	4	2	153	46	2.5	568	1136	7.03527	4.58	52.0288	3.9518	3.81	43.2816	3.76773	4.18	47.4848	3.86041	8.89	100.99	4.61503	1551	14.2544	NA	NA	NA	NA	NA	NA	0	0	0	0	0	0	0	0	1	0	0	0	0	0	0	0	0	0	0
19	1	1	5	2	182	46	2.5	391	782	6.66185	4.54	35.5028	3.56961	3.76	29.4032	3.3811	4.4	34.408	3.53829	9.06	70.8492	4.26055	613	13.3261	8	8.9872	-0.340985	0	0	0	0	0	0	0	0	0	0	0	0	0	0	0	0	0	0	0	0	0	0
20	1	1	1	1	78	45	3	724	1448	7.27794	3.97	57.4856	4.05153	3.57	51.6936	3.94533	4.83	69.9384	4.24761	9.3	134.664	4.90278	175	12.0725	8	8.9872	-0.413728	0	0	0	NA	NA	NA	NA	NA	NA	NA	1	0	0	0	0	0	0	0	0	0	0	0
20	1	1	2	1	113	45	2.5	565	1130	7.02997	4.46	50.398	3.91995	3.88	43.844	3.78064	4.45	50.285	3.91771	9.23	104.299	4.64726	468	13.0562	23	10.0432	-0.34627	0	1	1	NA	NA	NA	NA	NA	NA	NA	0	0	0	0	0	0	0	0	0	0	0	0
20	1	1	3	1	148	45	3	545	1090	6.99393	4.85	52.865	3.96774	3.59	39.131	3.66691	4.35	47.415	3.85894	8.84	96.356	4.56805	411	12.9263	11	9.30565	-0.370774	0	0	0	NA	NA	NA	NA	NA	NA	NA	0	0	0	0	0	0	0	0	0	0	0	0
20	1	1	4	1	176	45	3	553	1106	7.00851	3.95	43.687	3.77705	3.68	40.7008	3.70625	4.42	48.8852	3.88947	9	99.54	4.60056	439	12.9923	44	10.6919	-0.324771	0	1	1	NA	NA	NA	NA	NA	NA	NA	0	0	0	0	0	1	0	1	0	0	0	0
20	1	1	5	1	205	45	3.5	472	944	6.85013	4.2	39.648	3.68004	4.24	40.0256	3.68952	4.61	43.5184	3.77318	9.76	92.1344	4.52325	1144	13.95	54	10.8967	-0.195154	1	2	3	NA	NA	NA	NA	NA	NA	NA	0	0	0	0	0	0	0	0	0	0	0	0
20	1	1	1	2	52	58	2.5	624	1248	7.1293	3.23	40.3104	3.69661	3.53	44.0544	3.78543	4.38	54.6624	4.00118	8.81	109.949	4.70001	NA	NA	12	9.39266	NA	NA	NA	NA	NA	NA	NA	NA	NA	NA	NA	0	0	0	0	0	0	0	0	0	0	0	0
20	1	1	2	2	87	58	2.5	576	1152	7.04925	4.93	56.7936	4.03942	4.13	47.5776	3.86236	3.86	44.4672	3.79475	8.89	102.413	4.62901	4533	15.3269	181	12.1063	0.526835	1	2	3	NA	NA	NA	NA	NA	NA	NA	0	0	0	0	0	0	0	0	0	0	0	0
20	1	1	3	2	118	58	3	391	782	6.66185	4.2	32.844	3.49177	4.29	33.5478	3.51297	3.72	29.0904	3.37041	8.91	69.6762	4.24386	3798	15.15	8	8.9872	0.187981	0	1	2	NA	NA	NA	NA	NA	NA	NA	0	0	0	0	0	0	0	0	0	0	0	0
20	1	1	4	2	153	58	3	446	892	6.79347	4.28	38.1776	3.64225	4.12	36.7504	3.60415	3.89	34.6988	3.54671	8.9	79.388	4.37435	2578	14.7625	NA	NA	NA	NA	NA	NA	NA	NA	NA	NA	NA	NA	NA	0	1	0	0	0	0	0	0	0	0	0	0
20	1	1	5	2	182	58	3	188	376	5.92959	3.94	14.8144	2.6956	4.93	18.5368	2.91976	3.35	12.596	2.53338	9.19	34.5544	3.54253	8097	15.907	312	12.6508	1.2829	1	2	3	NA	NA	NA	NA	NA	NA	NA	0	0	0	0	0	0	0	0	0	0	0	0
21	1	1	1	1	78	45	2.5	682	1364	7.21818	4.05	55.242	4.01172	3.44	46.9216	3.84848	4.81	65.6084	4.1837	9.15	124.806	4.82676	42	10.6454	8	8.9872	-0.435817	0	0	0	0	0	0	0	0	0	0	0	0	0	0	0	0	0	0	0	0	0	0
21	1	1	2	1	113	45	3	304	608	6.41017	5.17	31.4336	3.44788	3.63	22.0704	3.09424	4.53	27.5424	3.31573	9.06	55.0848	4.00887	226	12.3283	8	8.9872	-0.405258	0	0	0	0	0	0	0	0	0	0	0	0	0	0	0	0	0	0	0	0	0	0
21	1	1	3	1	148	45	3	294	588	6.37673	5.3	31.164	3.43926	3.38	19.8744	2.98943	4.4	25.872	3.25316	8.68	51.0384	3.93258	80	11.2898	8	8.9872	-0.429506	0	0	0	50	0	0	1	0	0	1	0	0	0	0	0	0	0	0	0	0	0	0
21	1	1	4	1	176	45	3.5	290	580	6.36303	5.61	32.538	3.48241	3.19	18.502	2.91788	4.24	24.592	3.20242	8.33	48.314	3.87772	50	10.8198	8	8.9872	-0.434488	0	0	0	0	0	0	0	0	0	0	0	1	0	0	0	0	0	0	0	0	0	0
21	1	1	5	1	205	45	3	264	528	6.2691	4.95	26.136	3.26331	3.66	19.3248	2.96139	4.52	23.8656	3.17244	9.08	47.9424	3.87	NA	NA	8	8.9872	NA	NA	NA	NA	0	0	0	0	0	0	0	0	1	0	0	0	0	0	0	0	0	0	0
21	1	1	1	2	52	58	3	733	1466	7.29029	5.43	79.6038	4.37706	3.41	49.9906	3.91183	4.63	67.8758	4.21768	8.94	131.06	4.87566	NA	NA	8	8.9872	NA	NA	NA	NA	0	0	0	0	0	0	0	0	0	0	0	0	0	0	0	0	0	0	0
21	1	1	2	2	87	58	3	598	1196	7.08674	5.57	66.6172	4.19896	3.39	40.5444	3.7024	4.15	49.634	3.90468	8.44	100.942	4.61455	NA	NA	8	8.9872	NA	NA	NA	NA	0	0	0	0	0	0	0	0	0	0	0	0	0	0	0	0	0	0	0
21	1	1	3	2	118	58	3.5	768	1536	7.33694	5.86	90.0096	4.49992	3.49	53.6064	3.98167	4.1	62.976	4.14275	8.48	130.253	4.86948	NA	NA	8	8.9872	NA	NA	NA	NA	0	0	0	0	0	0	0	0	0	0	0	0	0	0	0	0	0	0	0
21	1	1	4	2	153	58	3.5	463	926	6.83087	4.54	42.0404	3.73863	3.7	34.262	3.53404	3.93	36.3918	3.59434	8.53	78.9878	4.36929	NA	NA	NA	NA	NA	NA	NA	NA	0	0	0	0	0	0	0	0	0	0	0	0	0	0	0	0	0	0	0
21	1	1	5	2	182	58	3.5	314	628	6.44254	4.36	27.3808	3.30984	3.32	20.8496	3.03733	4.14	25.9992	3.25807	8.36	52.5008	3.96083	82	11.3145	8	8.9872	-0.429173	0	0	0	0	0	0	0	0	0	0	0	0	0	0	0	0	0	0	0	0	0	0
22	1	1	1	1	78	45	2.5	752	1504	7.31588	4.12	61.9648	4.12657	3.51	52.7904	3.96633	4.85	72.944	4.28969	9.26	139.27	4.93642	367	12.8131	8	8.9872	-0.38184	0	0	0	NA	NA	NA	NA	NA	NA	NA	1	0	0	0	0	0	0	0	0	0	0	0
22	1	1	2	1	113	45	2.5	589	1178	7.07157	5.09	59.9602	4.09368	3.92	46.1776	3.83249	4.76	56.0728	4.02665	9.58	112.852	4.72608	395	12.8866	8	8.9872	-0.37719	0	0	0	NA	NA	NA	NA	NA	NA	NA	0	0	1	0	0	0	0	1	0	0	0	0
23	1	1	1	1	78	45	2.5	572	1144	7.04229	5.95	68.068	4.22051	3.59	41.0696	3.71527	4.72	53.9968	3.98892	9.2	105.248	4.65632	54	10.8967	8	8.9872	-0.433824	0	0	0	0	0	0	0	0	0	0	0	0	0	0	1	0	0	1	0	0	0	0
23	1	1	2	1	113	45	2.5	363	726	6.58755	5.4	39.204	3.66878	3.99	28.9674	3.36617	4.51	32.7426	3.48868	9.39	68.1714	4.22203	165	12.0137	8	8.9872	-0.415389	0	0	0	0	0	0	0	0	0	0	0	0	0	0	0	0	0	0	0	0	0	0
23	1	1	3	1	148	45	2.5	330	660	6.49224	5.56	36.696	3.60267	3.85	25.41	3.23514	4.4	29.04	3.36867	9.16	60.456	4.10192	391	12.8765	8	8.9872	-0.377855	0	0	0	0	0	0	0	0	0	0	0	0	0	0	0	0	0	0	0	0	0	0
23	1	1	4	1	176	45	3	394	788	6.6695	6.11	48.1468	3.87425	3.7	29.156	3.37266	4.34	34.1992	3.5322	8.94	70.4472	4.25486	165	12.0137	8	8.9872	-0.415389	0	0	0	0	0	0	0	0	0	0	0	0	0	0	0	0	0	0	0	0	0	0
23	1	1	5	1	205	45	3	268	536	6.28413	NA	NA	NA	NA	NA	NA	NA	NA	NA	NA	NA	NA	NA	NA	8	8.9872	NA	NA	NA	NA	0	0	0	0	0	0	0	0	0	0	0	0	0	0	0	0	0	0	0
23	1	1	1	2	52	58	2.5	603	1206	7.09506	3.75	45.225	3.81165	3.99	48.1194	3.87369	4.69	56.5614	4.03533	9.58	115.535	4.74957	NA	NA	8	8.9872	NA	NA	NA	NA	0	0	0	0	0	0	0	1	0	0	0	0	0	0	0	0	0	0	0
23	1	1	2	2	87	58	2.5	571	1142	7.04054	5.24	59.8408	4.09169	3.72	42.4824	3.74909	4.19	47.8498	3.86807	8.81	100.61	4.61125	NA	NA	8	8.9872	NA	NA	NA	NA	0	0	0	0	0	0	0	0	0	0	0	0	0	0	0	0	0	0	0
23	1	1	3	2	118	58	2.5	454	908	6.81124	NA	NA	NA	NA	NA	NA	NA	NA	NA	NA	NA	NA	NA	NA	8	8.9872	NA	NA	NA	NA	0	0	0	0	0	0	0	0	0	0	0	0	0	0	0	0	0	0	0
23	1	1	4	2	153	58	2.5	372	744	6.61204	7.16	53.2704	3.97538	3.69	27.4536	3.3125	4.29	31.9176	3.46316	8.88	66.0672	4.19067	225	12.3239	NA	NA	NA	NA	NA	NA	0	0	0	0	0	0	0	0	0	0	0	0	0	0	0	0	0	0	0
23	1	1	5	2	182	58	2.5	192	384	5.95064	6.36	24.4224	3.1955	3.91	15.0144	2.70901	4.36	16.7424	2.81794	9.18	35.2512	3.5625	140	11.8494	8	8.9872	-0.419541	0	0	0	0	0	0	0	0	0	0	0	0	0	0	0	0	0	0	0	0	0	0
24	1	1	1	1	78	45	2	534	1068	6.97354	3.87	41.3316	3.72163	3.88	41.4384	3.72421	5.04	53.8272	3.98578	9.82	104.878	4.65279	55	10.9151	8	8.9872	-0.433658	0	0	0	NA	NA	NA	NA	NA	NA	NA	1	0	0	0	0	0	0	0	0	0	0	0
24	1	1	2	1	113	45	2	389	778	6.65673	5.91	45.9798	3.8282	4.07	31.6646	3.4552	4.86	37.8108	3.63259	9.84	76.5552	4.33801	102	11.5327	12	9.39266	-0.420839	0	0	0	NA	NA	NA	NA	NA	NA	NA	0	0	0	1	0	0	0	1	0	0	0	0
24	1	1	3	1	148	45	2.5	279	558	6.32436	5.7	31.806	3.45965	3.96	22.0968	3.09543	4.78	26.6724	3.28363	9.64	53.7912	3.98511	132	11.7906	8	8.9872	-0.420869	0	0	0	NA	NA	NA	NA	NA	NA	NA	0	0	0	1	0	0	0	1	0	0	0	0
24	1	1	4	1	176	45	2.5	403	806	6.69208	5.24	42.2344	3.74324	3.55	28.613	3.35386	4.6	37.076	3.61297	9.05	72.943	4.28968	98	11.4927	8	8.9872	-0.426516	0	0	0	NA	NA	NA	NA	NA	NA	NA	0	1	0	1	0	0	0	1	0	0	0	0
24	1	1	5	1	205	45	3	406	812	6.6995	5.38	43.6856	3.77702	4.13	33.5356	3.51261	4.9	39.788	3.68357	9.93	80.6316	4.38989	NA	NA	8	8.9872	NA	NA	NA	NA	NA	NA	NA	NA	NA	NA	NA	0	0	0	1	0	0	0	1	0	0	0	0
24	1	1	1	2	52	58	2.5	283	566	6.33859	3.36	19.0176	2.94536	4.3	24.338	3.19204	4.57	25.8662	3.25294	9.77	55.2982	4.01274	NA	NA	8	8.9872	NA	NA	NA	NA	NA	NA	NA	NA	NA	NA	NA	0	0	0	0	0	0	0	0	0	0	0	0
24	1	1	2	2	87	58	2.5	655	1310	7.17778	2.68	35.108	3.55843	3.38	44.278	3.79049	4.5	58.95	4.07669	8.78	115.018	4.74509	NA	NA	8	8.9872	NA	NA	NA	NA	NA	NA	NA	NA	NA	NA	NA	0	1	0	0	0	0	0	0	0	0	0	0
24	1	1	3	2	118	58	2.5	435	870	6.76849	3.64	31.668	3.45531	3.73	32.451	3.47973	4.52	39.324	3.67184	9.16	79.692	4.37817	NA	NA	8	8.9872	NA	NA	NA	NA	NA	NA	NA	NA	NA	NA	NA	0	1	0	0	0	0	0	0	0	0	0	0
24	1	1	4	2	153	58	2.5	478	956	6.86276	3.84	36.7104	3.60306	4.03	38.5268	3.65135	4.47	42.7332	3.75498	9.4	89.864	4.4983	NA	NA	NA	NA	NA	NA	NA	NA	NA	NA	NA	NA	NA	NA	NA	0	1	0	0	0	0	0	0	0	0	0	0
24	1	1	5	2	182	58	2.5	366	732	6.59578	4.77	34.9164	3.55296	3.62	26.4984	3.27708	4.61	33.7452	3.51884	9.13	66.8316	4.20218	133	11.7981	8	8.9872	-0.420703	0	0	0	NA	NA	NA	NA	NA	NA	NA	0	0	0	0	0	0	0	0	0	0	0	0
25	1	1	1	1	78	33	2.5	490	980	6.88755	3.62	35.476	3.56886	3.92	38.416	3.64847	4.78	46.844	3.84682	9.59	93.982	4.5431	85	11.3504	8	8.9872	-0.428675	0	0	0	NA	NA	NA	NA	NA	NA	NA	1	0	0	0	1	0	0	1	0	0	0	0
25	1	1	2	1	113	33	2.5	391	782	6.66185	5.6	43.792	3.77945	4.29	33.5478	3.51297	4.61	36.0502	3.58491	9.8	76.636	4.33907	99	11.5029	12	9.39266	-0.421338	0	0	0	NA	NA	NA	NA	NA	NA	NA	0	0	0	0	0	0	0	0	0	0	0	0
25	1	1	3	1	148	33	2.5	229	458	6.12687	6.32	28.9456	3.36542	4.1	18.778	2.93269	4.61	21.1138	3.04993	9.61	44.0138	3.7845	246	12.4131	18	9.79813	-0.389405	0	0	0	NA	NA	NA	NA	NA	NA	NA	0	0	0	0	0	0	0	0	0	0	0	0
25	1	1	4	1	176	33	3	295	590	6.38012	4.33	25.547	3.24052	3.84	22.656	3.12042	4.44	26.196	3.26561	9.18	54.162	3.99198	165	12.0137	8	8.9872	-0.415389	0	0	0	NA	NA	NA	NA	NA	NA	NA	0	1	0	0	0	0	0	0	0	0	0	0
25	1	1	5	1	205	33	3	125	NA	NA	NA	NA	NA	NA	NA	NA	NA	NA	NA	NA	NA	NA	2565	14.7575	25	10.1266	0.00450664	1	2	3	NA	NA	NA	NA	NA	NA	NA	0	0	0	0	0	0	0	0	0	0	0	0
25	1	1	1	2	52	46	2.5	387	774	6.65157	3.87	29.9538	3.39966	3.68	28.4832	3.34931	4.84	37.4616	3.62332	9.42	72.9108	4.28924	NA	NA	16	9.68034	NA	NA	NA	NA	NA	NA	NA	NA	NA	NA	NA	1	0	0	0	1	0	0	1	0	0	0	0
25	1	1	2	2	87	46	2.5	330	660	6.49224	6.3	41.58	3.72762	3.68	24.288	3.18998	4.23	27.918	3.32927	8.82	58.212	4.06409	254	12.4451	8	8.9872	-0.400608	0	0	0	NA	NA	NA	NA	NA	NA	NA	0	0	0	0	1	0	0	1	0	0	0	0
25	1	1	3	2	118	46	2.5	205	410	6.01616	6.64	27.224	3.3041	5.55	22.755	3.12478	3.94	16.154	2.78217	10.39	42.599	3.75183	14488	16.4888	1700	14.3461	4.08361	1	2	3	NA	NA	NA	NA	NA	NA	NA	0	0	0	0	0	0	0	0	0	0	0	0
26	1	1	1	1	78	21	2.5	1148	2296	7.73892	4.68	107.453	4.67705	3.54	81.2784	4.39788	5	114.8	4.74319	9.44	216.742	5.37871	101	11.5229	8	8.9872	-0.426018	0	0	0	0	0	0	0	0	0	0	0	0	0	0	0	0	0	0	0	0	0	0
26	1	1	2	1	113	21	2.5	596	1192	7.08339	3.91	46.6072	3.84176	3.63	43.2696	3.76745	4.36	51.9712	3.95069	8.9	106.088	4.66427	87	11.3737	8	8.9872	-0.428343	0	0	0	50	0	0	1	0	0	1	0	0	0	0	0	0	0	0	0	0	0	0
26	1	1	3	1	148	21	2.5	492	984	6.89163	4.32	42.5088	3.74971	3.4	33.456	3.51023	4.19	41.2296	3.71916	8.5	83.64	4.42652	91	11.4186	8	8.9872	-0.427679	0	0	0	50	0	0	1	0	0	1	0	0	0	0	0	0	0	0	0	0	0	0
26	1	1	4	1	176	21	2.5	436	872	6.77079	4.16	36.2752	3.59113	3.07	26.7704	3.2873	4.29	37.4088	3.62191	8.27	72.1144	4.27825	NA	NA	8	8.9872	NA	NA	NA	NA	0	0	0	0	0	0	0	0	1	0	0	0	0	0	0	0	0	0	0
26	1	1	5	1	205	21	2.5	413	826	6.71659	4.96	40.9696	3.71283	3.68	30.3968	3.41434	4.53	37.4178	3.62215	9.11	75.2486	4.3208	91	11.4186	8	8.9872	-0.427679	0	0	0	0	0	0	0	0	0	0	0	0	0	0	0	0	0	0	0	0	0	0
26	1	1	1	2	52	34	2.5	734	1468	7.29166	3.64	53.4352	3.97847	3.61	52.9948	3.97019	4.75	69.73	4.24463	9.26	135.937	4.91219	NA	NA	8	8.9872	NA	NA	NA	NA	0	0	100	0	0	1	1	0	0	0	0	0	0	0	0	0	0	0	0
26	1	1	2	2	87	34	2.5	1157	2314	7.74673	4.02	93.0228	4.53284	3.43	79.3702	4.37412	4.52	104.593	4.65007	8.85	204.789	5.32198	NA	NA	8	8.9872	NA	NA	NA	NA	0	0	0	0	0	0	0	0	0	0	0	0	0	0	0	0	0	0	0
26	1	1	3	2	118	34	2.5	871	1742	7.46279	NA	NA	NA	NA	NA	NA	NA	NA	NA	NA	NA	NA	NA	NA	8	8.9872	NA	NA	NA	NA	0	50	0	0	1	0	1	0	0	0	0	0	0	0	0	0	0	0	0
26	1	1	4	2	153	34	2.5	711	1422	7.25982	3.9	55.458	4.01563	3.52	50.0544	3.91311	4.35	61.857	4.12483	8.78	124.852	4.82713	1113	13.9226	NA	NA	NA	NA	NA	NA	0	0	0	0	0	0	0	0	0	0	0	0	0	0	0	1	0	0	0
26	1	1	5	2	182	34	2.5	454	908	6.81124	5.2	47.216	3.85473	3.34	30.3272	3.41204	4.3	39.044	3.66469	8.54	77.5432	4.35084	767	13.5502	8	8.9872	-0.315408	0	0	0	0	0	0	0	0	0	0	0	0	0	0	0	0	0	0	0	0	0	0
27	1	1	1	1	78	45	2	1480	2960	7.99294	6.19	183.224	5.21071	4.07	120.472	4.79142	4.75	140.6	4.94592	9.72	287.712	5.66196	284	12.5567	50	10.8198	-0.342995	0	1	1	NA	NA	NA	NA	NA	NA	NA	0	0	0	0	0	0	0	0	0	0	0	0
27	1	1	2	1	113	45	2.5	945	1890	7.54433	5.1	96.39	4.5684	4.17	78.813	4.36708	4.65	87.885	4.47603	9.72	183.708	5.21335	245	12.409	55	10.9151	-0.343207	0	1	1	NA	NA	NA	NA	NA	NA	NA	0	0	0	0	0	0	0	0	0	0	0	0
27	1	1	3	1	148	45	2.5	601	1202	7.09174	5.48	65.8696	4.18768	3.85	46.277	3.83465	4.43	53.2486	3.97497	9.17	110.223	4.70251	155	11.9512	8	8.9872	-0.41705	0	0	0	NA	NA	NA	NA	NA	NA	NA	0	0	0	0	0	0	0	0	0	0	0	0
27	1	1	4	1	176	45	2.5	704	1408	7.24993	4.71	66.3168	4.19444	3.52	49.5616	3.90322	4.3	60.544	4.10337	8.72	122.778	4.81037	359	12.7911	8	8.9872	-0.383169	0	0	0	NA	NA	NA	NA	NA	NA	NA	0	1	0	0	0	0	0	0	0	0	0	0
27	1	1	5	1	205	45	2.5	626	1252	7.1325	5.59	69.9868	4.24831	3.35	41.942	3.73629	4.42	55.3384	4.01347	8.67	108.548	4.6872	187	12.1389	8	8.9872	-0.411735	0	0	0	NA	NA	NA	NA	NA	NA	NA	0	0	0	0	1	0	1	1	0	0	0	0
28	1	1	1	1	78	33	2.5	572	1144	7.04229	4.51	51.5944	3.94341	3.75	42.9	3.75887	4.57	52.2808	3.95663	9.21	105.362	4.65741	58	10.9682	8	8.9872	-0.433159	0	0	0	0	0	0	0	0	0	0	1	0	0	0	0	0	0	0	0	0	0	0
28	1	1	2	1	113	33	2.5	530	1060	6.96602	4.68	49.608	3.90415	4.09	43.354	3.7694	4.44	47.064	3.85151	9.43	99.958	4.60475	97	11.4825	24	10.0858	-0.406633	0	1	1	0	0	0	0	0	0	0	0	0	0	0	0	0	0	0	0	0	0	0
28	1	1	3	1	148	33	2.5	382	764	6.63857	5.49	41.9436	3.73633	3.72	28.4208	3.34712	4.36	33.3104	3.50587	8.98	68.6072	4.2284	126	11.744	8	8.9872	-0.421866	0	0	0	0	100	0	0	1	0	1	0	0	0	0	0	0	0	0	0	0	0	0
28	1	1	4	1	176	33	3	413	826	6.71659	5.21	43.0346	3.762	3.45	28.497	3.3498	4.3	35.518	3.57004	8.65	71.449	4.26898	225	12.3239	8	8.9872	-0.405424	0	0	0	0	350	50	0	1	1	1	0	1	0	0	0	0	0	0	0	0	0	0
28	1	1	5	1	205	33	2.5	468	936	6.84162	5.01	46.8936	3.84788	3.69	34.5384	3.54207	4.38	40.9968	3.71349	8.97	83.9592	4.43033	NA	NA	31	10.3417	NA	NA	NA	NA	0	50	0	0	1	0	1	0	0	0	0	0	0	0	0	0	0	0	0
28	1	1	1	2	52	46	2.5	556	1112	7.01392	3.76	41.8112	3.73316	3.79	42.1448	3.74111	4.42	49.1504	3.89488	9.11	101.303	4.61812	NA	NA	8	8.9872	NA	NA	NA	NA	100	0	250	1	0	1	1	0	0	0	0	0	0	0	0	0	0	0	0
28	1	1	2	2	87	46	2	593	1186	7.07834	3.79	44.9494	3.80554	3.69	43.7634	3.7788	3.94	46.7284	3.84435	8.54	101.284	4.61793	NA	NA	8	8.9872	NA	NA	NA	NA	100	0	0	1	0	0	1	0	0	0	0	0	0	0	0	0	0	0	0
28	1	1	3	2	118	46	2.5	736	1472	7.29438	4.32	63.5904	4.15246	3.78	55.6416	4.01893	3.88	57.1136	4.04504	8.56	126.003	4.83631	NA	NA	8	8.9872	NA	NA	NA	NA	0	0	0	0	0	0	0	0	0	0	0	0	0	0	0	0	0	0	0
28	1	1	4	2	153	46	2.5	593	1186	7.07834	3.83	45.4238	3.81604	3.34	39.6124	3.67914	4.17	49.4562	3.90109	8.4	99.624	4.6014	87	11.3737	NA	NA	NA	NA	NA	NA	0	0	0	0	0	0	0	0	0	0	0	0	0	0	0	0	0	0	0
28	1	1	5	2	182	46	2.5	255	510	6.23441	4.66	23.766	3.16826	3.54	18.054	2.89337	4.08	20.808	3.03534	8.52	43.452	3.77166	26	10.1659	8	8.9872	-0.438474	0	0	0	0	0	0	0	0	0	0	0	0	0	0	0	1	0	1	0	0	0	0
29	1	1	1	1	78	33	1.5	584	1168	7.06305	4.23	49.4064	3.90008	3.43	40.0624	3.69044	4.71	55.0128	4.00757	9.05	105.704	4.66064	107	11.5806	8	8.9872	-0.425021	0	0	0	NA	NA	NA	NA	NA	NA	NA	0	1	0	0	0	0	0	0	0	0	0	0
29	1	1	2	1	113	33	2	532	1064	6.96979	4.95	52.668	3.96401	3.65	38.836	3.65935	4.39	46.7096	3.84395	8.49	90.3336	4.50351	151	11.925	8	8.9872	-0.417714	0	0	0	NA	NA	NA	NA	NA	NA	NA	0	0	0	0	0	0	0	0	0	0	0	0
29	1	1	3	1	148	33	2	348	696	6.54535	4.69	32.6424	3.48561	3.21	22.3416	3.10645	4.32	30.0672	3.40343	8.44	58.7424	4.07316	208	12.2453	9	9.10498	-0.406994	0	0	0	NA	NA	NA	NA	NA	NA	NA	0	0	0	0	0	0	0	0	0	0	0	0
29	1	1	4	1	176	33	2.5	435	870	6.76849	4.78	41.586	3.72776	3.37	29.319	3.37824	4.31	37.497	3.62426	8.58	74.646	4.31276	160	11.9829	8	8.9872	-0.416219	0	0	0	NA	NA	NA	NA	NA	NA	NA	0	0	0	0	0	0	0	0	0	0	0	0
29	1	1	5	1	205	33	2	275	550	6.30992	3.52	19.36	2.96321	3.98	21.89	3.08603	4.6	25.3	3.2308	9.48	52.14	3.95393	318	12.6698	8	8.9872	-0.389978	0	0	0	NA	NA	NA	NA	NA	NA	NA	0	0	0	0	0	0	0	0	0	0	0	0
29	1	1	1	2	52	46	2	679	1358	7.21377	3.93	53.3694	3.97724	3.47	47.1226	3.85275	4.61	62.6038	4.13683	8.98	121.948	4.8036	NA	NA	9	9.10498	NA	NA	NA	NA	NA	NA	NA	NA	NA	NA	NA	1	0	0	0	0	0	0	0	0	0	0	0
29	1	1	2	2	87	46	2	581	1162	7.0579	5.67	65.8854	4.18792	3.39	39.3918	3.67356	4.29	49.8498	3.90901	8.59	99.8158	4.60333	154	11.9447	8	8.9872	-0.417216	0	0	0	NA	NA	NA	NA	NA	NA	NA	0	0	0	0	0	0	0	0	0	0	0	0
29	1	1	3	2	118	46	2	500	1000	6.90776	5.18	51.8	3.94739	3.8	38	3.63759	4.18	41.8	3.7329	8.88	88.8	4.48639	193	12.1704	8	8.9872	-0.410738	0	0	0	NA	NA	NA	NA	NA	NA	NA	0	0	0	0	0	0	0	0	0	0	0	0
29	1	1	4	2	153	46	2.5	503	1006	6.91374	4.23	42.5538	3.75077	3.52	35.4112	3.56703	4.26	42.8556	3.75784	8.69	87.4214	4.47074	341	12.7396	NA	NA	NA	NA	NA	NA	NA	NA	NA	NA	NA	NA	NA	0	0	0	0	0	0	0	0	0	0	0	0
29	1	1	5	2	182	46	2.5	306	612	6.41673	4.55	27.846	3.32669	3.74	22.8888	3.13065	4.26	26.0712	3.26083	8.89	54.4068	3.99649	366	12.8104	8	8.9872	-0.382007	0	0	0	NA	NA	NA	NA	NA	NA	NA	0	0	0	0	0	0	0	0	0	0	0	0
30	1	1	1	1	78	21	2	760	1520	7.32647	6.32	96.064	4.56501	3.89	59.128	4.0797	4.63	70.376	4.25385	9.42	143.184	4.96413	155	11.9512	8	8.9872	-0.41705	0	0	0	NA	NA	NA	NA	NA	NA	NA	0	0	0	0	0	0	0	0	0	0	0	0
30	1	1	2	1	113	21	2	421	842	6.73578	4.31	36.2902	3.59155	4.03	33.9326	3.52438	4.64	39.0688	3.66532	9.57	80.5794	4.38924	122	11.7118	8	8.9872	-0.42253	0	0	0	NA	NA	NA	NA	NA	NA	NA	0	0	0	0	0	0	0	0	0	0	0	0
30	1	1	3	1	148	21	2.5	243	486	6.18621	6.05	29.403	3.3811	3.49	16.9614	2.83094	4.51	21.9186	3.08734	8.9	43.254	3.76709	32	10.3735	8	8.9872	-0.437477	0	0	0	NA	NA	NA	NA	NA	NA	NA	0	0	0	0	0	0	0	0	0	0	0	0
30	1	1	4	1	176	21	2.5	249	498	6.2106	5.96	29.6808	3.3905	3.26	16.2348	2.78716	4.33	21.5634	3.071	8.49	42.2802	3.74432	24	10.0858	8	8.9872	-0.438806	0	0	0	NA	NA	NA	NA	NA	NA	NA	0	1	0	0	0	0	0	0	0	0	0	0
30	1	1	5	1	205	21	2.5	264	528	6.2691	5.8	30.624	3.42178	3.75	19.8	2.98568	4.19	22.1232	3.09663	8.84	46.6752	3.84321	71	11.1704	8	8.9872	-0.431	0	0	0	NA	NA	NA	NA	NA	NA	NA	0	1	0	0	0	0	0	0	0	0	0	0
30	1	1	1	2	52	34	2.5	417	834	6.72623	2.66	22.1844	3.09939	3.78	31.5252	3.45079	4.77	39.7818	3.68341	9.44	78.7296	4.36602	NA	NA	24	10.0858	NA	NA	NA	NA	NA	NA	NA	NA	NA	NA	NA	0	0	0	0	0	0	0	0	0	0	0	0
30	1	1	2	2	87	34	2.5	604	1208	7.09672	3.05	36.844	3.60669	3.49	42.1592	3.74145	4.17	50.3736	3.91947	8.56	103.405	4.63865	420	12.948	8	8.9872	-0.373038	0	0	0	NA	NA	NA	NA	NA	NA	NA	0	0	0	0	0	0	0	0	0	0	0	0
30	1	1	3	2	118	34	2.5	469	938	6.84375	4.64	43.5232	3.77329	3.67	34.4246	3.53877	4.1	38.458	3.64957	8.67	81.3246	4.39845	95	11.4616	8	8.9872	-0.427014	0	0	0	NA	NA	NA	NA	NA	NA	NA	0	0	0	0	0	0	0	0	1	0	0	0
30	1	1	5	2	182	34	2.5	216	432	6.06843	4.43	19.1376	2.95165	3.25	14.04	2.64191	4.21	18.1872	2.90072	8.36	36.1152	3.58671	297	12.6015	8	8.9872	-0.393466	0	0	0	NA	NA	NA	NA	NA	NA	NA	0	0	0	0	0	0	0	0	0	0	0	0
31	1	1	1	1	78	33	2	682	1364	7.21818	4.03	54.9692	4.00677	4.04	55.1056	4.00925	5.1	69.564	4.24225	10.04	136.946	4.91958	149	11.9117	8	8.9872	-0.418046	0	0	0	0	0	0	0	0	0	0	0	0	0	0	0	0	0	0	0	0	0	0
31	1	1	2	1	113	33	2	548	1096	6.99942	4.59	50.3064	3.91813	4.07	44.6072	3.7979	4.71	51.6216	3.94394	9.68	106.093	4.66431	99	11.5029	8	8.9872	-0.42635	0	0	0	0	0	0	0	0	0	0	0	0	0	0	0	0	0	0	0	0	0	0
31	1	1	3	1	148	33	2	346	692	6.53959	5.84	40.4128	3.69915	3.87	26.7804	3.28767	4.73	32.7316	3.48834	9.5	65.74	4.18571	390	12.8739	8	8.9872	-0.378021	0	0	0	0	0	0	0	0	0	0	0	0	0	0	0	0	0	0	0	0	0	0
31	1	1	4	1	176	33	2	295	590	6.38012	5.21	30.739	3.42553	3.53	20.827	3.03625	4.65	27.435	3.31182	9.07	53.513	3.97992	138	11.835	8	8.9872	-0.419873	0	0	0	200	0	0	1	0	0	1	0	1	0	0	0	0	0	0	0	0	0	0
31	1	1	5	1	205	33	2	291	582	6.36647	6.01	34.9782	3.55473	3.92	22.8144	3.12739	4.74	27.5868	3.31734	9.56	55.6392	4.01889	249	12.4252	8	8.9872	-0.401438	0	0	0	0	0	0	0	0	0	0	0	0	0	0	0	0	0	0	0	0	0	0
31	1	1	1	2	52	46	2	534	1068	6.97354	5.73	61.1964	4.11409	4.48	47.8464	3.868	4.65	49.662	3.90524	10.03	107.12	4.67395	NA	NA	109	11.5991	NA	NA	NA	NA	100	0	0	1	0	0	1	1	0	0	0	0	0	0	0	0	0	0	0
31	1	1	2	2	87	46	2	428	856	6.75227	5.55	47.508	3.8609	4.27	36.5512	3.59871	3.83	32.7848	3.48996	9	77.04	4.34432	8080	15.9049	1700	14.3461	3.01937	1	2	3	0	0	0	0	0	0	0	0	1	0	0	0	0	0	0	0	0	0	0
31	1	1	3	2	118	46	2	401	802	6.68711	5.54	44.4308	3.79393	4.36	34.9672	3.55441	4.02	32.2404	3.47322	9.28	74.4256	4.3098	3904	15.1775	11	9.30565	0.209345	0	1	2	0	0	0	0	0	0	0	0	1	0	0	0	0	0	0	0	0	0	0
31	1	1	4	2	153	46	2.5	394	788	6.6695	5.46	43.0248	3.76178	4.11	32.3868	3.47775	4.62	36.4056	3.59472	9.63	75.8844	4.32921	712	13.4758	NA	NA	NA	NA	NA	NA	0	0	0	0	0	0	0	0	0	0	0	0	0	0	0	0	0	0	0
31	1	1	5	2	182	46	2.5	301	602	6.40026	5.56	33.4712	3.51069	3.74	22.5148	3.11417	4.57	27.5114	3.3146	9.21	55.4442	4.01538	669	13.4135	8	8.9872	-0.331684	0	0	0	0	0	0	0	0	0	0	0	0	0	0	0	0	0	0	0	0	0	0
32	1	1	1	1	78	45	2	668	1336	7.19744	4.97	66.3992	4.19569	3.79	50.6344	3.92463	4.99	66.6664	4.1997	9.68	129.325	4.86233	273	12.5172	8	8.9872	-0.397452	0	0	0	NA	NA	NA	NA	NA	NA	NA	0	0	0	0	0	0	0	0	0	0	0	0
32	1	1	2	1	113	45	2.5	342	684	6.52796	4.93	33.7212	3.51813	4.22	28.8648	3.36262	4.83	33.0372	3.49763	9.95	68.058	4.22036	9367	16.0527	44	10.6919	1.15799	1	2	3	NA	NA	NA	NA	NA	NA	NA	0	0	0	0	0	0	0	0	0	0	0	0
32	1	1	3	1	148	45	2.5	333	666	6.50129	5.63	37.4958	3.62423	3.87	25.7742	3.24937	4.77	31.7682	3.45847	9.53	63.4698	4.15056	957	13.7716	19	9.85219	-0.270069	0	0	0	NA	NA	NA	NA	NA	NA	NA	0	0	0	0	0	0	0	0	0	0	0	0
32	1	1	4	1	176	45	2.5	426	852	6.74759	4.96	42.2592	3.74382	3.74	31.8648	3.4615	4.68	39.8736	3.68571	9.33	79.4916	4.37565	625	13.3455	8	8.9872	-0.338992	0	0	0	NA	NA	NA	NA	NA	NA	NA	0	1	0	0	0	0	0	0	0	0	0	0
32	1	1	5	1	205	45	3	354	708	6.56244	4.47	31.6476	3.45466	3.89	27.5412	3.31568	4.64	32.8512	3.49199	9.43	66.7644	4.20117	1212	14.0078	17	9.74097	-0.230225	0	1	2	NA	NA	NA	NA	NA	NA	NA	0	0	0	0	0	0	0	0	0	0	0	0
32	1	1	1	2	52	58	2.5	599	1198	7.08841	3.83	45.8834	3.8261	3.69	44.2062	3.78887	4.78	57.2644	4.04768	9.37	112.253	4.72075	NA	NA	11	9.30565	NA	NA	NA	NA	NA	NA	NA	NA	NA	NA	NA	1	0	1	0	0	0	0	1	0	0	0	0
32	1	1	2	2	87	58	2.5	493	986	6.89366	5.69	56.1034	4.0272	3.83	37.7638	3.63135	4.36	42.9896	3.76096	9.09	89.6274	4.49566	835	13.6352	43	10.669	-0.260257	0	1	1	NA	NA	NA	NA	NA	NA	NA	0	1	0	0	0	0	0	0	0	0	0	0
32	1	1	3	2	118	58	2.5	455	910	6.81344	4.95	45.045	3.80766	3.98	36.218	3.58956	4.18	38.038	3.63859	9.06	82.446	4.41214	690	13.4444	8	8.9872	-0.328197	0	0	0	NA	NA	NA	NA	NA	NA	NA	0	0	0	0	0	0	0	0	0	0	0	0
32	1	1	4	2	153	58	2.5	435	870	6.76849	5.17	44.979	3.8062	3.99	34.713	3.54711	4.34	37.758	3.6312	9.22	80.214	4.3847	NA	NA	NA	NA	NA	NA	NA	NA	NA	NA	NA	NA	NA	NA	NA	0	0	0	0	0	0	0	0	0	0	0	0
32	1	1	5	2	182	58	2.5	220	440	6.08677	5.09	22.396	3.10888	4.25	18.7	2.92852	4.33	19.052	2.94717	9.48	41.712	3.73079	2184	14.5967	34	10.4341	-0.0474921	1	2	3	NA	NA	NA	NA	NA	NA	NA	0	1	0	0	0	0	0	0	0	0	0	0
33	1	1	1	1	78	33	2.5	978	1956	7.57866	4.93	96.4308	4.56883	3.56	69.6336	4.24325	4.67	91.3452	4.51465	9.13	178.583	5.18505	66	11.0974	8	8.9872	-0.431831	0	0	0	NA	NA	NA	NA	NA	NA	NA	1	0	0	0	0	0	0	0	0	0	0	0
33	1	1	2	1	113	33	2	757	1514	7.32251	3.73	56.4722	4.03375	3.6	54.504	3.99827	4.15	62.831	4.14045	8.64	130.81	4.87374	211	12.2596	8	8.9872	-0.407749	0	0	0	NA	NA	NA	NA	NA	NA	NA	0	0	0	0	0	0	0	0	0	0	0	0
33	1	1	3	1	148	33	2.5	485	970	6.8773	3.77	36.569	3.5992	3.02	29.294	3.37738	4.01	38.897	3.66092	7.93	76.921	4.34278	183	12.1172	8	8.9872	-0.412399	0	0	0	NA	NA	NA	NA	NA	NA	NA	0	0	0	0	0	0	0	0	0	0	0	0
33	1	1	4	1	176	33	2.5	494	988	6.89568	3.75	37.05	3.61227	2.87	28.3556	3.34482	3.98	39.3224	3.67179	7.75	76.57	4.33821	315	12.6603	8	8.9872	-0.390477	0	0	0	NA	NA	NA	NA	NA	NA	NA	0	1	0	0	0	0	0	0	1	0	0	0
33	1	1	5	1	205	33	2.5	474	948	6.85435	4.38	41.5224	3.72623	2.98	28.2504	3.34111	4.14	39.2472	3.66988	8.03	76.1244	4.33237	540	13.1993	8	8.9872	-0.353109	0	0	0	NA	NA	NA	NA	NA	NA	NA	0	0	0	0	0	0	0	0	1	0	0	0
33	1	1	1	2	52	46	2.5	524	1048	6.95464	4.85	50.828	3.92845	4.02	42.1296	3.74075	4.25	44.54	3.79639	9.17	96.1016	4.56541	NA	NA	8	8.9872	NA	NA	NA	NA	NA	NA	NA	NA	NA	NA	NA	1	0	0	0	0	0	0	0	0	0	0	0
33	1	1	2	2	87	46	2	783	1566	7.35628	3.57	55.9062	4.02368	3.25	50.895	3.92976	4.09	64.0494	4.15965	8.24	129.038	4.86011	148	11.905	8	8.9872	-0.418212	0	0	0	NA	NA	NA	NA	NA	NA	NA	0	0	0	0	0	0	0	0	0	0	0	0
33	1	1	3	2	118	46	2.5	673	1346	7.20489	4.69	63.1274	4.14515	3.33	44.8218	3.80269	3.94	53.0324	3.9709	9.16	123.294	4.81457	NA	NA	8	8.9872	NA	NA	NA	NA	NA	NA	NA	NA	NA	NA	NA	0	0	0	0	0	0	0	0	0	0	0	0
33	1	1	4	2	153	46	2.5	695	1390	7.23706	3.68	51.152	3.9348	3.22	44.758	3.80127	3.87	53.793	3.98514	7.99	111.061	4.71008	637	13.3645	NA	NA	NA	NA	NA	NA	NA	NA	NA	NA	NA	NA	NA	0	1	0	0	0	0	0	0	0	0	0	0
33	1	1	5	2	182	46	2.5	447	894	6.79571	4.29	38.3526	3.64682	2.89	25.8366	3.25179	4.01	35.8494	3.57933	7.8	69.732	4.24466	2156	14.5838	8	8.9872	-0.0847228	0	1	2	NA	NA	NA	NA	NA	NA	NA	0	0	0	0	0	0	0	0	0	0	0	1
34	1	1	1	1	78	45	2	858	1716	7.44775	NA	NA	NA	4.14	71.0424	4.26328	4.87	83.5692	4.42568	9.91	170.056	5.13613	107	11.5806	8	8.9872	-0.425021	0	0	0	0	0	0	0	0	0	0	0	0	0	0	0	0	0	0	0	0	0	0
34	1	1	2	1	113	45	2	553	1106	7.00851	4.85	53.641	3.98231	4.03	44.5718	3.7971	4.76	52.6456	3.96358	9.69	107.171	4.67443	92	11.4295	24	10.0858	-0.407463	0	1	1	50	0	0	1	0	0	1	0	0	0	0	0	0	0	0	0	0	0	0
34	1	1	3	1	148	45	2	426	852	6.74759	5.79	49.3308	3.89855	3.8	32.376	3.47742	4.62	39.3624	3.67281	9.32	79.4064	4.37458	147	11.8982	8	8.9872	-0.418378	0	0	0	0	50	0	0	1	0	1	0	0	0	0	0	0	0	0	0	0	0	0
34	1	1	4	1	176	45	2.5	345	690	6.53669	4.74	32.706	3.48756	3.2	22.08	3.09467	4.35	30.015	3.4017	8.45	58.305	4.06569	NA	NA	8	8.9872	NA	NA	NA	NA	0	0	0	0	0	0	0	0	1	0	0	0	0	0	0	0	0	0	0
34	1	1	5	1	205	45	2.5	283	566	6.33859	6.23	35.2618	3.5628	3.9	22.074	3.0944	4.29	24.2814	3.18971	9.09	51.4494	3.9406	115	11.6527	8	8.9872	-0.423693	0	0	0	50	0	0	1	0	0	1	0	0	0	0	0	0	0	0	0	0	0	0
34	1	1	1	2	52	58	2	467	934	6.83948	6.05	56.507	4.03436	3.99	37.2666	3.6181	4.9	45.766	3.82354	9.79	91.4386	4.51567	NA	NA	8	8.9872	NA	NA	NA	NA	0	0	300	0	0	1	1	0	0	0	0	0	0	0	0	0	0	0	0
34	1	1	2	2	87	58	2.5	480	960	6.86693	5.21	50.016	3.91234	3.72	35.712	3.57549	4.54	43.584	3.77469	9.16	87.936	4.47661	NA	NA	8	8.9872	NA	NA	NA	NA	0	0	0	0	0	0	0	0	0	0	0	0	0	0	0	0	0	0	0
34	1	1	3	2	118	58	2.5	539	1078	6.98286	NA	NA	NA	NA	NA	NA	NA	NA	NA	NA	NA	NA	NA	NA	8	8.9872	NA	NA	NA	NA	0	0	0	0	0	0	0	0	0	0	0	0	0	0	0	0	0	0	0
34	1	1	4	2	153	58	2	354	708	6.56244	4.84	34.2672	3.53419	3.51	24.8508	3.21289	4.17	29.5236	3.38519	8.58	60.7464	4.10671	NA	NA	NA	NA	NA	NA	NA	NA	0	0	0	0	0	0	0	0	0	0	0	0	0	0	0	0	0	0	0
34	1	1	5	2	182	58	2	243	486	6.18621	4.96	24.1056	3.18244	3.45	16.767	2.81941	4.36	21.1896	3.05351	8.72	42.3792	3.74666	91	11.4186	8	8.9872	-0.427679	0	0	0	0	0	0	0	0	0	0	0	0	0	0	0	0	0	0	0	0	0	0
35	1	1	1	1	78	21	2	894	1788	7.48885	6.31	112.823	4.72582	3.87	69.1956	4.23694	4.67	83.4996	4.42484	9.44	168.787	5.12864	482	13.0857	8	8.9872	-0.362741	0	0	0	NA	NA	NA	NA	NA	NA	NA	0	0	0	0	0	0	0	0	0	0	0	0
35	1	1	2	1	113	21	2	527	1054	6.96035	4.03	42.4762	3.74894	3.49	36.7846	3.60508	4.51	47.5354	3.86147	8.9	93.806	4.54123	155	11.9512	8	8.9872	-0.41705	0	0	0	NA	NA	NA	NA	NA	NA	NA	0	0	0	0	0	0	0	0	0	0	0	0
35	1	1	3	1	148	21	2.5	410	820	6.7093	4.7	38.54	3.6517	3.21	26.322	3.27041	4.41	36.162	3.58801	8.51	69.782	4.24538	181	12.1063	69	11.1419	-0.336293	0	1	1	NA	NA	NA	NA	NA	NA	NA	0	0	0	0	0	0	0	0	0	0	0	0
35	1	1	4	1	176	21	2.5	407	814	6.70196	4.85	39.479	3.67577	2.98	24.2572	3.18871	4.35	35.409	3.56697	8.23	66.9922	4.20458	90	11.4076	8	8.9872	-0.427845	0	0	0	NA	NA	NA	NA	NA	NA	NA	0	1	0	0	0	0	0	0	0	0	0	0
35	1	1	5	1	205	21	2.5	363	726	6.58755	4.84	35.1384	3.55929	3.27	23.7402	3.16717	4.33	31.4358	3.44795	8.5	61.71	4.12245	211	12.2596	8	8.9872	-0.407749	0	0	0	NA	NA	NA	NA	NA	NA	NA	0	1	0	0	0	0	0	0	0	0	0	0
35	1	1	1	2	52	34	2.5	934	1868	7.53262	4.73	88.3564	4.48138	3.98	74.3464	4.30874	4.27	79.7636	4.37907	9.14	170.735	5.14011	NA	NA	25	10.1266	NA	NA	NA	NA	NA	NA	NA	NA	NA	NA	NA	0	0	0	0	0	0	0	0	0	0	0	0
35	1	1	2	2	87	34	2	873	1746	7.46508	3.21	56.0466	4.02618	3.52	61.4592	4.11837	4.38	76.4748	4.33696	8.81	153.823	5.0358	395	12.8866	8	8.9872	-0.37719	0	0	0	NA	NA	NA	NA	NA	NA	NA	0	1	0	0	0	0	0	0	0	0	0	0
35	1	1	3	2	118	34	2.5	904	1808	7.49998	4.14	74.8512	4.3155	3.31	59.8448	4.09175	4.21	76.1168	4.33227	8.42	152.234	5.02542	299	12.6082	8	8.9872	-0.393134	0	0	0	NA	NA	NA	NA	NA	NA	NA	0	0	0	0	0	0	0	0	0	0	0	0
35	1	1	4	2	153	34	2.5	723	1446	7.27656	3.31	47.8626	3.86833	3.02	43.6692	3.77664	4.45	64.347	4.16429	8.37	121.03	4.79604	405	12.9116	NA	NA	NA	NA	NA	NA	NA	NA	NA	NA	NA	NA	NA	0	1	0	0	0	0	0	0	0	0	0	0
35	1	1	5	2	182	34	2	421	842	6.73578	3.73	31.4066	3.44702	3.1	26.102	3.26201	4.24	35.7008	3.57517	8.24	69.3808	4.23961	471	13.0626	8	8.9872	-0.364568	0	0	0	NA	NA	NA	NA	NA	NA	NA	0	0	0	0	0	0	0	0	0	0	0	0
36	1	1	1	1	78	33	2.5	482	964	6.87109	5.07	48.8748	3.88926	4.17	40.1988	3.69384	4.8	46.272	3.83454	9.87	95.1468	4.55542	87	11.3737	8	8.9872	-0.428343	0	0	0	NA	NA	NA	NA	NA	NA	NA	0	0	0	0	0	0	0	0	0	0	0	0
36	1	1	2	1	113	33	2.5	247	494	6.20254	5.81	28.7014	3.35695	4.56	22.5264	3.11469	4.57	22.5758	3.11688	10.03	49.5482	3.90295	2398	14.6901	25	10.1266	-0.0232288	1	2	3	NA	NA	NA	NA	NA	NA	NA	0	0	0	0	0	0	0	0	0	0	0	0
36	1	1	3	1	148	33	2.5	147	NA	NA	NA	NA	NA	NA	NA	NA	NA	NA	NA	NA	NA	NA	1694	14.3426	22	9.9988	-0.143909	1	2	3	NA	NA	NA	NA	NA	NA	NA	0	0	0	0	0	0	0	0	0	0	0	0
36	1	1	4	1	176	33	3	263	526	6.2653	NA	NA	NA	NA	NA	NA	NA	NA	NA	NA	NA	NA	NA	NA	8	8.9872	NA	NA	NA	NA	NA	NA	NA	NA	NA	NA	NA	0	0	0	0	0	0	0	0	0	0	0	0
36	1	1	5	1	205	33	3	166	332	5.80513	4.35	14.442	2.67014	4.09	13.5788	2.60851	4.3	14.276	2.65858	9.29	30.8428	3.4289	3083	14.9414	69	11.1419	0.145672	1	2	3	NA	NA	NA	NA	NA	NA	NA	0	0	0	0	0	0	0	0	0	0	0	0
36	1	1	1	2	52	46	3	313	626	6.43935	7.04	44.0704	3.78579	4.58	28.6708	3.35588	4.59	28.7334	3.35806	10.07	63.0382	4.14374	NA	NA	1700	14.3461	NA	NA	NA	NA	NA	NA	NA	NA	NA	NA	NA	1	0	0	0	0	0	0	0	0	0	0	0
36	1	1	2	2	87	46	3	332	664	6.49828	5.43	36.0552	3.58505	3.77	25.0328	3.22019	4.42	29.3488	3.37925	9.09	60.3576	4.10029	5238	15.4715	1700	14.3461	2.54737	1	2	3	NA	NA	NA	NA	NA	NA	NA	0	0	0	0	0	0	0	0	0	0	0	0
36	1	1	3	2	118	46	3	329	658	6.4892	4.87	32.0446	3.46713	4.05	26.649	3.28275	4.5	29.61	3.38811	9.35	61.523	4.11941	292	12.5845	8	8.9872	-0.394296	0	0	0	NA	NA	NA	NA	NA	NA	NA	0	0	0	0	0	0	0	0	0	0	0	0
36	1	1	4	2	153	46	3	279	558	6.32436	NA	NA	NA	NA	NA	NA	NA	NA	NA	NA	NA	NA	NA	NA	NA	NA	NA	NA	NA	NA	NA	NA	NA	NA	NA	NA	NA	0	0	0	0	0	0	0	0	0	0	0	0
36	1	1	5	2	182	46	3	164	328	5.79301	6.06	19.8768	2.98955	4.22	13.8416	2.62768	4.15	13.612	2.61095	9.27	30.4056	3.41463	5367	15.4958	42	10.6454	0.491166	1	2	3	NA	NA	NA	NA	NA	NA	NA	0	0	0	0	0	0	0	0	0	0	0	0
37	1	1	1	1	78	45	2	784	1568	7.35756	4.28	67.1104	4.20634	3.65	57.232	4.04711	4.64	72.7552	4.2871	9.2	144.256	4.97159	147	11.8982	8	8.9872	-0.418378	0	0	0	NA	NA	NA	NA	NA	NA	NA	0	0	0	0	0	0	0	0	0	0	0	0
37	1	1	2	1	113	45	2	510	1020	6.92756	5.03	51.306	3.93781	3.89	39.678	3.6808	4.3	43.86	3.781	9.09	92.718	4.52956	3182	14.973	8	8.9872	0.0856756	0	1	2	NA	NA	NA	NA	NA	NA	NA	0	0	0	0	0	0	0	0	0	0	0	0
37	1	1	3	1	148	45	2.5	420	840	6.7334	5.19	43.596	3.77497	3.98	33.432	3.50951	4.13	34.692	3.54651	9.01	75.684	4.32657	21271	16.8729	1206	14.0028	4.59111	1	2	3	NA	NA	NA	NA	NA	NA	NA	0	0	0	0	0	0	0	0	0	0	0	0
37	1	1	4	1	176	45	2.5	535	1070	6.97541	4.73	50.611	3.92417	3.37	36.059	3.58516	4.21	45.047	3.80771	8.48	90.736	4.50795	2884	14.8747	10	9.21034	0.0386899	0	1	2	NA	NA	NA	NA	NA	NA	NA	0	0	0	0	0	0	0	0	0	0	0	0
37	1	1	5	1	205	45	2.5	492	984	6.89163	4.49	44.1816	3.78831	4.15	40.836	3.70956	4.31	42.4104	3.74739	9.35	92.004	4.52183	14687	16.5025	1361	14.1237	3.69187	1	2	3	NA	NA	NA	NA	NA	NA	NA	0	0	0	0	0	0	0	0	0	0	0	0
38	1	1	1	1	78	33	2.5	404	808	6.69456	4.27	34.5016	3.54101	4.45	35.956	3.5823	4.98	40.2384	3.69482	10.33	83.4664	4.42444	2536	14.7461	332	12.7129	0.38439	1	2	3	NA	NA	NA	NA	NA	NA	NA	0	0	0	0	0	0	0	0	0	0	0	0
38	1	1	2	1	113	33	2.5	252	504	6.22258	4.48	22.5792	3.11703	4.55	22.932	3.13253	4.39	22.1256	3.09674	9.84	49.5936	3.90386	6170	15.6352	305	12.6281	0.954092	1	2	3	NA	NA	NA	NA	NA	NA	NA	0	1	0	0	0	0	0	0	0	0	0	0
38	1	1	3	1	148	33	3	181	362	5.89164	4.32	15.6384	2.74973	4.56	16.5072	2.8038	4.04	14.6248	2.68272	9.5	34.39	3.53777	16338	16.609	1366	14.1274	3.97233	1	2	3	NA	NA	NA	NA	NA	NA	NA	0	0	0	0	0	0	0	0	0	0	0	0
38	1	1	4	1	176	33	2.5	214	428	6.05912	4.09	17.5052	2.8625	4.52	19.3456	2.96247	4.08	17.4624	2.86005	9.5	40.66	3.70524	8427	15.947	115	11.6527	1.09085	1	2	3	NA	NA	NA	NA	NA	NA	NA	0	0	0	0	0	0	0	0	0	0	0	0
38	1	1	5	1	205	33	2.5	95	NA	NA	NA	NA	NA	NA	NA	NA	NA	NA	NA	NA	NA	NA	NA	NA	8	8.9872	NA	NA	NA	NA	NA	NA	NA	NA	NA	NA	NA	0	0	0	0	0	0	0	0	0	0	0	0
38	1	1	1	2	52	46	2.5	503	1006	6.91374	2.99	30.0794	3.40384	3.66	36.8196	3.60603	4.97	49.9982	3.91199	9.54	95.9724	4.56406	NA	NA	13	9.4727	NA	NA	NA	NA	NA	NA	NA	NA	NA	NA	NA	0	0	0	0	0	0	0	0	0	0	0	0
38	1	1	2	2	87	46	2	567	1134	7.03351	2.78	31.5252	3.45079	3.58	40.5972	3.7037	4.58	51.9372	3.95004	9.06	102.74	4.63221	65	11.0821	8	8.9872	-0.431997	0	0	0	NA	NA	NA	NA	NA	NA	NA	0	0	0	0	0	0	0	0	0	0	0	0
38	1	1	3	2	118	46	2.5	515	1030	6.93731	4.13	42.539	3.75042	3.57	36.771	3.60471	4.45	45.835	3.82505	8.92	91.876	4.52044	NA	NA	8	8.9872	NA	NA	NA	NA	NA	NA	NA	NA	NA	NA	NA	0	0	0	0	0	0	0	0	0	0	0	0
38	1	1	4	2	153	46	2.5	451	902	6.80461	3.97	35.8094	3.57821	3.78	34.0956	3.52917	4.4	39.688	3.68105	9.08	81.9016	4.40552	NA	NA	NA	NA	NA	NA	NA	NA	NA	NA	NA	NA	NA	NA	NA	0	0	0	0	0	0	0	0	0	0	0	0
38	1	1	5	2	182	46	1	196	392	5.97126	4.09	16.0328	2.77464	4.02	15.7584	2.75737	4.52	17.7184	2.8746	9.44	37.0048	3.61105	50	10.8198	8	8.9872	-0.434488	0	0	0	NA	NA	NA	NA	NA	NA	NA	0	0	0	0	0	0	0	0	0	0	0	1
39	1	1	1	1	78	45	2	820	1640	7.40245	5.13	84.132	4.43239	3.5	57.4	4.05004	4.77	78.228	4.35963	9.17	150.388	5.01322	93	11.4404	8	8.9872	-0.427346	0	0	0	NA	NA	NA	NA	NA	NA	NA	0	0	0	0	0	0	0	0	0	0	0	0
39	1	1	2	1	113	45	2	491	982	6.88959	5.47	53.7154	3.9837	3.58	35.1556	3.55978	4.77	46.8414	3.84677	9.25	90.835	4.50904	48	10.779	8	8.9872	-0.43482	0	0	0	NA	NA	NA	NA	NA	NA	NA	0	0	0	0	0	0	0	0	0	0	0	0
39	1	1	3	1	148	45	2	389	778	6.65673	5.19	40.3782	3.69829	3.39	26.3742	3.27239	4.57	35.5546	3.57107	8.86	68.9308	4.2331	102	11.5327	8	8.9872	-0.425852	0	0	0	NA	NA	NA	NA	NA	NA	NA	0	0	0	0	0	0	0	0	0	0	0	0
39	1	1	4	1	176	45	2.5	386	772	6.64898	5.13	39.6036	3.67892	3.03	23.3916	3.15238	4.62	35.6664	3.57421	8.55	66.006	4.18975	3569	15.0878	20	9.90349	0.164986	0	1	2	NA	NA	NA	NA	NA	NA	NA	0	1	0	0	0	0	0	0	1	0	0	0
39	1	1	5	1	205	45	2.5	364	728	6.5903	5.69	41.4232	3.72384	3.09	22.4952	3.1133	4.55	33.124	3.50026	8.54	62.1712	4.12989	324	12.6885	8	8.9872	-0.388982	0	0	0	NA	NA	NA	NA	NA	NA	NA	0	0	0	0	0	0	0	0	1	0	0	0
40	1	1	1	1	78	33	2	369	738	6.60394	7.67	56.6046	4.03609	4.2	30.996	3.43386	4.96	36.6048	3.60018	10.06	74.2428	4.30734	357	12.7855	64	11.0666	-0.313328	0	1	1	0	0	0	0	0	0	0	0	0	0	0	0	0	0	0	0	0	0	0
40	1	1	2	1	113	33	2	331	662	6.49527	4.83	31.9746	3.46494	4.05	26.811	3.28881	4.82	31.9084	3.46287	9.78	64.7436	4.17043	191	12.16	8	8.9872	-0.411071	0	0	0	0	0	0	0	0	0	0	0	0	0	0	0	0	0	0	0	0	0	0
40	1	1	3	1	148	33	2.5	155	310	5.73657	5.96	18.476	2.91647	3.7	11.47	2.43973	4.41	13.671	2.61528	9.01	27.931	3.32974	360	12.7939	8	8.9872	-0.383003	0	0	0	0	0	0	0	0	0	0	0	0	0	0	0	0	0	0	0	0	0	0
40	1	1	4	1	176	33	2	215	430	6.06379	4.92	21.156	3.05192	3.27	14.061	2.64341	4.46	19.178	2.95376	8.63	37.109	3.61386	174	12.0668	8	8.9872	-0.413894	0	0	0	50	0	0	1	0	0	1	0	1	0	0	0	0	0	0	0	0	0	0
40	1	1	5	1	205	33	2.5	127	NA	NA	NA	NA	NA	NA	NA	NA	NA	NA	NA	NA	NA	NA	181	12.1063	8	8.9872	-0.412731	0	0	0	0	0	NA	0	0	NA	0	0	0	0	0	0	0	0	0	0	0	0	0
41	1	1	1	1	78	21	2.5	666	1332	7.19444	5.31	70.7292	4.25886	4.19	55.8108	4.02197	5.01	66.7332	4.2007	10.1	134.532	4.9018	204	12.2259	75	11.2252	-0.324954	0	1	1	NA	NA	NA	NA	NA	NA	NA	0	0	0	0	0	0	0	0	0	0	0	0
41	1	1	2	1	113	21	2	452	904	6.80683	5.07	45.8328	3.825	3.72	33.6288	3.51538	4.72	42.6688	3.75347	9.33	84.3432	4.43489	2725	14.818	11	9.30565	0.0135362	0	1	2	NA	NA	NA	NA	NA	NA	NA	0	0	0	0	0	0	0	0	0	0	0	0
41	1	1	3	1	148	21	2	369	738	6.60394	5.53	40.8114	3.70896	3.5	25.83	3.25154	4.46	32.9148	3.49392	8.86	65.3868	4.18032	1453	14.1891	8	8.9872	-0.201477	0	1	2	NA	NA	NA	NA	NA	NA	NA	0	0	0	0	0	0	0	0	0	0	0	0
41	1	1	4	1	176	21	2	352	704	6.55678	4.93	34.7072	3.54695	3.26	22.9504	3.13334	4.37	30.7648	3.42637	8.52	59.9808	4.09402	409	12.9215	8	8.9872	-0.374865	0	0	0	NA	NA	NA	NA	NA	NA	NA	0	0	0	0	0	0	0	0	0	0	0	0
41	1	1	5	1	205	21	2	268	536	6.28413	5.74	30.7664	3.42642	3.63	19.4568	2.9682	4.35	23.316	3.14914	8.89	47.6504	3.86389	1576	14.2704	8	8.9872	-0.181049	0	1	2	NA	NA	NA	NA	NA	NA	NA	0	0	0	0	0	0	0	0	0	0	0	0
42	1	1	1	1	78	45	2.5	789	1578	7.36391	5.57	87.8946	4.47614	3.63	57.2814	4.04798	4.74	74.7972	4.31478	9.26	146.123	4.98445	91	11.4186	8	8.9872	-0.427679	0	0	0	NA	NA	NA	NA	NA	NA	NA	1	0	0	0	0	0	0	0	0	0	0	0
42	1	1	2	1	113	45	2	493	986	6.89366	5.98	58.9628	4.07691	3.79	37.3694	3.62085	4.68	46.1448	3.83178	9.37	92.3882	4.526	171	12.0494	8	8.9872	-0.414392	0	0	0	NA	NA	NA	NA	NA	NA	NA	0	0	0	0	0	0	0	0	0	0	0	0
42	1	1	3	1	148	45	2.5	432	864	6.76157	6.02	52.0128	3.95149	3.58	30.9312	3.43177	4.44	38.3616	3.64706	8.91	76.9824	4.34358	170	12.0436	10	9.21034	-0.412052	0	0	0	NA	NA	NA	NA	NA	NA	NA	0	0	0	0	0	0	0	0	0	0	0	0
42	1	1	4	1	176	45	2.5	341	682	6.52503	5.32	36.2824	3.59133	3.45	23.529	3.15823	4.59	31.3038	3.44374	8.94	60.9708	4.1104	706	13.4674	8	8.9872	-0.325539	0	0	0	NA	NA	NA	NA	NA	NA	NA	0	0	0	0	0	0	0	0	0	0	0	0
42	1	1	5	1	205	45	2.5	531	1062	6.96791	4.92	52.2504	3.95605	3.43	36.4266	3.5953	4.63	49.1706	3.8953	8.96	95.1552	4.55551	125	11.7361	8	8.9872	-0.422032	0	0	0	NA	NA	NA	NA	NA	NA	NA	0	0	0	0	0	0	0	0	0	0	0	0
42	1	1	1	2	52	58	2.5	547	1094	6.9976	4.91	53.7154	3.9837	4.39	48.0266	3.87176	4.52	49.4488	3.90094	9.81	107.321	4.67583	NA	NA	17	9.74097	NA	NA	NA	NA	NA	NA	NA	NA	NA	NA	NA	0	0	0	0	0	0	0	0	0	0	0	0
42	1	1	2	2	87	58	2.5	784	1568	7.35756	4.16	65.2288	4.1779	3.39	53.1552	3.97322	4.43	69.4624	4.24079	8.72	136.73	4.91801	NA	NA	8	8.9872	NA	NA	NA	NA	NA	NA	NA	NA	NA	NA	NA	1	1	0	0	0	0	0	0	0	0	0	0
42	1	1	3	2	118	58	2.5	541	1082	6.98657	5.89	63.7298	4.15465	3.67	39.7094	3.68159	4.31	46.6342	3.84233	8.88	96.0816	4.5652	NA	NA	8	8.9872	NA	NA	NA	NA	NA	NA	NA	NA	NA	NA	NA	0	0	0	0	0	0	0	0	0	0	0	0
42	1	1	4	2	153	58	2.5	552	1104	7.0067	7.01	77.3904	4.34886	3.44	37.9776	3.637	4.34	47.9136	3.8694	8.67	95.7168	4.56139	NA	NA	NA	NA	NA	NA	NA	NA	NA	NA	NA	NA	NA	NA	NA	0	0	0	0	0	0	0	0	0	0	0	0
42	1	1	5	2	182	58	2.5	380	760	6.63332	7.46	56.696	4.0377	3.39	25.764	3.24898	4.35	33.06	3.49832	8.64	65.664	4.18455	NA	NA	8	8.9872	NA	NA	NA	NA	NA	NA	NA	NA	NA	NA	NA	0	0	0	0	0	0	0	0	0	0	0	0
43	1	1	1	1	78	45	2.5	870	1740	7.46164	5.85	101.79	4.62291	4.01	69.774	4.24526	4.82	83.868	4.42924	9.73	169.302	5.13168	648	13.3816	8	8.9872	-0.335172	0	0	0	0	0	0	0	0	0	0	0	0	0	0	0	0	0	0	0	0	0	0
43	1	1	2	1	113	45	2.5	650	1300	7.17012	3.57	46.41	3.83751	3.92	50.96	3.93104	4.66	60.58	4.10396	7.48	97.24	4.57718	86	11.3621	8	8.9872	-0.428509	0	0	0	0	0	0	0	0	0	0	0	0	0	0	0	0	0	0	0	0	0	0
43	1	1	3	1	148	45	2.5	519	1038	6.94505	5.22	54.1836	3.99238	3.62	37.5756	3.62635	4.46	46.2948	3.83503	8.98	93.2124	4.53488	161	11.9892	8	8.9872	-0.416053	0	0	0	0	0	0	0	0	0	0	0	0	0	0	0	0	0	0	0	0	0	0
43	1	1	4	1	176	45	2.5	497	994	6.90174	5.32	52.8808	3.96804	3.04	30.2176	3.40842	4.48	44.5312	3.79619	8.42	83.6948	4.42718	95	11.4616	8	8.9872	-0.427014	0	0	0	50	0	0	1	0	0	1	0	1	0	0	0	0	0	0	0	0	0	0
43	1	1	5	1	205	45	2.5	628	1256	7.13569	5.18	65.0608	4.17532	3.53	44.3368	3.79182	4.34	54.5104	3.99839	8.76	110.026	4.70071	252	12.4372	8	8.9872	-0.40094	0	0	0	0	0	0	0	0	0	0	0	1	0	0	0	0	0	0	0	0	0	0
43	1	1	1	2	52	58	2	558	1116	7.01751	4.18	46.6488	3.84265	4.29	47.8764	3.86862	3.48	38.8368	3.65937	8.67	96.7572	4.5722	NA	NA	27	10.2036	NA	NA	NA	NA	100	0	0	1	0	0	1	0	0	0	0	0	0	0	0	0	0	0	0
43	1	1	2	2	87	58	2	1113	2226	7.70796	2.74	60.9924	4.11075	3.52	78.3552	4.36125	4.21	93.7146	4.54025	8.63	192.104	5.25804	632	13.3566	8	8.9872	-0.337829	0	0	0	50	0	0	1	0	0	1	0	0	0	0	0	0	0	0	0	0	0	0
43	1	1	3	2	118	58	2.5	1093	2186	7.68983	NA	NA	NA	NA	NA	NA	NA	NA	NA	NA	NA	NA	NA	NA	8	8.9872	NA	NA	NA	NA	0	0	0	0	0	0	0	0	0	0	0	0	0	0	0	0	0	0	0
43	1	1	4	2	153	58	3	757	1514	7.32251	4.57	69.1898	4.23685	3.52	53.2928	3.9758	4.1	62.074	4.12833	8.52	128.993	4.85976	NA	NA	NA	NA	NA	NA	NA	NA	0	0	0	0	0	0	0	0	0	0	0	0	0	0	0	1	0	0	0
43	1	1	5	2	182	58	2.5	723	1446	7.27656	3.37	48.7302	3.8863	3.58	51.7668	3.94675	4.18	60.4428	4.1017	8.66	125.224	4.8301	71	11.1704	8	8.9872	-0.431	0	0	0	0	0	0	0	0	0	0	0	0	0	0	0	0	0	0	0	0	0	0
44	1	1	1	1	78	33	2.5	511	1022	6.92952	4.52	46.1944	3.83286	3.92	40.0624	3.69044	4.65	47.523	3.86121	9.47	96.7834	4.57248	388	12.8688	8	8.9872	-0.378353	0	0	0	NA	NA	NA	NA	NA	NA	NA	0	0	0	0	0	0	0	0	0	0	0	0
44	1	1	2	1	113	33	2.5	568	1136	7.03527	3.83	43.5088	3.77296	3.95	44.872	3.80381	4.39	49.8704	3.90943	9.24	104.966	4.65364	458	13.0346	25	10.1266	-0.345425	0	1	1	NA	NA	NA	NA	NA	NA	NA	0	0	0	0	0	0	0	0	0	0	0	0
44	1	1	3	1	148	33	2.5	345	690	6.53669	4.96	34.224	3.53293	3.6	24.84	3.21246	4.3	29.67	3.39014	8.8	60.72	4.10627	378	12.8426	8	8.9872	-0.380014	0	0	0	NA	NA	NA	NA	NA	NA	NA	0	0	0	0	0	0	0	0	0	0	0	0
44	1	1	4	1	176	33	2.5	343	686	6.53088	4.79	32.8594	3.49224	3.43	23.5298	3.15827	4.39	30.1154	3.40504	8.72	59.8192	4.09133	NA	NA	17	9.74097	NA	NA	NA	NA	NA	NA	NA	NA	NA	NA	NA	0	0	0	0	0	0	0	0	1	0	0	0
44	1	1	5	1	205	33	2.5	414	828	6.71901	NA	NA	NA	NA	NA	NA	NA	NA	NA	NA	NA	NA	NA	NA	8	8.9872	NA	NA	NA	NA	NA	NA	NA	NA	NA	NA	NA	0	0	0	0	1	0	0	1	0	0	0	0
44	1	1	1	2	52	46	2.5	715	1430	7.26543	3.88	55.484	4.01609	4.29	61.347	4.11655	4.92	70.356	4.25357	10.11	144.573	4.97378	NA	NA	15	9.61581	NA	NA	NA	NA	0	0	0	0	0	0	0	1	0	0	0	0	0	0	0	0	0	0	0
44	1	1	2	2	87	46	2.5	675	1350	7.20786	3.24	43.74	3.77826	3.49	47.115	3.85259	4.37	58.995	4.07745	8.76	118.26	4.77289	130	11.7753	8	8.9872	-0.421202	0	0	0	0	50	0	0	1	0	1	0	0	0	0	0	0	0	0	0	0	0	0
44	1	1	3	2	118	46	2.5	705	1410	7.25134	4.16	58.656	4.07169	3.67	51.747	3.94637	4.14	58.374	4.06687	8.71	122.811	4.81065	NA	NA	8	8.9872	NA	NA	NA	NA	0	50	0	0	1	0	1	0	1	0	0	0	0	0	0	0	0	0	0
44	1	1	4	2	153	46	2.5	576	1152	7.04925	3.96	45.6192	3.82033	3.88	44.6976	3.79992	4.1	47.232	3.85507	8.88	102.298	4.62789	NA	NA	NA	NA	NA	NA	NA	NA	0	0	0	0	0	0	0	0	0	0	0	0	0	0	0	0	0	0	0
44	1	1	5	2	182	46	2.5	538	1076	6.98101	4.87	52.4012	3.95893	3.4	36.584	3.59961	4.32	46.4832	3.83909	8.62	92.7512	4.52992	56	10.9331	8	8.9872	-0.433491	0	0	0	0	0	0	0	0	0	0	0	0	0	0	0	0	0	0	0	0	0	0
45	1	1	1	1	78	45	2	608	1216	7.10332	NA	NA	NA	4.34	52.7744	3.96603	4.75	57.76	4.0563	10	121.6	4.80074	208	12.2453	8	8.9872	-0.408247	0	0	0	NA	NA	NA	NA	NA	NA	NA	0	1	0	0	0	0	0	0	0	0	0	0
46	1	1	1	1	78	45	3	1395	2790	7.9338	7.59	211.761	5.35546	3.96	110.484	4.70487	4.93	137.547	4.92397	9.79	273.141	5.60999	84	11.3386	8	8.9872	-0.428841	0	0	0	NA	NA	NA	NA	NA	NA	NA	1	0	0	0	0	0	0	0	0	0	0	0
46	1	1	2	1	113	45	3	708	1416	7.25559	4.31	61.0296	4.11136	3.86	54.6576	4.00109	4.6	65.136	4.17648	9.36	132.538	4.88687	91	11.4186	8	8.9872	-0.427679	0	0	0	NA	NA	NA	NA	NA	NA	NA	0	0	0	0	0	0	0	0	0	0	0	0
46	1	1	3	1	148	45	2.5	528	1056	6.96224	4.6	48.576	3.88313	3.7	39.072	3.66541	4.48	47.3088	3.8567	9.08	95.8848	4.56315	97	11.4825	8	8.9872	-0.426682	0	0	0	NA	NA	NA	NA	NA	NA	NA	0	0	0	0	0	1	0	1	0	0	0	0
46	1	1	4	1	176	45	3	647	1294	7.16549	4.61	59.6534	4.08855	3.53	45.6782	3.82162	4.2	54.348	3.99541	8.63	111.672	4.71557	194	12.1756	8	8.9872	-0.410572	0	0	0	NA	NA	NA	NA	NA	NA	NA	0	1	0	0	0	0	0	0	0	0	0	0
46	1	1	5	1	205	45	3	558	1116	7.01751	5.08	56.6928	4.03765	3.56	39.7296	3.6821	4.31	48.0996	3.87327	8.78	97.9848	4.58481	94	11.4511	8	8.9872	-0.42718	0	0	0	NA	NA	NA	NA	NA	NA	NA	0	0	0	0	0	0	0	0	0	0	0	0
46	1	1	1	2	52	58	2.5	472	944	6.85013	4.86	45.8784	3.82599	3.67	34.6448	3.54515	4.56	43.0464	3.76228	9.13	86.1872	4.45652	NA	NA	21	9.95228	NA	NA	NA	NA	NA	NA	NA	NA	NA	NA	NA	1	0	0	0	0	0	0	0	0	0	0	0
46	1	1	2	2	87	58	3	570	1140	7.03878	5.85	66.69	4.20006	3.77	42.978	3.76069	4.15	47.31	3.85672	8.81	100.434	4.6095	996	13.8115	8	8.9872	-0.277376	0	0	0	NA	NA	NA	NA	NA	NA	NA	0	0	0	0	0	0	0	0	0	0	0	0
46	1	1	3	2	118	58	3	473	946	6.85224	6.11	57.8006	4.057	4.03	38.1238	3.64084	3.89	36.7994	3.60548	8.82	83.4372	4.42409	1067	13.8804	8	8.9872	-0.265584	0	1	2	NA	NA	NA	NA	NA	NA	NA	0	1	0	0	0	0	0	0	0	0	0	0
46	1	1	4	2	153	58	3	523	1046	6.95273	4.46	46.6516	3.84271	3.85	40.271	3.69563	4.05	42.363	3.74628	8.8	92.048	4.52231	523	13.1673	NA	NA	NA	NA	NA	NA	NA	NA	NA	NA	NA	NA	NA	0	0	0	0	0	0	0	0	0	0	0	0
46	1	1	5	2	182	58	3	295	590	6.38012	5.39	31.801	3.4595	3.73	22.007	3.09136	4.12	24.308	3.19081	8.75	51.625	3.94401	253	12.4411	8	8.9872	-0.400774	0	0	0	NA	NA	NA	NA	NA	NA	NA	0	0	0	0	0	0	0	0	0	0	0	0
47	1	1	1	1	78	45	2.5	340	680	6.52209	5.77	39.236	3.66959	4.25	28.9	3.36384	4.79	32.572	3.48345	9.94	67.592	4.21349	122	11.7118	8	8.9872	-0.42253	0	0	0	NA	NA	NA	NA	NA	NA	NA	1	0	0	0	1	0	0	1	0	0	0	0
47	1	1	2	1	113	45	3	265	530	6.27288	5.47	28.991	3.36699	4.25	22.525	3.11463	4.49	23.797	3.16956	9.64	51.092	3.93363	107	11.5806	8	8.9872	-0.425021	0	0	0	NA	NA	NA	NA	NA	NA	NA	0	0	0	0	0	0	0	0	0	0	0	0
47	1	1	3	1	148	45	3	206	412	6.02102	5.43	22.3716	3.10779	3.88	15.9856	2.77169	4.29	17.6748	2.87214	9.07	37.3684	3.62083	109	11.5991	8	8.9872	-0.424689	0	0	0	NA	NA	NA	NA	NA	NA	NA	0	0	0	0	0	0	0	0	0	0	0	0
47	1	1	4	1	176	45	3	349	698	6.54822	5.63	39.2974	3.67116	3.97	27.7106	3.32182	4.34	30.2932	3.41092	9.2	64.216	4.16225	156	11.9576	8	8.9872	-0.416883	0	0	0	NA	NA	NA	NA	NA	NA	NA	0	0	0	0	0	0	0	0	0	0	0	0
47	1	1	5	1	205	45	3	110	NA	NA	NA	NA	NA	NA	NA	NA	NA	NA	NA	NA	NA	NA	NA	NA	8	8.9872	NA	NA	NA	NA	NA	NA	NA	NA	NA	NA	NA	0	0	0	0	0	0	0	0	0	0	0	0
47	1	1	2	2	87	58	3	450	900	6.80239	3.85	34.65	3.5453	4.88	43.92	3.78237	3.69	33.21	3.50285	9.47	85.23	4.44535	3299	15.0091	175	12.0725	0.314374	1	2	3	NA	NA	NA	NA	NA	NA	NA	0	0	0	0	0	0	0	0	0	0	0	0
47	1	1	3	2	118	58	3	442	884	6.78446	3.7	32.708	3.48762	4.19	37.0396	3.61199	4.32	38.1888	3.64254	9.41	83.1844	4.42106	NA	NA	8	8.9872	NA	NA	NA	NA	NA	NA	NA	NA	NA	NA	NA	0	1	0	0	0	0	0	0	0	0	0	0
47	1	1	4	2	153	58	3	523	1046	6.95273	4.96	51.8816	3.94896	4.03	42.1538	3.74132	4.13	43.1998	3.76584	9.06	94.7676	4.55143	NA	NA	NA	NA	NA	NA	NA	NA	NA	NA	NA	NA	NA	NA	NA	0	0	0	0	0	0	0	0	0	0	0	0
47	1	1	5	2	182	58	3	460	920	6.82437	4.51	41.492	3.7255	3.58	32.936	3.49457	4.23	38.916	3.66141	8.71	80.132	4.38368	103	11.5425	8	8.9872	-0.425686	0	0	0	NA	NA	NA	NA	NA	NA	NA	0	0	0	0	0	0	0	0	0	0	0	0
48	1	1	1	1	78	45	2.5	733	1466	7.29029	4.55	66.703	4.20025	4.01	58.7866	4.07391	4.77	69.9282	4.24747	9.68	141.909	4.95518	79	11.2772	8	8.9872	-0.429672	0	0	0	NA	NA	NA	NA	NA	NA	NA	1	0	0	0	0	0	0	0	0	0	0	0
48	1	1	2	1	113	45	2.5	392	784	6.66441	6.29	49.3136	3.8982	4.7	36.848	3.6068	4.61	36.1424	3.58747	10.2	79.968	4.38163	505	13.1323	108	11.5899	-0.233612	0	1	1	NA	NA	NA	NA	NA	NA	NA	0	0	0	0	1	0	0	1	0	0	0	0
48	1	1	3	1	148	45	3	328	656	6.48616	6.43	42.1808	3.74197	4.44	29.1264	3.37164	4.36	28.6016	3.35346	9.7	63.632	4.15312	563	13.241	8	8.9872	-0.349289	0	0	0	NA	NA	NA	NA	NA	NA	NA	0	0	0	0	0	0	0	0	0	0	0	0
48	1	1	4	1	176	45	3	330	660	6.49224	6.31	41.646	3.72921	4.29	28.314	3.34336	4.42	29.172	3.37321	9.62	63.492	4.15091	532	13.1844	8	8.9872	-0.354437	0	0	0	NA	NA	NA	NA	NA	NA	NA	0	0	0	0	0	0	0	0	0	0	0	0
48	1	1	5	1	205	45	3	345	690	6.53669	NA	NA	NA	NA	NA	NA	NA	NA	NA	NA	NA	NA	NA	NA	8	8.9872	NA	NA	NA	NA	NA	NA	NA	NA	NA	NA	NA	0	0	0	0	0	0	0	0	0	0	0	0
48	1	1	1	2	52	58	3	767	1534	7.33563	3.63	55.6842	4.0197	3.97	60.8998	4.10923	4.73	72.5582	4.28439	9.6	147.264	4.99223	NA	NA	8	8.9872	NA	NA	NA	NA	NA	NA	NA	NA	NA	NA	NA	1	0	0	0	0	0	0	0	0	0	0	0
48	1	1	2	2	87	58	2.5	521	1042	6.9489	3.17	33.0314	3.49746	3.46	36.0532	3.585	4.43	46.1606	3.83213	8.79	91.5918	4.51734	NA	NA	9	9.10498	NA	NA	NA	NA	NA	NA	NA	NA	NA	NA	NA	0	0	0	0	0	0	0	0	0	0	0	0
48	1	1	3	2	118	58	2.5	643	1286	7.15929	4.86	62.4996	4.13516	3.92	50.4112	3.92021	4.28	55.0408	4.00807	9.1	117.026	4.7624	NA	NA	8	8.9872	NA	NA	NA	NA	NA	NA	NA	NA	NA	NA	NA	0	0	0	0	0	0	0	0	0	0	0	0
48	1	1	4	2	153	58	3	629	1258	7.13728	NA	NA	NA	NA	NA	NA	NA	NA	NA	NA	NA	NA	NA	NA	NA	NA	NA	NA	NA	NA	NA	NA	NA	NA	NA	NA	NA	0	0	0	0	0	0	0	0	0	0	0	0
48	1	1	5	2	182	58	2.5	366	732	6.59578	4.85	35.502	3.56959	3.87	28.3284	3.34386	4.35	31.842	3.46079	9.12	66.7584	4.20108	666	13.409	8	8.9872	-0.332182	0	0	0	NA	NA	NA	NA	NA	NA	NA	0	0	0	0	0	0	0	0	0	0	0	0
49	1	1	1	1	78	33	2.5	556	1112	7.01392	NA	NA	NA	3.99	44.3688	3.79254	4.45	49.484	3.90165	9.34	103.861	4.64305	1740	14.3694	8	8.9872	-0.153812	0	1	2	0	0	0	0	0	0	0	0	0	0	0	0	0	0	0	0	0	0	0
49	1	1	2	1	113	33	2.5	509	1018	6.9256	5.47	55.6846	4.0197	3.8	38.684	3.65543	4.89	49.7802	3.90762	9.59	97.6262	4.58115	536	13.1919	8	8.9872	-0.353773	0	0	0	0	0	0	0	0	0	0	0	0	0	0	0	0	0	0	0	0	0	0
49	1	1	3	1	148	33	3	406	812	6.6995	7.05	57.246	4.04736	3.44	27.9328	3.3298	4.52	36.7024	3.60284	8.89	72.1868	4.27926	480	13.0815	8	8.9872	-0.363073	0	0	0	0	0	0	0	0	0	0	0	0	0	0	0	0	0	0	0	0	0	0
49	1	1	4	1	176	33	3	474	948	6.85435	4.3	40.764	3.7078	3.26	30.9048	3.43091	4.63	43.8924	3.78174	8.8	83.424	4.42394	154	11.9447	8	8.9872	-0.417216	0	0	0	0	0	0	0	0	0	0	0	1	0	0	0	0	0	0	0	0	0	0
49	1	1	5	1	205	33	3	500	1000	6.90776	4.44	44.4	3.79324	3.3	33	3.49651	4.71	47.1	3.85227	8.91	89.1	4.48976	207	12.2405	8	8.9872	-0.408413	0	0	0	0	0	0	0	0	0	0	0	0	0	0	1	0	0	1	0	0	0	0
49	1	1	1	2	52	46	2.5	468	936	6.84162	6.47	60.5592	4.10362	3.77	35.2872	3.56352	4.91	45.9576	3.82772	9.59	89.7624	4.49717	NA	NA	55	10.9151	NA	NA	NA	NA	0	0	0	0	0	0	0	1	0	0	0	0	0	0	0	0	0	0	0
49	1	1	2	2	87	46	2	494	988	6.89568	4.36	43.0768	3.76298	3.4	33.592	3.51429	4.54	44.8552	3.80344	8.84	87.3392	4.4698	611	13.3229	15	9.61581	-0.332545	0	0	0	0	0	0	0	0	0	0	0	1	0	0	0	0	0	0	0	0	0	0
49	1	1	3	2	118	46	2.5	507	1014	6.92166	4.54	46.0356	3.82942	3.42	34.6788	3.54613	4.24	42.9936	3.76105	8.55	86.697	4.46242	380	12.8479	8	8.9872	-0.379681	0	0	0	0	0	0	0	0	0	0	0	0	0	0	0	0	0	0	0	0	0	0
49	1	1	4	2	153	46	2.5	457	914	6.81783	5.4	49.356	3.89906	3.51	32.0814	3.46828	4.2	38.388	3.64774	8.61	78.6954	4.36558	NA	NA	NA	NA	NA	NA	NA	NA	0	0	0	0	0	0	0	0	0	0	0	0	0	0	0	0	0	0	0
49	1	1	5	2	182	46	3	313	626	6.43935	4.33	27.1058	3.29975	3.38	21.1588	3.05206	4.3	26.918	3.2928	8.59	53.7734	3.98478	451	13.0192	8	8.9872	-0.36789	0	0	0	0	0	0	0	0	0	0	0	0	0	0	0	0	0	0	0	0	0	0
50	1	1	1	1	78	33	2.5	632	1264	7.14204	5.18	65.4752	4.18167	3.71	46.8944	3.8479	4.76	60.1664	4.09711	9.37	118.437	4.77438	162	11.9954	9	9.10498	-0.414634	0	0	0	NA	NA	NA	NA	NA	NA	NA	1	0	0	0	0	0	0	0	0	0	0	0
50	1	1	2	1	113	33	2	424	848	6.74288	3.8	32.224	3.47271	3.55	30.104	3.40466	4.44	37.6512	3.62836	8.89	75.3872	4.32264	171	12.0494	8	8.9872	-0.414392	0	0	0	NA	NA	NA	NA	NA	NA	NA	0	0	0	0	0	0	0	0	0	0	0	0
50	1	1	3	1	148	33	2.5	365	730	6.59304	5.47	39.931	3.68715	3.58	26.134	3.26324	4.15	30.295	3.41098	8.63	62.999	4.14312	429	12.9692	8	8.9872	-0.371543	0	0	0	NA	NA	NA	NA	NA	NA	NA	0	0	0	0	0	0	0	0	0	0	0	0
50	1	1	4	1	176	33	2.5	334	668	6.50429	5.111	34.1415	3.53051	3.04	20.3072	3.01098	4.29	28.6572	3.3554	8.23	54.9764	4.0069	1117	13.9262	8	8.9872	-0.25728	0	1	2	NA	NA	NA	NA	NA	NA	NA	0	1	0	0	0	0	0	0	0	0	0	0
50	1	1	5	1	205	33	2.5	327	654	6.48311	4.78	31.2612	3.44238	3.17	20.7318	3.03167	4.36	28.5144	3.35041	8.37	54.7398	4.00259	366	12.8104	8	8.9872	-0.382007	0	0	0	NA	NA	NA	NA	NA	NA	NA	0	0	0	0	0	0	0	0	0	0	0	0
50	1	1	1	2	52	46	2.5	789	1578	7.36391	4.47	70.5366	4.25613	4.07	64.2246	4.16239	4.34	68.4852	4.22662	9.31	146.912	4.98983	NA	NA	57	10.9508	NA	NA	NA	NA	NA	NA	NA	NA	NA	NA	NA	0	1	0	0	0	0	0	0	0	0	0	0
50	1	1	2	2	87	46	2.5	644	1288	7.16085	3.51	45.2088	3.81129	3.42	44.0496	3.78532	4.23	54.4824	3.99788	8.55	110.124	4.70161	NA	NA	8	8.9872	NA	NA	NA	NA	NA	NA	NA	NA	NA	NA	NA	0	0	0	0	0	0	0	0	0	0	0	0
50	1	1	3	2	118	46	2.5	534	1068	6.97354	4.58	48.9144	3.89007	3.37	35.9916	3.58329	4	42.72	3.75467	8.28	88.4304	4.48222	NA	NA	8	8.9872	NA	NA	NA	NA	NA	NA	NA	NA	NA	NA	NA	0	0	0	0	0	0	0	0	0	0	0	0
50	1	1	4	2	153	46	3	571	1142	7.04054	4.44	50.7048	3.92602	3.04	34.7168	3.54722	4.14	47.2788	3.85606	8.08	92.2736	4.52476	NA	NA	NA	NA	NA	NA	NA	NA	NA	NA	NA	NA	NA	NA	NA	0	0	0	0	0	0	0	0	0	0	0	0
50	1	1	5	2	182	46	3	389	778	6.65673	3.88	30.1864	3.40739	2.93	22.7954	3.12656	4.28	33.2984	3.50551	8.12	63.1736	4.14589	889	13.6979	8	8.9872	-0.295147	0	0	0	NA	NA	NA	NA	NA	NA	NA	0	0	0	0	0	0	0	0	0	0	0	0
51	1	1	1	1	78	33	2.5	812	1624	7.39265	7.83	127.159	4.84544	3.85	62.524	4.13555	4.72	76.6528	4.33929	9.47	153.793	5.03561	112	11.6263	75	11.2252	-0.340234	0	1	1	NA	NA	NA	NA	NA	NA	NA	0	0	0	0	0	0	0	0	0	0	0	0
51	1	1	2	1	113	33	2	438	876	6.77537	5.32	46.6032	3.84167	3.6	31.536	3.45113	4.49	39.3324	3.67205	8.99	78.7524	4.36631	103	11.5425	8	8.9872	-0.425686	0	0	0	NA	NA	NA	NA	NA	NA	NA	0	0	0	0	0	0	0	0	0	0	0	0
51	1	1	3	1	148	33	2.5	400	800	6.68461	5.15	41.2	3.71844	3.54	28.32	3.34357	4.4	35.2	3.56105	8.84	70.72	4.25873	274	12.5209	15	9.61581	-0.388514	0	0	0	NA	NA	NA	NA	NA	NA	NA	0	0	0	0	0	0	0	0	0	0	0	0
51	1	1	4	1	176	33	2.5	379	758	6.63068	6.18	46.8444	3.84683	3.2	24.256	3.18866	4.31	32.6698	3.48645	8.41	63.7478	4.15493	186	12.1335	25	10.1266	-0.390598	0	1	1	NA	NA	NA	NA	NA	NA	NA	0	1	0	0	0	0	0	0	0	0	0	0
51	1	1	5	1	205	33	2.5	539	1078	6.98286	4.97	53.5766	3.98111	3.26	35.1428	3.55942	4.35	46.893	3.84787	8.51	91.7378	4.51893	94	11.4511	8	8.9872	-0.42718	0	0	0	NA	NA	NA	NA	NA	NA	NA	0	0	0	0	0	0	0	0	0	0	0	0
51	1	1	1	2	52	46	2.5	518	1036	6.94312	3.48	36.0528	3.58498	4.25	44.03	3.78487	5.92	61.3312	4.11629	11.07	114.685	4.74219	NA	NA	8	8.9872	NA	NA	NA	NA	NA	NA	NA	NA	NA	NA	NA	1	0	0	0	0	0	0	0	0	0	0	0
51	1	1	2	2	87	46	2	697	1394	7.23993	4.32	60.2208	4.09802	3.09	43.0746	3.76293	3.85	53.669	3.98284	7.83	109.15	4.69272	698	13.456	11	9.30565	-0.323109	0	0	0	NA	NA	NA	NA	NA	NA	NA	0	0	0	0	0	0	0	0	0	0	0	0
51	1	1	3	2	118	46	2.5	535	1070	6.97541	6.55	70.085	4.24971	3.68	39.376	3.67316	3.92	41.944	3.73634	8.5	90.95	4.51031	240	12.3884	8	8.9872	-0.402933	0	0	0	NA	NA	NA	NA	NA	NA	NA	0	0	0	0	0	0	0	0	0	0	0	0
51	1	1	4	2	153	46	2.5	615	1230	7.11477	4.18	51.414	3.93991	3.45	42.435	3.74797	4.1	50.43	3.92059	8.46	104.058	4.64495	138	11.835	NA	NA	NA	NA	NA	NA	NA	NA	NA	NA	NA	NA	NA	0	0	0	0	0	0	0	0	0	0	0	0
51	1	1	5	2	182	46	2.5	515	1030	6.93731	5.19	53.457	3.97888	3.15	32.445	3.47955	4.15	42.745	3.75525	8.2	84.46	4.43628	325	12.6916	8	8.9872	-0.388816	0	0	0	NA	NA	NA	NA	NA	NA	NA	0	0	0	0	0	0	0	0	0	0	0	0
52	1	1	1	1	78	45	3	499	998	6.90575	5.36	53.4928	3.97955	3.76	37.5248	3.625	4.77	47.6046	3.86293	9.43	94.1114	4.54448	987	13.8024	24	10.0858	-0.258821	0	1	1	NA	NA	NA	NA	NA	NA	NA	0	0	0	0	0	0	0	0	0	0	0	0
52	1	1	2	1	113	45	2.5	412	824	6.71417	6.14	50.5936	3.92383	4.02	33.1248	3.50028	4.49	36.9976	3.61085	9.4	77.456	4.34971	1090	13.9017	8	8.9872	-0.261764	0	1	2	NA	NA	NA	NA	NA	NA	NA	0	0	0	0	0	0	0	0	0	0	0	0
52	1	1	3	1	148	45	3	287	574	6.35263	5.03	28.8722	3.36288	3.63	20.8362	3.03669	4.3	24.682	3.20607	8.84	50.7416	3.92675	1509	14.227	8	8.9872	-0.192177	0	1	2	NA	NA	NA	NA	NA	NA	NA	0	0	0	0	0	0	0	0	0	0	0	0
52	1	1	4	1	176	45	2.5	351	702	6.55393	5.67	39.8034	3.68395	3.47	24.3594	3.19292	4.52	31.7304	3.45728	8.89	62.4078	4.13369	1401	14.1527	8	8.9872	-0.210113	0	1	2	NA	NA	NA	NA	NA	NA	NA	0	0	0	0	0	0	0	0	0	0	0	0
52	1	1	5	1	205	45	2.5	312	624	6.43615	5.72	35.6928	3.57495	3.95	24.648	3.2047	4.66	29.0784	3.37	8.51	53.1024	3.97222	1246	14.0354	8	8.9872	-0.235856	0	1	2	NA	NA	NA	NA	NA	NA	NA	0	0	0	1	0	0	0	1	0	0	0	0
52	1	1	1	2	52	58	2.5	471	942	6.84801	5.22	49.1724	3.89533	3.85	36.267	3.59091	4.49	42.2958	3.74469	9.23	86.9466	4.46529	NA	NA	16	9.68034	NA	NA	NA	NA	NA	NA	NA	NA	NA	NA	NA	0	0	0	1	0	0	0	1	0	0	0	0
52	1	1	2	2	87	58	2.5	467	934	6.83948	5.74	53.6116	3.98177	3.98	37.1732	3.61559	4.11	38.3874	3.64773	8.99	83.9666	4.43042	2991	14.9111	22	9.9988	0.0714976	1	2	3	NA	NA	NA	NA	NA	NA	NA	0	0	0	1	0	0	0	1	0	0	0	0
52	1	1	3	2	118	58	2.5	452	904	6.80683	NA	NA	NA	NA	NA	NA	NA	NA	NA	NA	NA	NA	NA	NA	8	8.9872	NA	NA	NA	NA	NA	NA	NA	NA	NA	NA	NA	0	0	0	1	0	0	0	1	0	0	0	0
52	1	1	4	2	153	58	2.5	427	854	6.74993	5.03	42.9562	3.76018	3.65	31.171	3.43949	3.84	32.7936	3.49023	8.39	71.6506	4.2718	NA	NA	NA	NA	NA	NA	NA	NA	NA	NA	NA	NA	NA	NA	NA	0	0	0	1	0	0	0	1	0	0	0	0
52	1	1	5	2	182	58	3	346	692	6.53959	5.46	37.7832	3.63186	3.78	26.1576	3.26414	4.43	30.6556	3.42282	9.11	63.0412	4.14379	4715	15.3663	46	10.7364	0.387894	1	2	3	NA	NA	NA	NA	NA	NA	NA	0	0	0	1	0	0	0	1	1	0	0	0
53	1	1	1	1	78	45	3	598	1196	7.08674	5.01	59.9196	4.093	4.73	56.5708	4.03549	4.85	58.006	4.06055	10.48	125.341	4.83104	251	12.4332	11	9.30565	-0.397347	0	0	0	NA	NA	NA	NA	NA	NA	NA	0	0	0	0	0	0	0	0	0	0	0	0
53	1	1	2	1	113	45	2	825	1650	7.40853	3.51	57.915	4.05898	3.5	57.75	4.05612	4.75	78.375	4.3615	9.15	150.975	5.01711	64	11.0666	41	10.6213	-0.390811	0	1	1	NA	NA	NA	NA	NA	NA	NA	0	0	0	0	0	0	0	0	0	0	0	0
53	1	1	3	1	148	45	2	676	1352	7.20934	4.11	55.5672	4.01759	3.24	43.8048	3.77974	4.5	60.84	4.10825	8.64	116.813	4.76057	237	12.3758	8	8.9872	-0.403431	0	0	0	NA	NA	NA	NA	NA	NA	NA	0	0	0	0	0	0	0	0	0	0	0	0
53	1	1	4	1	176	45	2	405	810	6.69703	3.91	31.671	3.4554	4.48	36.288	3.59149	4.13	33.453	3.51014	9.51	77.031	4.34421	15794	16.5751	1700	14.3461	4.30051	1	2	3	NA	NA	NA	NA	NA	NA	NA	0	1	0	0	0	0	0	0	0	0	0	0
53	1	1	5	1	205	45	2	558	1116	7.01751	NA	NA	NA	NA	NA	NA	NA	NA	NA	NA	NA	NA	NA	NA	8	8.9872	NA	NA	NA	NA	NA	NA	NA	NA	NA	NA	NA	0	1	0	0	0	0	0	0	0	0	0	0
53	1	1	3	2	118	58	3	1209	2418	7.7907	3.99	96.4782	4.56932	3.61	87.2898	4.46923	4.66	112.679	4.72454	9.17	221.731	5.40146	NA	NA	8	8.9872	NA	NA	NA	NA	NA	NA	NA	NA	NA	NA	NA	0	1	0	0	0	0	0	0	0	0	0	0
53	1	1	4	2	153	58	2.5	855	1710	7.44425	3.5	59.85	4.09184	3.44	58.824	4.07455	4.4	75.24	4.32068	8.74	149.454	5.00699	NA	NA	NA	NA	NA	NA	NA	NA	NA	NA	NA	NA	NA	NA	NA	0	0	0	0	0	0	0	0	0	0	0	0
53	1	1	5	2	182	58	2.5	841	1682	7.42774	3.17	53.3194	3.9763	3.16	53.1512	3.97314	4.57	76.8674	4.34208	8.63	145.157	4.97781	83	11.3266	8	8.9872	-0.429007	0	0	0	NA	NA	NA	NA	NA	NA	NA	0	0	0	0	0	0	0	0	0	0	0	0
54	1	1	1	1	78	45	1.5	549	1098	7.00125	3.75	41.175	3.71783	3.7	40.626	3.70441	4.92	54.0216	3.98938	9.51	104.42	4.64842	149	11.9117	8	8.9872	-0.418046	0	0	0	0	0	0	0	0	0	0	0	0	0	0	1	0	0	1	0	0	0	0
54	1	1	2	1	113	45	2	390	780	6.65929	6.1	47.58	3.86241	3.9	30.42	3.4151	4.65	36.27	3.59099	9.45	73.71	4.30014	345	12.7513	8	8.9872	-0.385494	0	0	0	0	0	0	0	0	0	0	0	0	0	0	0	0	0	0	0	0	0	0
54	1	1	3	1	148	45	2.5	324	648	6.47389	6.49	42.0552	3.73898	3.72	24.1056	3.18244	4.35	28.188	3.3389	8.96	58.0608	4.06149	428	12.9669	8	8.9872	-0.37171	0	0	0	0	0	0	0	0	0	0	0	0	0	0	0	0	0	0	0	0	0	0
54	1	1	4	1	176	45	2.5	344	688	6.53379	5.56	38.2528	3.64422	3.39	23.3232	3.14945	4.22	29.0336	3.36845	8.51	58.5488	4.06986	391	12.8765	8	8.9872	-0.377855	0	0	0	0	0	0	0	0	0	0	0	0	0	0	0	0	0	0	0	0	0	0
54	1	1	5	1	205	45	2.5	278	556	6.32077	5.31	29.5236	3.38519	4.03	22.4068	3.10936	4.21	23.4076	3.15306	9.14	50.8184	3.92826	795	13.5861	10	9.21034	-0.308252	0	0	0	0	0	0	0	0	0	0	0	0	0	0	0	0	0	0	0	0	0	0
54	1	1	1	2	52	58	2.5	571	1142	7.04054	3.87	44.1954	3.78862	3.29	37.5718	3.62625	4.86	55.5012	4.0164	9.05	103.351	4.63813	NA	NA	12	9.39266	NA	NA	NA	NA	50	0	350	1	0	1	1	1	0	0	0	0	0	0	0	0	0	0	0
54	1	1	2	2	87	58	2.5	574	1148	7.04578	2.85	32.718	3.48793	3.03	34.7844	3.54917	4.44	50.9712	3.93126	8.37	96.0876	4.56526	NA	NA	10	9.21034	NA	NA	NA	NA	0	0	0	0	0	0	0	0	1	0	0	1	0	0	1	0	0	0	0
54	1	1	3	2	118	58	2.5	655	1310	7.17778	4.03	52.793	3.96638	3.64	47.684	3.8646	4.44	58.164	4.06327	8.94	117.114	4.76315	129	11.7676	8	8.9872	-0.421368	0	0	0	0	0	0	0	0	0	0	0	0	0	0	0	0	0	0	0	0	0	0
54	1	1	4	2	153	58	2.5	475	950	6.85646	4.05	38.475	3.65001	3.13	29.735	3.39232	3.99	37.905	3.63508	8.03	76.285	4.33448	NA	NA	NA	NA	NA	NA	NA	NA	0	0	0	0	0	0	0	0	0	0	0	0	0	0	0	0	0	0	0
54	1	1	5	2	182	58	2.5	306	612	6.41673	5.59	34.2108	3.53254	3.29	20.1348	3.00245	4.36	26.6832	3.28403	8.54	52.2648	3.95632	331	12.7099	11	9.30565	-0.38406	0	0	0	0	0	0	0	0	0	0	0	0	0	0	0	0	0	0	0	0	0	0
55	1	1	1	1	78	45	3	794	1588	7.37023	4.94	78.4472	4.36243	3.79	60.1852	4.09743	4.78	75.9064	4.3295	9.47	150.384	5.01319	37	10.5187	8	8.9872	-0.436647	0	0	0	0	0	0	0	0	0	0	0	0	0	0	0	0	0	0	0	0	0	0
55	1	1	2	1	113	45	2.5	588	1176	7.06987	4.64	54.5664	3.99942	4.04	47.5104	3.86095	4.65	54.684	4.00157	9.59	112.778	4.72542	44	10.6919	8	8.9872	-0.435484	0	0	0	0	0	0	0	0	0	0	0	0	0	0	0	0	0	0	0	0	0	0
55	1	1	3	1	148	45	2.5	363	726	6.58755	5.79	42.0354	3.73851	3.71	26.9346	3.29341	4.48	32.5248	3.482	9.09	65.9934	4.18955	375	12.8347	8	8.9872	-0.380512	0	0	0	0	0	0	0	0	0	0	0	0	0	0	0	0	0	0	0	0	0	0
55	1	1	4	1	176	45	2.5	349	698	6.54822	4.8	33.504	3.51166	3.47	24.2206	3.1872	4.55	31.759	3.45818	8.92	62.2616	4.13134	127	11.7519	8	8.9872	-0.4217	0	0	0	100	0	0	1	0	0	1	0	0	0	0	0	0	0	0	0	0	0	0
55	1	1	5	1	205	45	2.5	345	690	6.53669	5.79	39.951	3.68765	3.92	27.048	3.29761	4.58	31.602	3.45322	9.41	64.929	4.17329	215	12.2784	8	8.9872	-0.407085	0	0	0	0	0	0	0	0	0	0	0	0	0	0	0	0	0	0	0	0	0	0
56	1	1	1	1	78	21	2	760	1520	7.32647	4.65	70.68	4.25816	4.26	64.752	4.17056	4.71	71.592	4.27098	9.87	150.024	5.0108	104	11.5521	8	8.9872	-0.42552	0	0	0	NA	NA	NA	NA	NA	NA	NA	0	0	0	1	0	0	0	1	0	0	0	0
56	1	1	2	1	113	21	2	510	1020	6.92756	4.55	46.41	3.83751	4.25	43.35	3.76931	4.63	47.226	3.85494	9.79	99.858	4.60375	172	12.0552	8	8.9872	-0.414226	0	0	0	NA	NA	NA	NA	NA	NA	NA	0	0	0	1	0	0	0	1	0	0	0	0
56	1	1	3	1	148	21	2	391	782	6.66185	5.48	42.8536	3.75779	3.92	30.6544	3.42278	4.4	34.408	3.53829	9.22	72.1004	4.27806	158	11.9704	8	8.9872	-0.416551	0	0	0	NA	NA	NA	NA	NA	NA	NA	0	0	0	1	0	0	0	1	0	0	0	0
56	1	1	4	1	176	21	2.5	400	800	6.68461	5.49	43.92	3.78237	3.42	27.36	3.30908	4.41	35.28	3.56332	8.73	69.84	4.24621	NA	NA	8	8.9872	NA	NA	NA	NA	NA	NA	NA	NA	NA	NA	NA	0	0	0	1	0	0	0	1	0	0	0	0
56	1	1	5	1	205	21	2.5	405	810	6.69703	5.77	46.737	3.84454	3.61	29.241	3.37557	4.34	35.154	3.55974	8.85	71.685	4.27228	120	11.6952	8	8.9872	-0.422862	0	0	0	NA	NA	NA	NA	NA	NA	NA	0	0	0	1	0	0	0	1	0	0	0	0
56	1	1	1	2	52	34	2	406	812	6.6995	4.75	38.57	3.65247	4.04	32.8048	3.49057	4.67	37.9204	3.63549	9.6	77.952	4.35609	NA	NA	8	8.9872	NA	NA	NA	NA	250	0	300	1	0	1	1	0	0	0	0	0	0	0	0	0	0	0	0
56	1	1	2	2	87	34	2	519	1038	6.94505	4.02	41.7276	3.73116	3.53	36.6414	3.60118	4.3	44.634	3.7985	8.73	90.6174	4.50665	NA	NA	8	8.9872	NA	NA	NA	NA	0	0	0	0	0	0	0	0	0	0	1	0	0	0	1	0	0	0	0
56	1	1	3	2	118	34	2	665	1330	7.19293	NA	NA	NA	NA	NA	NA	NA	NA	NA	NA	NA	NA	NA	NA	8	8.9872	NA	NA	NA	NA	0	0	0	0	0	0	0	0	0	0	1	0	0	0	1	0	0	0	0
56	1	1	4	2	153	34	2.5	491	982	6.88959	5.27	51.7514	3.94645	3.65	35.843	3.57915	4.24	41.6368	3.72898	8.79	86.3178	4.45804	NA	NA	NA	NA	NA	NA	NA	NA	0	0	0	0	0	0	0	0	0	0	1	0	0	0	1	0	0	0	0
56	1	1	5	2	182	34	2	459	918	6.8222	5.1	46.818	3.84627	3.67	33.6906	3.51722	4.32	39.6576	3.68028	8.88	81.5184	4.40083	72	11.1844	8	8.9872	-0.430834	0	0	0	0	0	0	0	0	0	0	0	0	0	1	0	0	0	1	0	0	0	0
57	1	1	1	1	78	45	3	592	1184	7.07665	6.74	79.8016	4.37954	4.02	47.5968	3.86277	4.98	58.9632	4.07691	9.91	117.334	4.76503	80	11.2898	25	10.1266	-0.408203	0	1	1	NA	NA	NA	NA	NA	NA	NA	0	0	0	0	0	0	0	0	0	0	0	0
57	1	1	2	1	113	45	2.5	400	800	6.68461	4.46	35.68	3.57459	3.88	31.04	3.43528	4.77	38.16	3.64179	9.56	76.48	4.33703	350	12.7657	16	9.68034	-0.374639	0	0	0	NA	NA	NA	NA	NA	NA	NA	0	0	0	0	0	0	0	0	0	0	0	0
57	1	1	3	1	148	45	3	342	684	6.52796	5.83	39.8772	3.6858	3.73	25.5132	3.2392	4.56	31.1904	3.44011	9.19	62.8596	4.1409	83	11.3266	8	8.9872	-0.429007	0	0	0	NA	NA	NA	NA	NA	NA	NA	0	0	0	0	0	0	0	0	0	0	0	0
57	1	1	4	1	176	45	3	357	714	6.57088	6.24	44.5536	3.79669	3.55	25.347	3.23266	4.39	31.3446	3.44504	8.84	63.1176	4.145	184	12.1227	8	8.9872	-0.412233	0	0	0	NA	NA	NA	NA	NA	NA	NA	0	1	0	0	0	0	0	0	0	0	0	0
57	1	1	5	1	205	45	2.5	315	630	6.44572	5.45	34.335	3.53617	3.84	24.192	3.18602	4.51	28.413	3.34685	9.25	58.275	4.06517	155	11.9512	8	8.9872	-0.41705	0	0	0	NA	NA	NA	NA	NA	NA	NA	0	0	0	0	0	0	0	0	0	0	0	0
57	1	1	1	2	52	58	3	653	1306	7.17472	4.41	57.5946	4.05343	3.92	51.1952	3.93565	4.74	61.9044	4.12559	9.57	124.984	4.82819	NA	NA	8	8.9872	NA	NA	NA	NA	NA	NA	NA	NA	NA	NA	NA	1	0	0	0	0	0	0	0	0	0	0	0
57	1	1	2	2	87	58	3	403	806	6.69208	5.29	42.6374	3.75273	3.79	30.5474	3.41928	4.31	34.7386	3.54785	9	72.54	4.28414	128	11.7598	8	8.9872	-0.421534	0	0	0	NA	NA	NA	NA	NA	NA	NA	0	1	0	0	0	0	0	0	0	0	0	0
57	1	1	3	2	118	58	3	387	774	6.65157	NA	NA	NA	NA	NA	NA	NA	NA	NA	NA	NA	NA	NA	NA	8	8.9872	NA	NA	NA	NA	NA	NA	NA	NA	NA	NA	NA	0	0	0	0	1	0	0	1	0	0	0	0
57	1	1	4	2	153	58	3	345	690	6.53669	5.5	37.95	3.63627	3.91	26.979	3.29506	4.29	29.601	3.38781	9.1	62.79	4.1398	223	12.3149	NA	NA	NA	NA	NA	NA	NA	NA	NA	NA	NA	NA	NA	0	0	0	0	0	0	0	0	0	0	0	0
57	1	1	5	2	182	58	3	285	570	6.34564	4.73	26.961	3.29439	3.77	21.489	3.06754	4.2	23.94	3.17555	8.88	50.616	3.92427	86	11.3621	8	8.9872	-0.428509	0	0	0	NA	NA	NA	NA	NA	NA	NA	0	0	0	0	0	0	0	0	0	0	0	0
58	1	1	1	1	78	45	2	434	868	6.76619	4.66	40.4488	3.70004	3.83	33.2444	3.50389	5.12	44.4416	3.79418	9.84	85.4112	4.44748	69	11.1419	8	8.9872	-0.431332	0	0	0	NA	NA	NA	NA	NA	NA	NA	0	0	0	0	0	0	0	0	0	0	0	0
58	1	1	2	1	113	45	2.5	245	490	6.19441	5.61	27.489	3.31379	4.12	20.188	3.00509	4.85	23.765	3.16821	9.88	48.412	3.87975	276	12.5282	8	8.9872	-0.396954	0	0	0	NA	NA	NA	NA	NA	NA	NA	0	0	0	0	0	0	0	0	0	0	0	0
58	1	1	3	1	148	45	3	217	434	6.07304	6.06	26.3004	3.26958	3.7	16.058	2.77621	4.63	20.0942	3.00043	9.23	40.0582	3.69033	535	13.19	8	8.9872	-0.353939	0	0	0	NA	NA	NA	NA	NA	NA	NA	0	0	0	0	0	0	0	0	0	0	0	0
58	1	1	4	1	176	45	2.5	204	408	6.01127	5.54	22.6032	3.11809	3.48	14.1984	2.65313	4.56	18.6048	2.92342	8.94	36.4752	3.59663	274	12.5209	8	8.9872	-0.397286	0	0	0	NA	NA	NA	NA	NA	NA	NA	0	0	0	1	0	0	0	1	0	0	0	0
58	1	1	5	1	205	45	3	190	380	5.94017	6.29	23.902	3.17396	4.2	15.96	2.77009	4.85	18.43	2.91398	9.95	37.81	3.63257	706	13.4674	8	8.9872	-0.325539	0	0	0	NA	NA	NA	NA	NA	NA	NA	0	0	0	1	0	0	0	1	0	0	0	0
58	1	1	1	2	52	58	2.5	404	808	6.69456	7.69	62.1352	4.12931	3.84	31.0272	3.43486	4.65	37.572	3.62626	9.39	75.8712	4.32904	NA	NA	8	8.9872	NA	NA	NA	NA	NA	NA	NA	NA	NA	NA	NA	1	0	0	0	0	0	0	0	0	0	0	0
58	1	1	2	2	87	58	2.5	258	516	6.24611	6.6	34.056	3.52801	3.98	20.5368	3.02222	4.26	21.9816	3.09021	9.14	47.1624	3.8536	2272	14.6362	17	9.74097	-0.0541796	0	1	2	NA	NA	NA	NA	NA	NA	NA	0	0	0	1	0	0	0	1	0	0	0	0
59	1	1	1	1	78	21	2	824	1648	7.40732	NA	NA	NA	4.32	71.1936	4.2654	5.01	82.5648	4.41358	10.23	168.59	5.12747	157	11.964	25	10.1266	-0.395415	0	1	1	NA	NA	NA	NA	NA	NA	NA	0	1	0	0	0	0	0	0	0	0	0	0
59	1	1	2	1	113	21	2	433	866	6.76388	5.88	50.9208	3.93027	3.91	33.8606	3.52225	4.67	40.4422	3.69987	9.48	82.0968	4.4079	98	11.4927	8	8.9872	-0.426516	0	0	0	NA	NA	NA	NA	NA	NA	NA	0	0	1	0	0	0	0	1	0	0	0	0
59	1	1	3	1	148	21	2.5	291	582	6.36647	5.88	34.2216	3.53286	3.64	21.1848	3.05328	4.59	26.7138	3.28518	9.13	53.1366	3.97287	518	13.1577	8	8.9872	-0.356762	0	0	0	NA	NA	NA	NA	NA	NA	NA	0	0	1	0	0	0	0	1	0	0	0	0
59	1	1	4	1	176	21	2.5	305	610	6.41346	5.18	31.598	3.45309	3.19	19.459	2.96831	4.64	28.304	3.343	8.74	53.314	3.9762	166	12.0197	8	8.9872	-0.415223	0	0	0	NA	NA	NA	NA	NA	NA	NA	0	1	1	0	0	0	0	1	0	0	0	0
59	1	1	5	1	205	21	2.5	212	424	6.04973	5.32	22.5568	3.11604	3.51	14.8824	2.70018	4.39	18.6136	2.92389	8.79	37.2696	3.61818	247	12.4171	8	8.9872	-0.40177	0	0	0	NA	NA	NA	NA	NA	NA	NA	0	0	1	0	0	0	0	1	0	0	0	0
59	1	1	4	2	153	34	2	558	1116	7.01751	3.96	44.1936	3.78858	3.87	43.1892	3.76559	4.1	45.756	3.82332	8.87	98.9892	4.59501	NA	NA	NA	NA	NA	NA	NA	NA	NA	NA	NA	NA	NA	NA	NA	0	0	0	0	0	0	0	0	0	0	0	0
59	1	1	5	2	182	34	2.5	423	846	6.74052	6.22	52.6212	3.96312	3.57	30.2022	3.40791	4.51	38.1546	3.64165	8.98	75.9708	4.33035	532	13.1844	8	8.9872	-0.354437	0	0	0	NA	NA	NA	NA	NA	NA	NA	0	0	0	0	0	0	0	0	0	0	0	0
60	1	1	1	1	78	45	2.5	1125	2250	7.71869	3.83	86.175	4.45638	3.85	86.625	4.46159	4.82	108.45	4.68629	9.57	215.325	5.37215	20	9.90349	8	8.9872	-0.43947	0	0	0	0	0	0	0	0	0	0	1	0	0	0	0	0	0	0	0	0	0	0
60	1	1	2	1	113	45	2	769	1538	7.33824	4.99	76.7462	4.3405	3.74	57.5212	4.05215	4.5	69.21	4.23715	9.14	140.573	4.94573	35	10.4631	8	8.9872	-0.436979	0	0	0	0	0	0	0	0	0	0	1	0	0	0	0	0	0	0	0	0	0	0
60	1	1	3	1	148	45	2.5	609	1218	7.10497	4.99	60.7782	4.10723	3.65	44.457	3.79452	4.34	52.8612	3.96767	8.89	108.28	4.68472	46	10.7364	8	8.9872	-0.435152	0	0	0	0	0	0	0	0	0	0	0	0	0	0	0	0	0	0	0	0	0	0
60	1	1	4	1	176	45	2.5	648	1296	7.16704	5.07	65.7072	4.18521	3.26	42.2496	3.74359	4.39	56.8944	4.0412	8.55	110.808	4.7078	NA	NA	8	8.9872	NA	NA	NA	NA	0	0	0	0	0	0	0	0	0	0	1	0	0	0	1	0	0	0	0
60	1	1	5	1	205	45	2.5	642	1284	7.15774	4.95	63.558	4.15195	3.54	45.4536	3.81669	4.45	57.138	4.04547	8.89	114.148	4.73749	48	10.779	8	8.9872	-0.43482	0	0	0	0	0	0	0	0	0	0	0	0	0	1	0	0	0	1	0	0	0	0
61	1	1	1	1	78	33	2.5	668	1336	7.19744	6.34	84.7024	4.43914	3.56	47.5616	3.86203	4.8	64.128	4.16088	9.25	123.58	4.81689	1105	13.9154	14	9.54681	-0.251755	0	1	2	NA	NA	NA	NA	NA	NA	NA	1	0	0	0	0	0	0	0	0	0	0	0
61	1	1	2	1	113	33	2.5	397	794	6.67708	3.91	31.0454	3.43545	3.9	30.966	3.43289	4.57	36.2858	3.59143	9.37	74.3978	4.30943	196	12.1859	8	8.9872	-0.41024	0	0	0	NA	NA	NA	NA	NA	NA	NA	0	0	0	0	0	0	0	0	0	0	0	0
61	1	1	3	1	148	33	2.5	320	640	6.46147	5.49	35.136	3.55923	3.65	23.36	3.15103	4.32	27.648	3.31955	8.87	56.768	4.03897	153	11.9382	8	8.9872	-0.417382	0	0	0	NA	NA	NA	NA	NA	NA	NA	0	0	0	0	0	0	0	0	0	0	0	0
61	1	1	5	1	176	33	3	270	540	6.29157	5.32	28.728	3.35787	3.89	21.006	3.04481	4.37	23.598	3.16116	9.17	49.518	3.90234	174	12.0668	8	8.9872	-0.413894	0	0	0	NA	NA	NA	NA	NA	NA	NA	0	0	0	0	0	0	0	0	0	0	0	0
62	1	1	1	1	205	33	2	778	1556	7.34987	5.1	79.356	4.37394	3.53	54.9268	4.006	5.11	79.5116	4.3759	9.54	148.442	5.0002	74	11.2118	18	9.79813	-0.417971	0	0	0	NA	NA	NA	NA	NA	NA	NA	0	0	0	0	0	0	0	0	0	0	0	0
62	1	1	2	1	113	33	2	669	1338	7.19893	4.27	57.1326	4.04537	3.76	50.3088	3.91818	4.75	63.555	4.15191	9.41	125.906	4.83553	44	10.6919	8	8.9872	-0.435484	0	0	0	NA	NA	NA	NA	NA	NA	NA	0	1	0	0	0	0	0	0	0	0	0	0
62	1	1	3	1	148	33	2.5	489	978	6.88551	4.47	43.7166	3.77773	3.32	32.4696	3.4803	4.43	43.3254	3.76874	8.64	84.4992	4.43674	72	11.1844	8	8.9872	-0.430834	0	0	0	NA	NA	NA	NA	NA	NA	NA	0	0	0	0	0	0	0	0	0	0	0	0
62	1	1	4	1	176	33	2.5	431	862	6.75926	4.12	35.5144	3.56994	2.97	25.6014	3.24265	4.29	36.9798	3.61037	8.16	70.3392	4.25333	173	12.061	9	9.10498	-0.412807	0	0	0	NA	NA	NA	NA	NA	NA	NA	0	0	0	0	0	0	0	0	0	0	0	0
62	1	1	5	1	205	33	2.5	509	1018	6.9256	4.26	43.3668	3.76969	3.23	32.8814	3.49291	4.52	46.0136	3.82894	8.65	88.057	4.47798	130	11.7753	8	8.9872	-0.421202	0	0	0	NA	NA	NA	NA	NA	NA	NA	0	0	0	0	0	0	0	0	0	0	0	0
62	1	1	1	2	52	46	2.5	930	1860	7.52833	4.5	83.7	4.42724	3.52	65.472	4.18162	4.89	90.954	4.51035	9.31	173.166	5.15425	NA	NA	8	8.9872	NA	NA	NA	NA	NA	NA	NA	NA	NA	NA	NA	0	0	0	0	0	0	0	0	0	0	0	0
62	1	1	2	2	87	46	2	767	1534	7.33563	3.43	52.6162	3.96302	3.2	49.088	3.89361	4.36	66.8824	4.20294	8.46	129.776	4.86581	1857	14.4345	38	10.5453	-0.096788	1	2	3	NA	NA	NA	NA	NA	NA	NA	0	0	0	0	0	0	0	0	0	0	0	0
62	1	1	3	2	118	46	2	1015	2030	7.61579	NA	NA	NA	NA	NA	NA	NA	NA	NA	NA	NA	NA	NA	NA	8	8.9872	NA	NA	NA	NA	NA	NA	NA	NA	NA	NA	NA	0	0	0	0	0	0	0	0	0	0	0	0
62	1	1	4	2	153	46	2	571	1142	7.04054	4.69	53.5598	3.9808	3.66	41.7972	3.73283	3.95	45.109	3.80908	8.52	97.2984	4.57778	NA	NA	NA	NA	NA	NA	NA	NA	NA	NA	NA	NA	NA	NA	NA	0	1	0	0	0	0	0	0	0	0	0	0
63	1	1	1	1	78	33	2	756	1512	7.32119	6.34	95.8608	4.5629	3.89	58.8168	4.07443	4.37	66.0744	4.19078	9.16	138.499	4.93086	3823	15.1565	12	9.39266	0.197145	0	1	2	0	0	0	0	0	0	0	0	0	0	0	0	0	0	0	0	0	0	0
63	1	1	2	1	113	33	2	569	1138	7.03703	4.81	54.7378	4.00255	3.81	43.3578	3.76949	4.69	53.3722	3.97729	9.4	106.972	4.67257	71	11.1704	8	8.9872	-0.431	0	0	0	0	0	0	0	0	0	0	0	0	0	0	0	0	0	0	0	0	0	0
63	1	1	3	1	148	33	2.5	398	796	6.6796	6.01	47.8396	3.86785	3.73	29.6908	3.39084	4.52	35.9792	3.58294	9.15	72.834	4.28818	143	11.8706	8	8.9872	-0.419042	0	0	0	0	200	0	0	1	0	1	0	0	0	0	0	0	0	0	0	0	0	0
63	1	1	4	1	176	33	2.5	553	1106	7.00851	5.56	61.4936	4.11893	3.37	37.2722	3.61825	4.66	51.5396	3.94235	8.93	98.7658	4.59275	NA	NA	8	8.9872	NA	NA	NA	NA	50	0	0	1	0	0	1	0	0	0	0	0	0	0	0	0	0	0	0
63	1	1	5	1	205	33	2.5	440	880	6.77992	5.37	47.256	3.85558	3.59	31.592	3.4529	4.56	40.128	3.69207	9.04	79.552	4.37641	91	11.4186	8	8.9872	-0.427679	0	0	0	0	0	0	0	0	0	0	0	0	0	0	0	0	0	0	0	0	0	0
63	1	1	1	2	52	46	2	579	1158	7.05445	4.07	47.1306	3.85292	4.19	48.5202	3.88198	4.61	53.3838	3.97751	9.69	112.21	4.72037	NA	NA	10	9.21034	NA	NA	NA	NA	0	0	0	0	0	0	0	0	0	0	0	0	0	0	0	0	0	0	0
63	1	1	2	2	87	46	2.5	742	1484	7.3025	3.03	44.9652	3.80589	3.64	54.0176	3.98931	4.54	67.3736	4.21025	9.08	134.747	4.9034	NA	NA	8	8.9872	NA	NA	NA	NA	0	0	0	0	0	0	0	0	0	0	0	0	0	0	0	0	0	0	0
63	1	1	3	2	118	46	2.5	549	1098	7.00125	5.91	64.8918	4.17272	3.65	40.077	3.6908	4.31	47.3238	3.85701	8.86	97.2828	4.57762	733	13.5049	8	8.9872	-0.321055	0	0	0	0	0	0	0	0	0	0	0	1	0	0	0	0	0	0	0	0	0	0
63	1	1	4	2	153	46	2.5	412	824	6.71417	4.49	36.9976	3.61085	3.76	30.9824	3.43342	4.3	35.432	3.56762	8.96	73.8304	4.30177	NA	NA	NA	NA	NA	NA	NA	NA	0	0	0	0	0	0	0	0	0	0	0	0	0	0	0	0	0	0	0
63	1	1	5	2	182	46	2	329	658	6.4892	5.23	34.4134	3.53845	3.51	23.0958	3.13965	4.35	28.623	3.35421	8.76	57.6408	4.05423	42	10.6454	8	8.9872	-0.435817	0	0	0	0	0	0	0	0	0	0	0	0	0	0	0	0	0	0	0	0	0	0
64	1	1	1	1	78	21	2	356	712	6.56808	5.3	37.736	3.63061	4.24	30.1888	3.40747	4.59	32.6808	3.48679	9.73	69.2776	4.23812	253	12.4411	51	10.8396	-0.346891	0	1	1	NA	NA	NA	NA	NA	NA	NA	0	0	0	0	0	0	0	0	0	0	0	0
64	1	1	2	1	113	21	2.5	344	688	6.53379	4.19	28.8272	3.36132	3.96	27.2448	3.30486	4.27	29.3776	3.38023	9.13	62.8144	4.14018	78	11.2645	19	9.85219	-0.416054	0	0	0	NA	NA	NA	NA	NA	NA	NA	0	0	0	0	0	0	0	0	0	0	0	0
64	1	1	3	1	148	21	2.5	351	702	6.55393	4.89	34.3278	3.53596	3.38	23.7276	3.16664	4.07	28.5714	3.35241	8.35	58.617	4.07102	91	11.4186	8	8.9872	-0.427679	0	0	0	NA	NA	NA	NA	NA	NA	NA	0	0	0	0	0	0	0	0	0	0	0	0
64	1	1	4	1	176	21	2.5	328	656	6.48616	4.17	27.3552	3.30891	2.92	19.1552	2.95257	4.09	26.8304	3.28954	7.9	51.824	3.94785	NA	NA	8	8.9872	NA	NA	NA	NA	NA	NA	NA	NA	NA	NA	NA	0	1	0	0	0	0	0	0	0	0	0	0
64	1	1	5	1	205	21	2.5	344	688	6.53379	6.54	44.9952	3.80656	4.01	27.5888	3.31741	4.46	30.6848	3.42377	9.38	64.5344	4.1672	NA	NA	8	8.9872	NA	NA	NA	NA	NA	NA	NA	NA	NA	NA	NA	0	1	0	0	0	0	0	0	0	0	0	0
65	1	1	1	1	78	45	3	767	1534	7.33563	4.27	65.5018	4.18208	3.71	56.9114	4.0415	4.6	70.564	4.25652	9.21	141.281	4.95075	1248	14.0371	8	8.9872	-0.235524	0	1	2	NA	NA	NA	NA	NA	NA	NA	1	0	0	0	1	0	0	1	0	0	0	0
65	1	1	2	1	113	45	3	443	886	6.78672	4.6	40.756	3.7076	3.85	34.111	3.52962	4.45	39.427	3.67445	9.2	81.512	4.40075	1131	13.9386	8	8.9872	-0.254955	0	1	2	NA	NA	NA	NA	NA	NA	NA	0	0	0	0	0	0	0	0	0	0	0	0
65	1	1	3	1	148	45	3	371	742	6.60935	4.61	34.2062	3.53241	3.7	27.454	3.31251	4.19	31.0898	3.43688	8.78	65.1476	4.17666	1496	14.2183	8	8.9872	-0.194336	0	1	2	NA	NA	NA	NA	NA	NA	NA	0	0	0	0	0	0	0	0	0	0	0	0
65	1	1	4	1	176	45	2.5	366	732	6.59578	3.18	23.2776	3.14749	3.39	24.8148	3.21144	4.3	31.476	3.44923	8.59	62.8788	4.14121	1220	14.0144	8	8.9872	-0.240174	0	1	2	NA	NA	NA	NA	NA	NA	NA	0	1	0	0	0	0	0	0	0	0	0	0
65	1	1	5	1	205	45	3	293	586	6.37332	NA	NA	NA	NA	NA	NA	NA	NA	NA	NA	NA	NA	NA	NA	8	8.9872	NA	NA	NA	NA	NA	NA	NA	NA	NA	NA	NA	0	1	0	0	0	0	0	0	0	0	0	0
65	1	1	1	2	52	58	2.5	588	1176	7.06987	4.35	51.156	3.93488	3.59	42.2184	3.74286	4.47	52.5672	3.96209	8.96	105.37	4.65747	NA	NA	9	9.10498	NA	NA	NA	NA	NA	NA	NA	NA	NA	NA	NA	0	0	0	0	0	0	0	0	0	0	0	0
65	1	1	2	2	87	58	3	542	1084	6.98841	4.32	46.8288	3.8465	3.61	39.1324	3.66695	4.06	44.0104	3.78443	8.56	92.7904	4.53034	1336	14.1052	24	10.0858	-0.200859	1	2	3	NA	NA	NA	NA	NA	NA	NA	0	0	0	0	0	0	0	0	0	0	0	0
65	1	1	3	2	118	58	2.5	336	672	6.51026	5.34	35.8848	3.58031	3.67	24.6624	3.20528	3.42	22.9824	3.13473	7.99	53.6928	3.98328	7058	15.7697	45	10.7144	0.775767	1	2	3	NA	NA	NA	NA	NA	NA	NA	0	1	0	0	0	0	0	0	0	0	0	0
66	1	1	1	1	78	45	2.5	754	1508	7.31854	4.7	70.876	4.26093	4.33	65.2964	4.17894	4.82	72.6856	4.28614	10.05	151.554	5.02094	139	11.8422	8	8.9872	-0.419707	0	0	0	0	0	0	0	0	0	0	1	0	0	0	0	0	0	0	0	0	0	0
66	1	1	2	1	113	45	2.5	441	882	6.78219	4.98	43.9236	3.78245	4.47	39.4254	3.67441	4.52	39.8664	3.68553	9.88	87.1416	4.46753	326	12.6947	9	9.10498	-0.387397	0	0	0	0	0	0	0	0	0	0	0	1	0	0	0	0	0	0	0	0	0	0
66	1	1	3	1	148	45	3	386	772	6.64898	6	46.32	3.83557	4.3	33.196	3.50243	4.46	34.4312	3.53896	9.66	74.5752	4.31181	621	13.3391	17	9.74097	-0.328378	0	0	0	0	0	0	0	0	0	0	0	0	0	0	0	0	0	0	0	0	0	0
66	1	1	4	1	176	45	3	373	746	6.61473	4.5	33.57	3.51363	3.71	27.6766	3.32059	4.4	32.824	3.49116	9.01	67.2146	4.20789	NA	NA	8	8.9872	NA	NA	NA	NA	0	0	0	0	0	0	0	0	1	0	0	0	0	0	0	0	0	0	0
66	1	1	5	1	205	45	3	403	806	6.69208	NA	NA	NA	NA	NA	NA	NA	NA	NA	NA	NA	NA	NA	NA	8	8.9872	NA	NA	NA	NA	0	0	0	0	0	0	0	0	0	0	0	0	0	0	0	0	0	0	0
66	1	1	1	2	52	58	2	743	1486	7.30384	4.58	68.0588	4.22037	4.47	66.4242	4.19606	4.28	63.6008	4.15263	9.65	143.399	4.96563	NA	NA	559	13.2339	NA	NA	NA	NA	0	0	0	0	0	0	0	1	0	0	0	0	0	0	0	0	0	0	0
66	1	1	2	2	87	58	2.5	416	832	6.72383	5.1	42.432	3.7479	4.53	37.6896	3.62938	3.9	32.448	3.47964	9.32	77.5424	4.35082	5093	15.4434	1477	14.2055	2.24385	1	2	3	0	0	0	0	0	0	0	0	0	0	0	0	0	0	0	0	0	0	0
66	1	1	3	2	118	58	2.5	384	768	6.64379	5.73	44.0064	3.78434	4.57	35.0976	3.55813	3.85	29.568	3.38669	9.32	71.5776	4.27078	2792	14.8423	8	8.9872	0.0209043	0	1	2	0	0	0	0	0	0	0	0	0	0	0	0	0	0	0	0	0	0	0
66	1	1	4	2	153	58	2.5	338	676	6.51619	6.7	45.292	3.81313	4.45	30.082	3.40393	4.08	27.5808	3.31712	9.43	63.7468	4.15492	3468	15.0591	NA	NA	NA	NA	NA	NA	0	0	0	0	0	0	0	0	0	0	0	0	0	0	0	0	0	0	0
66	1	1	5	2	182	58	2.5	140	NA	NA	NA	NA	NA	NA	NA	NA	NA	NA	NA	NA	NA	NA	NA	NA	1700	14.3461	NA	NA	NA	NA	0	0	0	0	0	0	0	0	0	0	0	0	0	0	0	0	0	0	0
67	1	1	1	1	78	33	2.5	648	1296	7.16704	4.2	54.432	3.99695	3.85	49.896	3.90994	4.57	59.2272	4.08138	9.31	120.658	4.79296	115	11.6527	9	9.10498	-0.42244	0	0	0	NA	NA	NA	NA	NA	NA	NA	1	0	0	0	1	0	0	1	0	0	0	0
67	1	1	2	1	113	33	2.5	487	974	6.88141	4.94	48.1156	3.87361	4.01	39.0574	3.66503	4.44	43.2456	3.7669	9.35	91.069	4.51162	115	11.6527	8	8.9872	-0.423693	0	0	0	NA	NA	NA	NA	NA	NA	NA	0	0	0	0	0	0	0	0	0	0	0	0
67	1	1	3	1	148	33	3	370	740	6.60665	4.57	33.818	3.52099	3.56	26.344	3.27124	4.35	32.19	3.47166	8.81	65.194	4.17737	232	12.3545	8	8.9872	-0.404261	0	0	0	NA	NA	NA	NA	NA	NA	NA	0	0	0	0	0	0	0	0	0	0	0	0
67	1	1	4	1	176	33	3	512	1024	6.93147	4.06	41.5744	3.72748	3.72	38.0928	3.64003	4.29	43.9296	3.78259	8.91	91.2384	4.51348	265	12.4875	8	8.9872	-0.398781	0	0	0	NA	NA	NA	NA	NA	NA	NA	0	0	0	0	0	0	0	0	0	0	0	0
67	1	1	5	1	205	33	3	421	842	6.73578	3.78	31.8276	3.46033	3.72	31.3224	3.44433	4.45	37.469	3.62351	9.07	76.3694	4.33558	155	11.9512	8	8.9872	-0.41705	0	0	0	NA	NA	NA	NA	NA	NA	NA	0	0	0	0	0	0	0	0	0	0	0	1
67	1	1	1	2	52	46	2	485	970	6.8773	4.56	44.232	3.78945	3.77	36.569	3.5992	4.78	46.366	3.83657	9.45	91.665	4.51814	NA	NA	10	9.21034	NA	NA	NA	NA	NA	NA	NA	NA	NA	NA	NA	1	0	0	0	0	0	0	0	0	0	0	0
67	1	1	2	2	87	46	3	531	1062	6.96791	5.44	57.7728	4.05652	3.65	38.763	3.65747	4.17	44.2854	3.79066	8.71	92.5002	4.52721	NA	NA	58	10.9682	NA	NA	NA	NA	NA	NA	NA	NA	NA	NA	NA	0	0	0	0	0	0	0	0	0	0	0	0
67	1	1	3	2	118	46	3	594	1188	7.08003	5.51	65.4588	4.18142	3.97	47.1636	3.85362	3.95	46.926	3.84857	8.82	104.782	4.65188	286	12.5637	8	8.9872	-0.395293	0	0	0	NA	NA	NA	NA	NA	NA	NA	0	0	0	0	0	0	0	0	0	0	0	0
67	1	1	4	2	153	46	3	730	1460	7.28619	4.22	61.612	4.12086	3.6	52.56	3.96196	4.18	61.028	4.11133	8.68	126.728	4.84204	NA	NA	NA	NA	NA	NA	NA	NA	NA	NA	NA	NA	NA	NA	NA	0	0	0	0	0	0	0	0	0	0	0	0
67	1	1	5	2	182	46	3	530	1060	6.96602	3.94	41.764	3.73203	3.38	35.828	3.57873	4.34	46.004	3.82873	8.62	91.372	4.51494	60	11.0021	8	8.9872	-0.432827	0	0	0	NA	NA	NA	NA	NA	NA	NA	0	0	0	0	0	0	0	0	0	0	0	0
68	1	1	1	1	78	33	2	785	1570	7.35883	6.02	94.514	4.54875	4.16	65.312	4.17918	5	78.5	4.3631	10.06	157.942	5.06223	127	11.7519	36	10.4913	-0.386613	0	1	1	NA	NA	NA	NA	NA	NA	NA	1	0	0	0	0	0	0	0	0	0	0	0
69	1	1	1	1	78	33	2.5	526	1052	6.95845	6.06	63.7512	4.15499	4.14	43.5528	3.77397	4.74	49.8648	3.90932	9.78	102.886	4.63362	801	13.5936	8	8.9872	-0.309762	0	0	0	NA	NA	NA	NA	NA	NA	NA	1	0	0	0	1	0	0	1	0	0	0	0
69	1	1	2	1	113	33	2.5	305	610	6.41346	4.73	28.853	3.36221	3.93	23.973	3.17693	4.85	29.585	3.38727	9.68	59.048	4.07835	323	12.6854	8	8.9872	-0.389148	0	0	0	NA	NA	NA	NA	NA	NA	NA	1	0	0	0	0	0	0	0	0	0	0	0
69	1	1	3	1	148	33	2.5	338	676	6.51619	6.04	40.8304	3.70943	3.73	25.2148	3.22743	4.57	30.8932	3.43054	9.21	62.2596	4.13131	438	12.99	8	8.9872	-0.370049	0	0	0	NA	NA	NA	NA	NA	NA	NA	0	0	0	0	0	0	0	0	0	0	0	0
69	1	1	4	1	176	33	3	310	620	6.42972	6.26	38.812	3.65873	3.61	22.382	3.10826	4.51	27.962	3.33085	9.02	55.924	4.02399	331	12.7099	8	8.9872	-0.387819	0	0	0	NA	NA	NA	NA	NA	NA	NA	0	1	0	0	0	0	0	0	0	0	0	0
69	1	1	5	1	205	33	2.5	322	644	6.4677	5.65	36.386	3.59418	3.96	25.5024	3.23877	4.53	29.1732	3.37325	9.39	60.4716	4.10217	656	13.3939	8	8.9872	-0.333843	0	0	0	NA	NA	NA	NA	NA	NA	NA	0	0	0	0	0	0	0	0	0	0	0	0
70	1	1	1	1	78	45	2	371	742	6.60935	5.17	38.3614	3.64705	4.43	32.8706	3.49258	4.99	37.0258	3.61161	10.32	76.5744	4.33826	74	11.2118	8	8.9872	-0.430502	0	0	0	NA	NA	NA	NA	NA	NA	NA	0	0	0	0	1	0	0	1	0	0	0	0
70	1	1	2	1	113	45	2	240	480	6.17379	6.61	31.728	3.4572	4.44	21.312	3.05927	4.8	23.04	3.13723	10.14	48.672	3.8851	165	12.0137	9	9.10498	-0.414136	0	0	0	NA	NA	NA	NA	NA	NA	NA	0	0	0	0	0	0	0	0	0	0	0	0
70	1	1	3	1	148	45	2.5	200	400	5.99146	7.05	28.2	3.33932	4.22	16.88	2.82613	4.57	18.28	2.90581	9.69	38.76	3.65739	115	11.6527	8	8.9872	-0.423693	0	0	0	NA	NA	NA	NA	NA	NA	NA	0	0	0	0	0	0	0	0	0	0	0	0
70	1	1	4	1	176	45	2.5	227	454	6.1181	5.23	23.7442	3.16734	4.16	18.8864	2.93844	4.45	20.203	3.00583	9.5	43.13	3.76422	NA	NA	8	8.9872	NA	NA	NA	NA	NA	NA	NA	NA	NA	NA	NA	0	1	0	0	0	0	0	0	0	0	0	0
70	1	1	1	2	52	58	2.5	306	612	6.41673	6.84	41.8608	3.73435	4.74	29.0088	3.3676	4.87	29.8044	3.39466	10.51	64.3212	4.16389	NA	NA	8	8.9872	NA	NA	NA	NA	NA	NA	NA	NA	NA	NA	NA	1	0	0	0	0	0	0	0	0	0	0	0
70	1	1	2	2	87	58	2.5	259	518	6.24998	7.28	37.7104	3.62994	4.37	22.6366	3.11957	4.47	23.1546	3.14219	9.73	50.4014	3.92002	NA	NA	8	8.9872	NA	NA	NA	NA	NA	NA	NA	NA	NA	NA	NA	0	1	0	0	0	0	0	0	0	0	0	0
70	1	1	3	2	118	58	2.5	218	436	6.07764	7.62	33.2232	3.50325	4.53	19.7508	2.98319	4.22	18.3992	2.91231	9.66	42.1176	3.74047	NA	NA	8	8.9872	NA	NA	NA	NA	NA	NA	NA	NA	NA	NA	NA	0	0	0	0	0	0	0	0	0	0	0	0
70	1	1	4	2	153	58	3	246	492	6.19848	6.72	33.0624	3.4984	4.3	21.156	3.05192	4.09	20.1228	3.00185	9.3	45.756	3.82332	NA	NA	NA	NA	NA	NA	NA	NA	NA	NA	NA	NA	NA	NA	NA	0	0	0	0	0	0	0	0	0	0	0	0
70	1	1	5	2	182	58	3	220	440	6.08677	5.09	22.396	3.10888	4.29	18.876	2.93789	4.4	19.36	2.96321	9.59	42.196	3.74233	373	12.8293	8	8.9872	-0.380844	0	0	0	NA	NA	NA	NA	NA	NA	NA	0	0	0	0	0	0	0	0	0	0	0	0
71	1	1	1	1	78	45	2.5	599	1198	7.08841	3.99	47.8002	3.86703	3.71	44.4458	3.79427	4.93	59.0614	4.07858	9.54	114.289	4.73873	100	11.5129	8	8.9872	-0.426184	0	0	0	0	0	0	0	0	0	0	0	0	0	0	0	0	0	0	0	0	0	0
71	1	1	2	1	113	45	2.5	499	998	6.90575	5.13	51.1974	3.93569	3.97	39.6206	3.67935	4.58	45.7084	3.82228	9.46	94.4108	4.54766	246	12.4131	8	8.9872	-0.401936	0	0	0	0	0	0	0	0	0	0	0	0	0	0	0	0	0	0	0	0	0	0
71	1	1	3	1	148	45	2.5	444	888	6.78897	4.84	42.9792	3.76072	3.46	30.7248	3.42507	4.41	39.1608	3.66768	8.77	77.8776	4.35514	255	12.449	8	8.9872	-0.400441	0	0	0	0	0	0	0	0	0	0	0	0	0	0	0	0	0	0	0	0	0	0
71	1	1	4	1	176	45	2.5	400	800	6.68461	4.12	32.96	3.49529	3.5	28	3.3322	4.38	35.04	3.55649	8.77	70.16	4.25078	77	11.2516	8	8.9872	-0.430004	0	0	0	0	0	0	0	0	0	0	0	0	0	0	0	0	0	0	0	0	0	0
71	1	1	5	1	205	45	3	542	1084	6.98841	4.17	45.2028	3.81116	3.65	39.566	3.67797	4.54	49.2136	3.89617	9.09	98.5356	4.59042	83	11.3266	8	8.9872	-0.429007	0	0	0	0	0	0	0	0	0	0	0	0	0	0	0	0	0	0	0	0	0	0
71	1	1	1	2	52	58	2.5	951	1902	7.55066	5.38	102.328	4.62818	3.58	68.0916	4.22085	4.61	87.6822	4.47372	9.09	172.892	5.15267	NA	NA	8	8.9872	NA	NA	NA	NA	0	0	50	0	0	1	1	0	0	0	0	0	0	0	0	0	0	0	0
71	1	1	2	2	87	58	2.5	773	1546	7.34343	4.21	65.0866	4.17572	3.41	52.7186	3.96497	4.32	66.7872	4.20151	8.63	133.42	4.8935	NA	NA	8	8.9872	NA	NA	NA	NA	0	0	0	0	0	0	0	0	0	0	0	0	0	0	0	0	0	0	0
71	1	1	3	2	118	58	2.5	730	1460	7.28619	4.51	65.846	4.18732	3.85	56.21	4.02909	4.18	61.028	4.11133	8.93	130.378	4.87044	2460	14.7157	8	8.9872	-0.0342344	0	1	2	0	0	0	0	0	0	0	0	1	0	0	0	0	0	0	0	0	0	0
71	1	1	4	2	153	58	3	612	1224	7.10988	3.46	42.3504	3.74598	3.48	42.5952	3.75174	3.99	48.8376	3.8885	8.38	102.571	4.63056	182	12.1118	NA	NA	NA	NA	NA	NA	0	0	0	0	0	0	0	0	0	0	0	0	0	0	0	0	0	0	0
71	1	1	5	2	182	58	3	466	932	6.83733	4.19	39.0508	3.66486	3.58	33.3656	3.50753	4.25	39.61	3.67908	8.73	81.3636	4.39893	370	12.8213	11	9.30565	-0.377583	0	0	0	0	0	0	0	0	0	0	0	0	0	0	0	0	0	0	0	0	0	0
72	1	1	1	1	78	45	2.5	421	842	6.73578	5.37	45.2154	3.81144	3.85	32.417	3.47868	4.58	38.5636	3.65231	9.33	78.5586	4.36384	21	9.95228	8	8.9872	-0.439304	0	0	0	NA	NA	NA	NA	NA	NA	NA	0	0	0	0	0	0	0	0	0	0	0	0
72	1	1	2	1	113	45	2.5	355	710	6.56526	6.19	43.949	3.78303	4.21	29.891	3.39756	4.52	32.092	3.46861	9.63	68.373	4.22498	59	10.9853	8	8.9872	-0.432993	0	0	0	NA	NA	NA	NA	NA	NA	NA	0	0	0	0	0	0	0	0	1	0	0	0
72	1	1	3	1	148	45	2.5	297	594	6.38688	7.23	42.9462	3.75995	4.06	24.1164	3.18289	4.33	25.7202	3.24728	9.29	55.1826	4.01065	70	11.1563	8	8.9872	-0.431166	0	0	0	NA	NA	NA	NA	NA	NA	NA	0	0	0	0	0	0	0	0	0	0	0	0
72	1	1	5	1	205	45	3	275	550	6.30992	7.29	40.095	3.69125	4.22	23.21	3.14458	4.31	23.705	3.16569	9.43	51.865	3.94864	NA	NA	8	8.9872	NA	NA	NA	NA	NA	NA	NA	NA	NA	NA	NA	0	0	0	0	0	0	0	0	0	0	0	0
72	1	1	1	2	52	58	2.5	383	766	6.64118	3.22	24.6652	3.20539	3.74	28.6484	3.3551	4.44	34.0104	3.52667	9.08	69.5528	4.24209	NA	NA	49	10.7996	NA	NA	NA	NA	NA	NA	NA	NA	NA	NA	NA	1	0	0	0	0	0	0	0	0	0	0	0
72	1	1	2	2	87	58	2.5	541	1082	6.98657	2.2	23.804	3.16985	3.5	37.87	3.63416	4.18	45.2276	3.81171	8.58	92.8356	4.53083	NA	NA	8	8.9872	NA	NA	NA	NA	NA	NA	NA	NA	NA	NA	NA	0	0	0	0	0	0	0	0	0	0	0	0
72	1	1	3	2	118	58	2.5	526	1052	6.95845	5.96	62.6992	4.13835	3.91	41.1332	3.71682	4.06	42.7112	3.75446	8.86	93.2072	4.53482	187	12.1389	8	8.9872	-0.411735	0	0	0	NA	NA	NA	NA	NA	NA	NA	0	1	0	0	0	0	0	0	0	0	0	0
72	1	1	4	2	153	58	3	343	686	6.53088	5.73	39.3078	3.67142	3.16	21.6776	3.07628	4.24	29.0864	3.37027	8.3	56.938	4.04196	1299	14.0771	NA	NA	NA	NA	NA	NA	NA	NA	NA	NA	NA	NA	NA	0	0	0	0	0	0	0	0	0	0	0	0
72	1	1	5	2	182	58	2.5	254	508	6.23048	6.93	35.2044	3.56117	3.59	18.2372	2.90346	4	20.32	3.01161	8.49	43.1292	3.7642	85	11.3504	8	8.9872	-0.428675	0	0	0	NA	NA	NA	NA	NA	NA	NA	0	0	0	0	0	0	0	0	1	0	0	0
73	1	1	1	1	78	33	2	684	1368	7.22111	5.15	70.452	4.25493	3.57	48.8376	3.8885	4.88	66.7584	4.20108	9.35	127.908	4.85131	70	11.1563	15	9.61581	-0.422395	0	0	0	NA	NA	NA	NA	NA	NA	NA	0	0	0	0	1	0	0	1	0	0	0	0
73	1	1	2	1	113	33	2	615	1230	7.11477	4.77	58.671	4.07195	3.39	41.697	3.73043	4.56	56.088	4.02692	8.84	108.732	4.68889	145	11.8845	8	8.9872	-0.41871	0	0	0	NA	NA	NA	NA	NA	NA	NA	0	0	0	0	0	0	0	0	0	0	0	0
73	1	1	3	1	148	33	2.5	351	702	6.55393	4.68	32.8536	3.49206	2.92	20.4984	3.02035	4.46	31.3092	3.44391	8.28	58.1256	4.06261	149	11.9117	8	8.9872	-0.418046	0	0	0	NA	NA	NA	NA	NA	NA	NA	0	0	0	0	0	0	0	0	0	0	0	0
73	1	1	4	1	176	33	2.5	407	814	6.70196	4.15	33.781	3.5199	3.04	24.7456	3.20865	4.22	34.3508	3.53663	8.16	66.4224	4.19603	NA	NA	8	8.9872	NA	NA	NA	NA	NA	NA	NA	NA	NA	NA	NA	0	0	0	0	0	0	0	0	1	0	0	0
73	1	1	5	1	205	33	2.5	405	810	6.69703	4.61	37.341	3.62009	3.02	24.462	3.19712	4.41	35.721	3.57574	8.66	70.146	4.25058	113	11.6351	8	8.9872	-0.424025	0	0	0	NA	NA	NA	NA	NA	NA	NA	0	0	0	0	0	0	0	0	0	0	0	0
73	1	1	1	2	52	46	2.5	674	1348	7.20638	5.91	79.6668	4.37785	3.68	49.6064	3.90412	4.83	65.1084	4.17605	9.41	126.847	4.84298	NA	NA	8	8.9872	NA	NA	NA	NA	NA	NA	NA	NA	NA	NA	NA	0	0	0	0	0	0	0	0	0	0	0	0
73	1	1	2	2	87	46	2.5	641	1282	7.15618	4.68	59.9976	4.0943	3.4	43.588	3.77478	4.42	56.6644	4.03715	8.72	111.79	4.71663	107	11.5806	8	8.9872	-0.425021	0	0	0	NA	NA	NA	NA	NA	NA	NA	0	1	0	0	0	0	0	0	0	0	0	0
73	1	1	3	2	118	46	2.5	625	1250	7.1309	4.84	60.5	4.10264	3.3	41.25	3.71965	4.09	51.125	3.93427	8.29	103.625	4.64078	NA	NA	8	8.9872	NA	NA	NA	NA	NA	NA	NA	NA	NA	NA	NA	0	0	0	0	0	0	0	0	0	0	0	0
73	1	1	4	2	153	46	2.5	597	1194	7.08506	4.92	58.7448	4.0732	4.04	48.2376	3.87614	4.13	49.3122	3.89817	9.07	108.296	4.68487	NA	NA	NA	NA	NA	NA	NA	NA	NA	NA	NA	NA	NA	NA	NA	0	0	0	0	0	0	0	0	0	0	0	0
73	1	1	5	2	182	46	2.5	522	1044	6.95081	4.61	48.1284	3.87387	2.99	31.2156	3.44092	4.29	44.7876	3.80193	8.18	85.3992	4.44734	42	10.6454	8	8.9872	-0.435817	0	0	0	NA	NA	NA	NA	NA	NA	NA	0	0	0	0	0	0	0	0	0	0	0	0
74	1	1	1	1	78	45	2.5	619	1238	7.12125	8.18	101.268	4.61777	4.19	51.8722	3.94878	4.78	59.1764	4.08052	9.87	122.191	4.80558	166	12.0197	52	10.859	-0.360087	0	1	1	NA	NA	NA	NA	NA	NA	NA	0	0	0	0	1	0	0	1	0	0	0	0
74	1	1	2	1	113	45	2	304	608	6.41017	5.27	32.0416	3.46704	3.99	24.2592	3.1888	4.48	27.2384	3.30463	9.37	56.9696	4.04252	182	12.1118	8	8.9872	-0.412565	0	0	0	NA	NA	NA	NA	NA	NA	NA	0	0	1	0	1	0	0	1	1	0	0	0
74	1	1	3	1	148	45	2	279	558	6.32436	6.41	35.7678	3.57705	3.9	21.762	3.08017	4.44	24.7752	3.20984	9.24	51.5592	3.94273	927	13.7397	8	8.9872	-0.288836	0	0	0	NA	NA	NA	NA	NA	NA	NA	0	0	1	0	0	0	0	1	1	0	0	0
74	1	1	4	1	176	45	2	264	528	6.2691	4.9	25.872	3.25316	3.57	18.8496	2.93649	4.48	23.6544	3.16355	8.95	47.256	3.85558	92	11.4295	8	8.9872	-0.427513	0	0	0	NA	NA	NA	NA	NA	NA	NA	0	0	1	0	0	0	0	1	1	0	0	0
74	1	1	5	1	205	45	2.5	285	570	6.34564	6.16	35.112	3.55854	3.99	22.743	3.12426	4.56	25.992	3.25779	9.44	53.808	3.98542	79	11.2772	8	8.9872	-0.429672	0	0	0	NA	NA	NA	NA	NA	NA	NA	0	1	1	0	0	0	0	1	0	0	0	0
75	1	1	1	1	78	21	2.5	414	828	6.71901	7.9	65.412	4.18071	4.33	35.8524	3.57941	4.85	40.158	3.69282	10.08	83.4624	4.4244	172	12.0552	132	11.7906	-0.258843	0	1	1	NA	NA	NA	NA	NA	NA	NA	0	0	0	0	0	0	0	0	0	0	0	0
75	1	1	2	1	113	21	2.5	348	696	6.54535	4.84	33.6864	3.51709	4.03	28.0488	3.33395	4.74	32.9904	3.49622	9.67	67.3032	4.20921	711	13.4744	17	9.74097	-0.313431	0	0	0	NA	NA	NA	NA	NA	NA	NA	0	0	0	0	0	0	0	0	0	0	0	0
75	1	1	3	1	148	21	2	328	656	6.48616	5.44	35.6864	3.57477	3.84	25.1904	3.22646	4.51	29.5856	3.38729	9.25	60.68	4.10561	479	13.0795	9	9.10498	-0.361986	0	0	0	NA	NA	NA	NA	NA	NA	NA	0	0	0	1	0	0	0	1	0	0	0	0
75	1	1	4	1	176	21	2.5	279	558	6.32436	5.56	31.0248	3.43479	3.64	20.3112	3.01117	4.41	24.6078	3.20306	8.95	49.941	3.91084	3380	15.0334	15	9.61581	0.127331	0	1	2	NA	NA	NA	NA	NA	NA	NA	0	0	0	1	0	0	0	1	0	0	0	0
75	1	1	5	1	205	21	2.5	357	714	6.57088	4.71	33.6294	3.5154	4.29	30.6306	3.422	4.6	32.844	3.49177	9.8	69.972	4.2481	2832	14.8565	8	8.9872	0.0275475	0	1	2	NA	NA	NA	NA	NA	NA	NA	0	0	0	1	0	0	0	1	0	0	0	0
75	1	1	1	2	52	34	2.5	609	1218	7.10497	3.43	41.7774	3.73236	3.87	47.1366	3.85305	4.66	56.7588	4.03881	9.44	114.979	4.74475	NA	NA	54	10.8967	NA	NA	NA	NA	NA	NA	NA	NA	NA	NA	NA	0	0	0	0	0	0	0	0	0	0	0	0
75	1	1	2	2	87	34	2	461	922	6.82655	3.83	35.3126	3.56424	3.4	31.348	3.44515	4.14	38.1708	3.64207	8.44	77.8168	4.35436	2824	14.8537	208	12.2453	0.276838	1	2	3	NA	NA	NA	NA	NA	NA	NA	0	0	0	0	0	0	0	0	0	0	0	0
75	1	1	3	2	118	34	2	583	1166	7.06133	3.39	39.5274	3.67699	3.89	45.3574	3.81457	4.25	49.555	3.90308	9.04	105.406	4.65782	790	13.5798	8	8.9872	-0.311589	0	0	0	NA	NA	NA	NA	NA	NA	NA	0	0	0	0	0	0	0	0	0	0	0	0
75	1	1	4	2	153	34	2.5	624	1248	7.1293	NA	NA	NA	NA	NA	NA	NA	NA	NA	NA	NA	NA	NA	NA	NA	NA	NA	NA	NA	NA	NA	NA	NA	NA	NA	NA	NA	0	0	0	0	0	0	0	0	0	0	0	0
75	1	1	5	2	182	34	2.5	354	708	6.56244	3.88	27.4704	3.31311	3.86	27.3288	3.30794	4.3	30.444	3.41589	9.06	64.1448	4.16114	1216	14.0111	8	8.9872	-0.240838	0	1	2	NA	NA	NA	NA	NA	NA	NA	0	0	0	0	0	0	0	0	0	0	0	0
76	1	1	1	1	78	21	2.5	286	572	6.34914	5.7	32.604	3.48443	4.18	23.9096	3.17428	4.68	26.7696	3.28727	9.76	55.8272	4.02226	82	11.3145	8	8.9872	-0.429173	0	0	0	0	0	0	0	0	0	0	0	0	0	0	0	0	0	0	0	0	0	0
76	1	1	2	1	113	21	2	221	442	6.09131	6.24	27.5808	3.31712	4.2	18.564	2.92122	4.51	19.9342	2.99244	9.61	42.4762	3.74894	84	11.3386	13	9.4727	-0.422576	0	0	0	0	0	0	0	0	0	0	0	0	0	0	0	0	0	0	0	0	0	0
76	1	1	3	1	148	21	2.5	188	376	5.92959	5.49	20.6424	3.02735	3.94	14.8144	2.6956	4.35	16.356	2.79459	9.19	34.5544	3.54253	415	12.936	8	8.9872	-0.373869	0	0	0	0	0	0	0	0	0	0	0	0	0	0	0	0	0	0	0	0	0	0
76	1	1	4	1	176	21	2.5	169	338	5.82305	5.03	17.0014	2.8333	3.81	12.8778	2.5555	4.21	14.2298	2.65534	8.92	30.1496	3.40617	131	11.783	8	8.9872	-0.421035	0	0	0	50	0	0	1	0	0	1	0	0	0	0	0	0	0	0	0	0	0	0
76	1	1	5	1	205	21	2.5	202	404	6.00141	NA	NA	NA	NA	NA	NA	NA	NA	NA	NA	NA	NA	NA	NA	8	8.9872	NA	NA	NA	NA	0	0	0	0	0	0	0	0	0	0	0	0	0	0	0	0	0	0	0
76	1	1	1	2	52	34	2.5	636	1272	7.14835	4.6	58.512	4.06923	3.79	48.2088	3.87554	4.71	59.9112	4.09286	9.39	119.441	4.78282	NA	NA	8	8.9872	NA	NA	NA	NA	150	0	100	1	0	1	1	0	0	0	0	0	0	0	0	0	0	0	0
76	1	1	2	2	87	34	2	519	1038	6.94505	3.64	37.7832	3.63186	3.52	36.5376	3.59834	4.43	45.9834	3.82828	8.85	91.863	4.5203	NA	NA	8	8.9872	NA	NA	NA	NA	50	0	0	1	0	0	1	0	1	0	0	0	0	0	0	0	0	0	0
76	1	1	3	2	118	34	2.5	507	1014	6.92166	5.06	51.3084	3.93785	3.91	39.6474	3.68003	4.36	44.2104	3.78896	9.17	92.9838	4.53243	NA	NA	8	8.9872	NA	NA	NA	NA	0	0	0	0	0	0	0	0	0	0	0	0	0	0	0	0	0	0	0
76	1	1	4	2	153	34	2.5	332	664	6.49828	4.12	27.3568	3.30897	3.99	26.4936	3.2769	4.13	27.4232	3.31139	9.02	59.8928	4.09256	1488	14.2129	NA	NA	NA	NA	NA	NA	0	0	0	0	0	0	0	0	1	0	0	0	0	0	0	0	0	0	0
76	1	1	5	2	182	34	2.5	264	528	6.2691	5.09	26.8752	3.2912	3.76	19.8528	2.98835	4.26	22.4928	3.1132	8.92	47.0976	3.85222	83	11.3266	8	8.9872	-0.429007	0	0	0	0	0	0	0	0	0	0	0	0	0	0	0	0	0	0	0	0	0	0
77	1	1	1	1	78	33	2	511	1022	6.92952	8.67	88.6074	4.48422	4.1	41.902	3.73533	4.62	47.2164	3.85474	9.63	98.4186	4.58923	1665	14.3253	437	12.9877	0.371309	1	2	3	NA	NA	NA	NA	NA	NA	NA	1	0	0	0	0	0	0	0	0	0	0	0
77	1	1	2	1	113	33	2	404	808	6.69456	4.83	39.0264	3.66424	3.82	30.8656	3.42964	4.58	37.0064	3.61109	9.31	75.2248	4.32048	898	13.7079	10	9.21034	-0.291146	0	0	0	NA	NA	NA	NA	NA	NA	NA	0	0	0	0	0	0	0	0	0	0	0	0
77	1	1	3	1	148	33	2	321	642	6.46459	5.96	38.2632	3.64449	3.45	22.149	3.09779	4.65	29.853	3.39629	9	57.78	4.05664	852	13.6553	11	9.30565	-0.297532	0	0	0	NA	NA	NA	NA	NA	NA	NA	0	0	0	0	0	0	0	0	0	0	0	0
77	1	1	4	1	176	33	2.5	227	454	6.1181	6.08	27.6032	3.31793	3.14	14.2556	2.65715	4.54	20.6116	3.02585	8.58	38.9532	3.66236	1381	14.1383	10	9.21034	-0.210929	0	1	2	NA	NA	NA	NA	NA	NA	NA	0	0	0	0	0	0	0	0	0	0	0	0
77	1	1	5	1	205	33	2.5	339	678	6.51915	5.2	35.256	3.56264	3.45	23.391	3.15235	4.62	31.3236	3.44437	8.97	60.8166	4.10786	1827	14.4182	8	8.9872	-0.139363	0	1	2	NA	NA	NA	NA	NA	NA	NA	0	0	0	0	0	0	0	0	0	0	0	0
77	1	1	1	2	52	46	2.5	432	864	6.76157	5.48	47.3472	3.85751	3.41	29.4624	3.38311	4.56	39.3984	3.67373	8.88	76.7232	4.3402	NA	NA	8	8.9872	NA	NA	NA	NA	NA	NA	NA	NA	NA	NA	NA	1	0	0	0	0	0	0	0	0	0	0	0
77	1	1	2	2	87	46	2.5	366	732	6.59578	6.11	44.7252	3.80054	3.41	24.9612	3.21732	4.11	30.0852	3.40403	8.43	61.7076	4.12241	879	13.6865	23	10.0432	-0.278011	0	1	1	NA	NA	NA	NA	NA	NA	NA	0	1	0	0	0	0	0	0	0	0	0	0
77	1	1	3	2	118	46	2.5	330	660	6.49224	NA	NA	NA	NA	NA	NA	NA	NA	NA	NA	NA	NA	NA	NA	14	9.54681	NA	NA	NA	NA	NA	NA	NA	NA	NA	NA	NA	0	0	0	0	0	0	0	0	0	0	0	0
77	1	1	4	2	153	46	2.5	335	670	6.50728	4.87	32.629	3.4852	4.04	27.068	3.29835	4.12	27.604	3.31796	9.06	60.702	4.10598	NA	NA	NA	NA	NA	NA	NA	NA	NA	NA	NA	NA	NA	NA	NA	0	0	0	0	0	0	0	0	0	0	0	0
77	1	1	5	2	182	46	3	490	980	6.88755	5.82	57.036	4.04368	3.36	32.928	3.49432	4.5	44.1	3.78646	8.76	85.848	4.45258	123	11.7199	8	8.9872	-0.422364	0	0	0	NA	NA	NA	NA	NA	NA	NA	0	1	0	0	0	0	0	0	0	0	0	0
78	1	1	1	1	78	33	2	227	454	6.1181	5.43	24.6522	3.20487	3.76	17.0704	2.83735	4.89	22.2006	3.10012	9.55	43.357	3.76947	1859	14.4355	39	10.5713	-0.0952028	1	2	3	NA	NA	NA	NA	NA	NA	NA	0	0	0	0	1	0	0	1	0	0	0	0
78	1	1	2	1	113	33	2	255	510	6.23441	6.39	32.589	3.48397	4.1	20.91	3.04023	4.52	23.052	3.13775	9.52	48.552	3.88264	2311	14.6532	244	12.4049	0.23675	1	2	3	NA	NA	NA	NA	NA	NA	NA	0	0	0	0	0	0	0	0	0	0	0	0
79	1	1	1	1	78	33	2.5	650	1300	7.17012	4.38	56.94	4.042	4.11	53.43	3.97837	4.57	59.41	4.08446	9.58	124.54	4.82463	142	11.8636	8	8.9872	-0.419209	0	0	0	NA	NA	NA	NA	NA	NA	NA	0	0	0	0	0	0	0	0	0	0	0	0
79	1	1	2	1	113	33	2.5	440	880	6.77992	4.7	41.36	3.72231	4.5	39.6	3.67883	4.67	41.096	3.71591	10.08	88.704	4.4853	486	13.094	8	8.9872	-0.362077	0	0	0	NA	NA	NA	NA	NA	NA	NA	0	0	0	0	0	0	0	0	0	0	0	0
79	1	1	3	1	148	33	2.5	381	762	6.63595	4.93	37.5666	3.62612	4.42	33.6804	3.51692	4.38	33.3756	3.50783	9.67	73.6854	4.2998	852	13.6553	8	8.9872	-0.301292	0	0	0	NA	NA	NA	NA	NA	NA	NA	0	0	0	0	0	0	0	0	0	0	0	0
79	1	1	4	1	176	33	2.5	458	916	6.82002	5.01	45.8916	3.82628	4.01	36.7316	3.60364	4.49	41.1284	3.7167	9.4	86.104	4.45556	333	12.7159	16	9.68034	-0.377462	0	0	0	NA	NA	NA	NA	NA	NA	NA	0	0	0	0	0	0	0	0	0	0	0	0
79	1	1	5	1	205	33	2.5	345	690	6.53669	4.29	29.601	3.38781	3.64	25.116	3.22351	4.53	31.257	3.44224	10.07	69.483	4.24108	223	12.3149	8	8.9872	-0.405756	0	0	0	NA	NA	NA	NA	NA	NA	NA	0	0	0	0	0	0	0	0	1	0	0	0
79	1	1	1	2	52	46	2.5	596	1192	7.08339	6.62	78.9104	4.36831	3.58	42.6736	3.75358	4.76	56.7392	4.03847	9.23	110.022	4.70068	NA	NA	8	8.9872	NA	NA	NA	NA	NA	NA	NA	NA	NA	NA	NA	1	0	0	0	0	0	0	0	0	0	0	0
79	1	1	2	2	87	46	2.5	486	972	6.87936	4.88	47.4336	3.85933	3.51	34.1172	3.5298	4.18	40.6296	3.7045	8.59	83.4948	4.42478	149	11.9117	9	9.10498	-0.416793	0	0	0	NA	NA	NA	NA	NA	NA	NA	0	0	0	0	0	0	0	0	0	0	0	0
79	1	1	3	2	118	46	2.5	452	904	6.80683	5.11	46.1944	3.83286	3.93	35.5272	3.5703	4.13	37.3352	3.61994	8.96	80.9984	4.39443	192	12.1653	8	8.9872	-0.410905	0	0	0	NA	NA	NA	NA	NA	NA	NA	0	0	0	0	0	0	0	0	0	0	0	0
79	1	1	4	2	153	46	2.5	512	1024	6.93147	5.82	59.5968	4.0876	3.61	36.9664	3.61001	4	40.96	3.7126	8.5	87.04	4.46637	NA	NA	NA	NA	NA	NA	NA	NA	NA	NA	NA	NA	NA	NA	NA	0	1	0	0	0	0	0	0	0	0	0	0
79	1	1	5	2	182	46	2.5	362	724	6.58479	3.89	28.1636	3.33803	3.92	28.3808	3.34571	4.23	30.6252	3.42182	9.05	65.522	4.18239	93	11.4404	8	8.9872	-0.427346	0	0	0	NA	NA	NA	NA	NA	NA	NA	0	0	0	0	0	0	0	0	0	0	0	0
80	1	1	1	1	78	45	3	909	1818	7.50549	7.38	134.168	4.8991	3.92	71.2656	4.26641	4.87	88.5366	4.48342	9.69	176.164	5.17142	177	12.0839	10	9.21034	-0.41089	0	0	0	0	0	0	0	0	0	0	0	0	0	0	0	0	0	0	0	0	0	0
80	1	1	2	1	113	45	2.5	776	1552	7.3473	4.38	67.9776	4.21918	3.68	57.1136	4.04504	4.86	75.4272	4.32317	9.43	146.354	4.98603	122	11.7118	8	8.9872	-0.42253	0	0	0	0	0	0	0	0	0	0	0	0	0	0	0	0	0	0	0	0	0	0
80	1	1	3	1	148	45	2.5	735	1470	7.29302	4.92	72.324	4.28116	3.33	48.951	3.89082	4.8	70.56	4.25646	9.03	132.741	4.8884	131	11.783	8	8.9872	-0.421035	0	0	0	0	0	0	0	0	0	0	0	0	0	0	0	0	0	0	0	0	0	0
80	1	1	4	1	176	45	3	881	1762	7.4742	5.64	99.3768	4.59892	3.58	63.0796	4.1444	4.9	86.338	4.45827	9.38	165.276	5.10761	147	11.8982	8	8.9872	-0.418378	0	0	0	0	0	0	0	0	0	0	0	1	0	0	0	0	0	0	0	0	0	0
80	1	1	5	1	205	45	2.5	1053	2106	7.65255	5.48	115.409	4.74848	3.51	73.9206	4.30299	4.73	99.6138	4.6013	9.14	192.488	5.26004	119	11.6869	8	8.9872	-0.423028	0	0	0	0	0	0	0	0	0	0	0	0	0	0	0	0	0	0	0	0	0	0
80	1	1	1	2	52	58	3	1127	2254	7.72046	3.78	85.2012	4.44502	3.59	80.9186	4.39344	4.51	101.655	4.62159	9	202.86	5.31252	NA	NA	21	9.95228	NA	NA	NA	NA	0	0	50	0	0	1	1	0	0	0	0	0	0	0	0	0	0	0	0
80	1	1	2	2	87	58	2.5	1074	2148	7.67229	4.05	86.994	4.46584	3.37	72.3876	4.28204	4.25	91.29	4.51404	8.52	183.01	5.20954	669	13.4135	11	9.30565	-0.327925	0	0	0	0	0	0	0	0	0	0	0	0	0	0	0	0	0	0	0	0	0	0
80	1	1	3	2	118	58	2.5	746	1492	7.30787	5.32	79.3744	4.37418	3.79	56.5468	4.03507	4.11	61.3212	4.11613	8.8	131.296	4.87745	NA	NA	8	8.9872	NA	NA	NA	NA	0	0	0	0	0	0	0	0	0	0	0	0	0	0	0	0	0	0	0
80	1	1	4	2	153	58	2	576	1152	7.04925	6.12	70.5024	4.25565	3.66	42.1632	3.74155	3.99	45.9648	3.82788	8.55	98.496	4.59002	NA	NA	NA	NA	NA	NA	NA	NA	0	0	0	0	0	0	0	0	0	0	0	0	0	0	0	0	0	0	0
80	1	1	5	2	182	58	2.5	553	1106	7.00851	4.42	48.8852	3.88947	3.61	39.9266	3.68704	4.18	46.2308	3.83365	8.69	96.1114	4.56551	729	13.4994	14	9.54681	-0.314201	0	0	0	0	0	0	0	0	0	0	0	0	0	0	0	0	0	0	0	0	0	0
81	1	1	1	1	78	33	2	328	656	6.48616	6.76	44.3456	3.79201	5.26	34.5056	3.54112	4.23	27.7488	3.32319	10.38	68.0928	4.22087	7208	15.7907	185	12.1281	0.976112	1	2	3	NA	NA	NA	NA	NA	NA	NA	0	0	0	0	0	0	0	0	0	0	0	0
81	1	1	2	1	113	33	2	433	866	6.76388	6.55	56.723	4.03818	4.39	38.0174	3.63804	4.67	40.4422	3.69987	9.95	86.167	4.45629	280	12.5425	8	8.9872	-0.396289	0	0	0	NA	NA	NA	NA	NA	NA	NA	0	0	0	0	0	0	0	0	0	0	0	0
81	1	1	3	1	148	33	2.5	284	568	6.34212	6.28	35.6704	3.57432	4.26	24.1968	3.18622	4.62	26.2416	3.26735	9.77	55.4936	4.01627	93	11.4404	60	11.0021	-0.362186	0	1	1	NA	NA	NA	NA	NA	NA	NA	0	0	0	0	0	0	0	0	0	0	0	0
81	1	1	4	1	176	33	2.5	314	628	6.44254	7.18	45.0904	3.80867	4.18	26.2504	3.26768	4.75	29.83	3.39551	9.83	61.7324	4.12281	NA	NA	8	8.9872	NA	NA	NA	NA	NA	NA	NA	NA	NA	NA	NA	0	0	0	0	0	0	0	0	1	0	0	0
81	1	1	5	1	205	33	2.5	299	598	6.39359	7.41	44.3118	3.79125	4.41	26.3718	3.2723	4.75	28.405	3.34657	10.05	60.099	4.09599	NA	NA	8	8.9872	NA	NA	NA	NA	NA	NA	NA	NA	NA	NA	NA	0	0	0	0	0	0	0	0	1	0	0	0
81	1	1	1	2	52	46	2.5	507	1014	6.92166	8.16	82.7424	4.41573	4.29	43.5006	3.77277	5.06	51.3084	3.93785	10.25	103.935	4.64377	NA	NA	8	8.9872	NA	NA	NA	NA	NA	NA	NA	NA	NA	NA	NA	0	0	0	0	0	0	0	0	0	0	0	0
81	1	1	2	2	87	46	2.5	443	886	6.78672	6.65	58.919	4.07616	3.88	34.3768	3.53738	4.43	39.2498	3.66995	9.2	81.512	4.40075	NA	NA	8	8.9872	NA	NA	NA	NA	NA	NA	NA	NA	NA	NA	NA	0	1	0	0	0	0	0	0	0	0	0	0
81	1	1	3	2	118	46	2.5	419	838	6.73102	6.43	53.8834	3.98682	4.1	34.358	3.53683	4.28	35.8664	3.5798	9.28	77.7664	4.35371	NA	NA	8	8.9872	NA	NA	NA	NA	NA	NA	NA	NA	NA	NA	NA	0	0	0	0	0	0	0	0	0	0	0	0
81	1	1	4	2	153	46	2.5	357	714	6.57088	5.57	39.7698	3.68311	4.2	29.988	3.4008	4.42	31.5588	3.45185	9.52	67.9728	4.21911	NA	NA	NA	NA	NA	NA	NA	NA	NA	NA	NA	NA	NA	NA	NA	0	1	0	0	0	0	0	0	1	0	0	0
81	1	1	5	2	182	46	3	249	498	6.2106	5.63	28.0374	3.33354	4.06	20.2188	3.00661	4.51	22.4598	3.11173	9.47	47.1606	3.85356	56	10.9331	8	8.9872	-0.433491	0	0	0	NA	NA	NA	NA	NA	NA	NA	0	0	0	0	0	0	0	0	1	0	0	0
82	1	1	1	1	78	45	3	880	1760	7.47307	5.23	92.048	4.52231	3.85	67.76	4.21597	5.01	88.176	4.47933	9.76	171.776	5.14619	214	12.2737	13	9.4727	-0.400985	0	0	0	NA	NA	NA	NA	NA	NA	NA	0	0	0	0	0	0	0	0	0	0	0	0
82	1	1	2	1	113	45	3	376	752	6.62274	5.48	41.2096	3.71867	4.04	30.3808	3.41381	4.58	34.4416	3.53927	9.52	71.5904	4.27096	325	12.6916	8	8.9872	-0.388816	0	0	0	NA	NA	NA	NA	NA	NA	NA	0	0	0	0	0	0	0	0	0	0	0	0
82	1	1	3	1	148	45	3	320	640	6.46147	7.3	46.72	3.84417	3.77	24.128	3.18337	4.55	29.12	3.37143	9.22	59.008	4.07767	319	12.6729	8	8.9872	-0.389812	0	0	0	NA	NA	NA	NA	NA	NA	NA	0	0	0	0	0	0	0	0	0	0	0	0
82	1	1	4	1	176	45	3	416	832	6.72383	5.38	44.7616	3.80135	3.35	27.872	3.32762	4.66	38.7712	3.65768	8.91	74.1312	4.30584	213	12.269	10	9.21034	-0.404911	0	0	0	NA	NA	NA	NA	NA	NA	NA	0	0	0	0	0	0	0	0	0	0	0	0
82	1	1	5	1	205	45	3	436	872	6.77079	5.61	48.9192	3.89017	4.08	35.5776	3.57172	4.65	40.548	3.70249	9.64	84.0608	4.43154	233	12.3588	8	8.9872	-0.404095	0	0	0	NA	NA	NA	NA	NA	NA	NA	0	0	0	0	0	0	0	0	0	0	0	0
82	1	1	1	2	52	58	3	772	1544	7.34213	4.47	69.0168	4.23435	3.98	61.4512	4.11824	4.62	71.3328	4.26736	9.49	146.526	4.9872	NA	NA	8	8.9872	NA	NA	NA	NA	NA	NA	NA	NA	NA	NA	NA	0	0	0	0	0	0	0	0	0	0	0	0
82	1	1	2	2	87	58	3	479	958	6.86485	4.39	42.0562	3.73901	3.88	37.1704	3.61551	4.34	41.5772	3.72755	9.12	87.3696	4.47015	559	13.2339	8	8.9872	-0.349953	0	0	0	NA	NA	NA	NA	NA	NA	NA	0	0	0	0	0	0	0	0	0	0	0	0
82	1	1	3	2	118	58	3.5	543	1086	6.99026	6.81	73.9566	4.30348	4.08	44.3088	3.79118	4.12	44.7432	3.80094	9.11	98.9346	4.59446	412	12.9288	8	8.9872	-0.374367	0	0	0	NA	NA	NA	NA	NA	NA	NA	0	0	0	0	0	0	0	0	0	0	0	0
82	1	1	4	2	153	58	3	409	818	6.70686	5.68	46.4624	3.83864	3.81	31.1658	3.43932	4.37	35.7466	3.57646	9.08	74.2744	4.30777	196	12.1859	NA	NA	NA	NA	NA	NA	NA	NA	NA	NA	NA	NA	NA	0	0	0	0	0	0	0	0	0	0	0	0
82	1	1	5	2	182	58	2.5	302	604	6.40357	5.63	34.0052	3.52651	3.6	21.744	3.07934	4.46	26.9384	3.29355	8.97	54.1788	3.99229	181	12.1063	8	8.9872	-0.412731	0	0	0	NA	NA	NA	NA	NA	NA	NA	0	0	0	0	0	0	0	0	0	0	0	0
83	1	1	1	1	78	45	2.5	528	1056	6.96224	5.05	53.328	3.97646	4.33	45.7248	3.82264	4.6	48.576	3.88313	9.83	103.805	4.64251	438	12.99	31	10.3417	-0.341228	0	1	1	50	0	0	1	0	0	1	0	0	0	0	1	0	0	1	0	0	0	0
83	1	1	2	1	113	45	2.5	363	726	6.58755	6.65	48.279	3.877	4.14	30.0564	3.40308	4.26	30.9276	3.43165	9.3	67.518	4.21239	159	11.9767	8	8.9872	-0.416385	0	0	0	0	0	0	0	0	0	0	0	0	0	0	0	0	0	0	0	0	0	0
83	1	1	3	1	148	45	2.5	199	398	5.98645	7.28	28.9744	3.36641	3.73	14.8454	2.69769	4.41	17.5518	2.86516	9.04	35.9792	3.58294	541	13.2012	8	8.9872	-0.352943	0	0	0	0	0	0	0	0	0	0	0	0	0	0	0	0	0	0	0	0	0	0
83	1	1	4	1	176	45	2.5	267	534	6.2804	5.99	31.9866	3.46532	3.64	19.4376	2.96721	4.22	22.5348	3.11506	8.76	46.7784	3.84542	343	12.7455	8	8.9872	-0.385826	0	0	0	0	0	0	0	0	0	0	0	1	0	0	0	0	0	0	0	0	0	0
83	1	1	5	1	205	45	2.5	369	738	6.60394	8.26	60.9588	4.1102	3.85	28.413	3.34685	4.12	30.4056	3.41463	8.88	65.5344	4.18258	676	13.4239	8	8.9872	-0.330522	0	0	0	0	0	0	0	0	0	0	0	0	0	0	0	0	0	0	0	0	0	0
84	1	1	1	1	78	33	2.5	564	1128	7.0282	4.36	49.1808	3.8955	3.76	42.4128	3.74745	4.77	53.8056	3.98538	9.43	106.37	4.66693	27	10.2036	8	8.9872	-0.438308	0	0	0	NA	NA	NA	NA	NA	NA	NA	0	0	0	0	0	0	0	0	0	0	0	0
84	1	1	3	1	148	33	2.5	349	698	6.54822	4.27	29.8046	3.39466	3.63	25.3374	3.23228	4.5	31.41	3.44713	9.02	62.9596	4.14249	255	12.449	8	8.9872	-0.400441	0	0	0	NA	NA	NA	NA	NA	NA	NA	0	0	0	0	0	0	0	0	0	0	0	0
84	1	1	4	1	176	33	3	367	734	6.59851	4.96	36.4064	3.59474	3.27	24.0018	3.17813	4.34	31.8556	3.46121	8.5	62.39	4.13341	33	10.4043	8	8.9872	-0.437311	0	0	0	NA	NA	NA	NA	NA	NA	NA	0	0	0	0	0	0	0	0	0	0	0	0
84	1	1	5	1	205	33	2.5	191	382	5.94542	4.42	16.8844	2.82639	3.79	14.4778	2.67262	4.57	17.4574	2.85976	9.26	35.3732	3.56595	NA	NA	8	8.9872	NA	NA	NA	NA	NA	NA	NA	NA	NA	NA	NA	0	1	0	0	0	0	0	0	0	0	0	0
84	1	1	1	2	52	46	2.5	484	968	6.87523	5.7	55.176	4.01053	4.37	42.3016	3.74482	4.38	42.3984	3.74711	9.66	93.5088	4.53806	NA	NA	49	10.7996	NA	NA	NA	NA	NA	NA	NA	NA	NA	NA	NA	1	0	0	0	0	0	0	0	0	0	0	0
84	1	1	2	2	87	46	2.5	499	998	6.90575	3.55	35.429	3.56753	3.35	33.433	3.50954	4.31	43.0138	3.76152	8.56	85.4288	4.44768	NA	NA	8	8.9872	NA	NA	NA	NA	NA	NA	NA	NA	NA	NA	NA	1	0	0	0	0	0	0	0	0	0	0	0
84	1	1	3	2	118	46	3	496	992	6.89972	4.6	45.632	3.82061	3.58	35.5136	3.56992	4.22	41.8624	3.73439	8.69	86.2048	4.45673	98	11.4927	8	8.9872	-0.426516	0	0	0	NA	NA	NA	NA	NA	NA	NA	0	0	0	0	0	0	0	0	0	0	0	0
84	1	1	4	2	153	46	3	426	852	6.74759	NA	NA	NA	NA	NA	NA	NA	NA	NA	NA	NA	NA	NA	NA	NA	NA	NA	NA	NA	NA	NA	NA	NA	NA	NA	NA	NA	0	1	0	0	0	0	0	0	0	0	0	0
84	1	1	5	2	182	46	2.5	181	362	5.89164	3.91	14.1542	2.65001	3.69	13.3578	2.5921	4.25	15.385	2.73339	8.84	32.0008	3.46576	1400	14.152	8	8.9872	-0.21028	0	1	2	NA	NA	NA	NA	NA	NA	NA	0	0	0	0	0	0	0	0	0	0	0	0
85	1	1	1	1	78	45	3	687	1374	7.22548	4.36	59.9064	4.09278	3.5	48.09	3.87307	5	68.7	4.22975	9.4	129.156	4.86102	74	11.2118	8	8.9872	-0.430502	0	0	0	NA	NA	NA	NA	NA	NA	NA	0	0	0	1	0	0	0	1	0	0	0	0
85	1	1	2	1	113	45	3	471	942	6.84801	4.92	46.3464	3.83614	3.8	35.796	3.57784	4.82	45.4044	3.81561	9.53	89.7726	4.49728	222	12.3104	8	8.9872	-0.405922	0	0	0	NA	NA	NA	NA	NA	NA	NA	0	0	0	1	0	0	0	1	0	0	0	0
85	1	1	3	1	148	45	3	603	1206	7.09506	4.92	59.3352	4.0832	3.51	42.3306	3.74551	4.56	54.9936	4.00722	8.97	108.178	4.68378	76	11.2385	8	8.9872	-0.43017	0	0	0	NA	NA	NA	NA	NA	NA	NA	0	0	0	1	0	0	0	1	1	0	0	0
85	1	1	4	1	176	45	3	634	1268	7.1452	4.74	60.1032	4.09606	3.41	43.2388	3.76674	4.55	57.694	4.05515	8.86	112.345	4.72157	85	11.3504	8	8.9872	-0.428675	0	0	0	NA	NA	NA	NA	NA	NA	NA	0	0	0	1	0	0	0	1	1	0	0	0
85	1	1	5	1	205	45	3	544	1088	6.9921	NA	NA	NA	NA	NA	NA	NA	NA	NA	NA	NA	NA	NA	NA	8	8.9872	NA	NA	NA	NA	NA	NA	NA	NA	NA	NA	NA	0	1	0	1	0	0	0	1	1	0	0	0
85	1	1	1	2	52	58	2.5	1002	2004	7.6029	5.24	105.01	4.65405	3.71	74.3484	4.30876	4.77	95.5908	4.56008	9.37	187.775	5.23524	NA	NA	8	8.9872	NA	NA	NA	NA	NA	NA	NA	NA	NA	NA	NA	1	0	0	1	0	0	0	1	1	0	0	0
85	1	1	2	2	87	58	2.5	697	1394	7.23993	5.67	79.0398	4.36995	3.59	50.0446	3.91291	4.42	61.6148	4.1209	8.91	124.205	4.82194	113	11.6351	8	8.9872	-0.424025	0	0	0	NA	NA	NA	NA	NA	NA	NA	0	0	0	1	0	0	0	1	1	0	0	0
85	1	1	3	2	118	58	3	711	1422	7.25982	5.51	78.3522	4.36121	3.79	53.8938	3.98702	4.23	60.1506	4.09685	8.92	126.842	4.84295	NA	NA	8	8.9872	NA	NA	NA	NA	NA	NA	NA	NA	NA	NA	NA	0	1	0	1	0	0	0	1	1	0	0	0
85	1	1	4	2	153	58	3	551	1102	7.00488	4.53	49.9206	3.91043	3.8	41.876	3.73471	4.16	45.8432	3.82523	8.86	97.6372	4.58126	NA	NA	NA	NA	NA	NA	NA	NA	NA	NA	NA	NA	NA	NA	NA	0	0	0	1	0	0	0	1	1	0	0	0
85	1	1	5	2	182	58	3	411	822	6.71174	4.91	40.3602	3.69784	3.49	28.6878	3.35647	4.35	35.757	3.57675	8.74	71.8428	4.27448	74	11.2118	8	8.9872	-0.430502	0	0	0	NA	NA	NA	NA	NA	NA	NA	0	1	0	1	0	0	0	1	1	0	0	0
86	1	1	1	1	78	45	3	569	1138	7.03703	3.47	39.4886	3.67601	3.6	40.968	3.71279	4.65	52.917	3.96872	9.16	104.241	4.6467	93	11.4404	8	8.9872	-0.427346	0	0	0	50	0	0	1	0	0	1	1	0	0	0	0	0	0	0	0	0	0	0
86	1	1	2	1	113	45	2.5	378	756	6.62804	6.62	50.0472	3.91297	3.87	29.2572	3.37613	4.36	32.9616	3.49534	9.13	69.0228	4.23444	86	11.3621	8	8.9872	-0.428509	0	0	0	0	0	0	0	0	0	0	0	0	0	0	0	0	0	0	0	0	0	0
86	1	1	3	1	148	45	3	396	792	6.67456	5.95	47.124	3.85278	3.96	31.3632	3.44564	4.3	34.056	3.52801	9.16	72.5472	4.28424	1313	14.0878	17	9.74097	-0.213451	0	1	2	0	0	0	0	0	0	0	0	0	0	0	0	0	0	0	0	0	0	0
86	1	1	4	1	176	45	3	403	806	6.69208	5.54	44.6524	3.79891	3.83	30.8698	3.42978	4.4	35.464	3.56852	9.13	73.5878	4.29848	920	13.7321	25	10.1266	-0.268695	0	1	1	0	0	0	0	0	0	0	0	0	0	0	0	0	0	0	0	0	0	0
86	1	1	5	1	205	45	3	234	468	6.14847	6.55	30.654	3.42276	4.36	20.4048	3.01577	4.31	20.1708	3.00424	9.57	44.7876	3.80193	1639	14.3096	30	10.309	-0.143018	1	2	3	0	0	0	0	0	0	0	0	0	0	0	0	0	0	0	0	0	0	0
86	1	1	1	2	52	58	2.5	658	1316	7.18235	2.72	35.7952	3.57781	3.77	49.6132	3.90426	4.66	61.3256	4.1162	9.33	122.783	4.81042	NA	NA	8	8.9872	NA	NA	NA	NA	0	0	150	0	0	1	1	1	0	0	0	0	0	0	0	0	0	0	0
86	1	1	2	2	87	58	2.5	642	1284	7.15774	3.14	40.3176	3.69679	3.42	43.9128	3.78221	4.18	53.6712	3.98288	8.5	109.14	4.69263	307	12.6346	8	8.9872	-0.391805	0	0	0	0	0	0	0	0	0	0	0	0	0	0	0	0	0	0	0	0	0	0
86	1	1	3	2	118	58	3	392	784	6.66441	6.28	49.2352	3.89661	3.92	30.7328	3.42533	4.07	31.9088	3.46288	8.88	69.6192	4.24304	3174	14.9705	8	8.9872	0.084347	0	1	2	0	0	0	0	0	0	0	0	0	0	0	0	0	0	0	0	0	0	0
86	1	1	4	2	153	58	3	325	650	6.47697	4.89	31.785	3.45899	3.98	25.87	3.25308	4.02	26.13	3.26308	8.99	58.435	4.06792	3777	15.1444	NA	NA	NA	NA	NA	NA	0	0	0	0	0	0	0	0	1	0	0	0	0	0	0	0	0	0	0
86	1	1	5	2	182	58	3	193	386	5.95584	6.28	24.2408	3.18804	4.38	16.9068	2.82772	3.97	15.3242	2.72943	9.25	35.705	3.57529	6663	15.7121	138	11.835	0.826703	1	2	3	0	0	0	0	0	0	0	0	0	0	0	0	0	0	0	0	0	0	0
87	1	1	1	1	78	45	2.5	616	1232	7.11639	3.87	47.6784	3.86448	4.41	54.3312	3.9951	5.04	62.0928	4.12863	10.35	127.512	4.84821	185	12.1281	8	8.9872	-0.412067	0	0	0	NA	NA	NA	NA	NA	NA	NA	0	0	0	0	0	0	0	0	0	0	0	0
87	1	1	4	1	176	45	2.5	352	704	6.55678	4.94	34.7776	3.54897	3.86	27.1744	3.30228	4.71	33.1584	3.5013	9.46	66.5984	4.19868	NA	NA	8	8.9872	NA	NA	NA	NA	NA	NA	NA	NA	NA	NA	NA	0	1	0	0	0	0	0	0	0	0	0	0
87	1	1	5	1	205	45	2.5	218	436	6.07764	4.96	21.6256	3.07388	4.42	19.2712	2.95861	4.79	20.8844	3.039	10.11	44.0796	3.786	193	12.1704	8	8.9872	-0.410738	0	0	0	NA	NA	NA	NA	NA	NA	NA	0	0	0	0	0	0	0	0	0	0	0	0
87	1	1	1	2	52	58	2	477	954	6.86066	4.5	42.93	3.75957	4.22	40.2588	3.69533	4.75	45.315	3.81364	9.87	94.1598	4.54499	NA	NA	8	8.9872	NA	NA	NA	NA	NA	NA	NA	NA	NA	NA	NA	0	0	0	0	0	0	0	0	0	0	0	0
87	1	1	2	2	87	58	2.5	222	444	6.09582	5.11	22.6884	3.12185	4.79	21.2676	3.05718	4.11	18.2484	2.90408	9.81	43.5564	3.77406	715	13.48	40	10.5966	-0.283946	0	1	1	NA	NA	NA	NA	NA	NA	NA	0	0	0	0	0	0	0	0	0	0	0	0
87	1	1	3	2	118	58	2.5	290	580	6.36303	5.96	34.568	3.54293	4.46	25.868	3.25301	4.22	24.476	3.19769	9.58	55.564	4.01754	390	12.8739	8	8.9872	-0.378021	0	0	0	NA	NA	NA	NA	NA	NA	NA	0	0	0	0	0	0	0	0	0	0	0	0
87	1	1	4	2	153	58	2.5	309	618	6.42649	NA	NA	NA	NA	NA	NA	NA	NA	NA	NA	NA	NA	NA	NA	NA	NA	NA	NA	NA	NA	NA	NA	NA	NA	NA	NA	NA	0	0	0	0	0	0	0	0	0	0	0	0
87	1	1	5	2	182	58	2.5	153	306	5.72359	6.23	19.0638	2.94779	4.18	12.7908	2.54873	4.63	14.1678	2.65097	9.71	29.7126	3.39157	687	13.4401	13	9.4727	-0.322429	0	0	0	NA	NA	NA	NA	NA	NA	NA	0	0	0	0	0	0	0	0	0	0	0	0
88	1	1	1	1	78	33	2.5	324	648	6.47389	4.44	28.7712	3.35937	3.74	24.2352	3.18781	4.69	30.3912	3.41415	9.33	60.4584	4.10196	49	10.7996	8	8.9872	-0.434654	0	0	0	0	0	0	0	0	0	0	0	0	0	0	1	0	0	1	0	0	0	0
88	1	1	3	1	148	33	2.5	228	456	6.12249	4.78	21.7968	3.08176	3.88	17.6928	2.87316	4.2	19.152	2.95241	8.98	40.9488	3.71232	85	11.3504	8	8.9872	-0.428675	0	0	0	0	0	0	0	0	0	0	0	0	0	0	0	0	0	0	0	0	0	0
88	1	1	4	1	176	33	2.5	287	574	6.35263	4.67	26.8058	3.28862	3.23	18.5402	2.91994	4.01	23.0174	3.13625	8.14	46.7236	3.84425	112	11.6263	8	8.9872	-0.424191	0	0	0	0	0	0	0	0	0	0	0	0	0	0	0	0	0	0	0	0	0	0
88	1	1	5	1	205	33	2.5	262	524	6.26149	4.26	22.3224	3.10559	3.48	18.2352	2.90335	4.03	21.1172	3.05009	8.4	44.016	3.78455	90	11.4076	8	8.9872	-0.427845	0	0	0	0	0	0	0	0	0	0	0	0	0	0	0	0	0	0	0	0	0	0
88	1	1	1	2	52	46	2.5	949	1898	7.54856	4.23	80.2854	4.38559	3.63	68.8974	4.23262	4.66	88.4468	4.4824	9.19	174.426	5.1615	NA	NA	8	8.9872	NA	NA	NA	NA	0	0	0	0	0	0	0	1	0	0	1	0	0	0	1	0	0	0	0
88	1	1	2	2	87	46	2.5	764	1528	7.33171	3.5	53.48	3.97931	3.37	51.4936	3.94146	4.28	65.3984	4.1805	8.54	130.491	4.87131	NA	NA	8	8.9872	NA	NA	NA	NA	150	0	0	1	0	0	1	0	0	0	1	0	0	0	1	0	0	0	0
88	1	1	3	2	118	46	2.5	531	1062	6.96791	5.67	60.2154	4.09793	3.72	39.5064	3.67646	4.07	43.2234	3.76638	8.69	92.2878	4.52491	155	11.9512	8	8.9872	-0.41705	0	0	0	0	0	0	0	0	0	0	0	0	0	1	0	0	0	1	0	0	0	0
88	1	1	4	2	153	46	2.5	498	996	6.90375	4.49	44.7204	3.80043	3.8	37.848	3.63358	4.26	42.4296	3.74785	8.96	89.2416	4.49135	NA	NA	NA	NA	NA	NA	NA	NA	0	0	0	0	0	0	0	0	0	0	1	0	0	0	1	0	0	0	0
88	1	1	5	2	182	46	3	333	666	6.50129	4.69	31.2354	3.44155	3.5	23.31	3.14888	4.12	27.4392	3.31197	8.52	56.7432	4.03854	233	12.3588	8	8.9872	-0.404095	0	0	0	0	0	0	0	0	0	0	0	0	0	1	0	0	0	1	0	0	0	0
89	1	1	1	1	78	33	2	475	950	6.85646	4.93	46.835	3.84663	4.4	41.8	3.7329	4.53	43.035	3.76201	9.83	93.385	4.53673	55	10.9151	8	8.9872	-0.433658	0	0	0	0	0	0	0	0	0	0	0	0	0	0	0	0	0	0	0	0	0	0
89	1	1	2	1	113	33	2	363	726	6.58755	5.36	38.9136	3.66134	4.42	32.0892	3.46852	4.5	32.67	3.48646	9.82	71.2932	4.2668	132	11.7906	9	9.10498	-0.419616	0	0	0	0	0	0	0	0	0	0	0	0	0	0	0	0	0	0	0	0	0	0
89	1	1	3	1	148	33	2.5	219	438	6.08222	4.83	21.1554	3.0519	4.01	17.5638	2.86584	4.34	19.0092	2.94492	9.25	40.515	3.70167	221	12.3059	8	8.9872	-0.406088	0	0	0	50	0	0	1	0	0	1	0	0	0	0	0	0	0	0	0	0	0	0
89	1	1	4	1	176	33	2.5	376	752	6.62274	5.64	42.4128	3.74745	3.98	29.9296	3.39885	4.33	32.5616	3.48313	9.21	69.2592	4.23786	328	12.7008	11	9.30565	-0.384558	0	0	0	0	0	0	0	0	0	0	0	0	0	0	0	0	0	0	0	0	0	0
89	1	1	5	1	205	33	2.5	255	510	6.23441	5.17	26.367	3.27211	3.92	19.992	2.99533	4.3	21.93	3.08786	9.12	46.512	3.83971	NA	NA	8	8.9872	NA	NA	NA	NA	0	0	0	0	0	0	0	0	0	0	0	0	0	0	0	0	0	0	0
89	1	1	1	2	52	46	2.5	506	1012	6.91968	3.82	38.6584	3.65476	4.11	41.5932	3.72794	4.7	47.564	3.86208	9.71	98.2652	4.58767	NA	NA	8	8.9872	NA	NA	NA	NA	0	0	0	0	0	0	0	1	0	0	0	0	0	0	0	0	0	0	0
89	1	1	2	2	87	46	2.5	496	992	6.89972	5.45	54.064	3.99017	4.03	39.9776	3.68832	4.36	43.2512	3.76702	9.29	92.1568	4.52349	NA	NA	8	8.9872	NA	NA	NA	NA	50	0	0	1	0	0	1	0	0	0	0	0	0	0	0	0	0	0	0
89	1	1	3	2	118	46	2.5	409	818	6.70686	5.48	44.8264	3.8028	4.19	34.2742	3.53439	4.14	33.8652	3.52239	9.23	75.5014	4.32415	NA	NA	8	8.9872	NA	NA	NA	NA	0	0	0	0	0	0	0	0	0	0	0	0	0	0	0	0	0	0	0
89	1	1	4	2	153	46	2.5	492	984	6.89163	4.34	42.7056	3.75433	3.82	37.5888	3.62671	4.19	41.2296	3.71916	8.91	87.6744	4.47363	NA	NA	NA	NA	NA	NA	NA	NA	0	0	0	0	0	0	0	0	0	0	0	0	0	0	0	0	0	0	0
89	1	1	5	2	182	46	2.5	352	704	6.55678	4.38	30.8352	3.42866	3.7	26.048	3.25994	4.22	29.7088	3.39144	8.82	62.0928	4.12863	38	10.5453	8	8.9872	-0.436481	0	0	0	0	0	0	0	0	0	0	0	0	0	0	0	0	0	0	0	0	0	0
90	1	1	1	1	78	45	2	521	1042	6.9489	4.82	50.2244	3.9165	3.64	37.9288	3.63571	4.79	49.9118	3.91026	9.33	97.2186	4.57696	75	11.2252	8	8.9872	-0.430336	0	0	0	NA	NA	NA	NA	NA	NA	NA	0	0	0	0	0	0	0	0	0	0	0	0
90	1	1	2	1	113	45	2.5	519	1038	6.94505	5.86	60.8268	4.10803	3.88	40.2744	3.69572	4.43	45.9834	3.82828	9.22	95.7036	4.56126	219	12.2968	75	11.2252	-0.322463	0	1	1	NA	NA	NA	NA	NA	NA	NA	0	0	0	0	0	0	0	0	0	0	0	0
90	1	1	3	1	148	45	2.5	370	740	6.60665	5.95	44.03	3.78487	3.74	27.676	3.32057	4.31	31.894	3.46242	8.94	66.156	4.19202	356	12.7827	8	8.9872	-0.383667	0	0	0	NA	NA	NA	NA	NA	NA	NA	0	0	0	0	0	0	0	0	0	0	0	0
90	1	1	4	1	176	45	2.5	498	996	6.90375	5.02	49.9992	3.91201	3.67	36.5532	3.59877	4.04	40.2384	3.69482	8.61	85.7556	4.4515	299	12.6082	8	8.9872	-0.393134	0	0	0	NA	NA	NA	NA	NA	NA	NA	0	0	0	0	0	0	0	0	0	0	0	0
90	1	1	5	1	205	45	2.5	399	798	6.68211	4.18	33.3564	3.50725	3.78	30.1644	3.40666	4.38	34.9524	3.55399	9.06	72.2988	4.28081	347	12.7571	8	8.9872	-0.385162	0	0	0	NA	NA	NA	NA	NA	NA	NA	0	1	0	1	0	0	0	1	1	0	0	0
90	1	1	1	2	52	58	2.5	578	1156	7.05272	3.94	45.5464	3.81873	NA	NA	NA	4.46	51.5576	3.9427	9.12	105.427	4.65802	NA	NA	8	8.9872	NA	NA	NA	NA	NA	NA	NA	NA	NA	NA	NA	1	0	0	0	0	0	0	0	0	0	0	0
90	1	1	2	2	87	58	2.5	565	1130	7.02997	6.8	76.84	4.34173	3.65	41.245	3.71953	4.03	45.539	3.81857	8.59	97.067	4.5754	238	12.38	8	8.9872	-0.403265	0	0	0	NA	NA	NA	NA	NA	NA	NA	0	0	0	0	0	0	0	0	0	0	0	0
90	1	1	3	2	118	58	2.5	447	894	6.79571	6.33	56.5902	4.03584	3.87	34.5978	3.54379	3.97	35.4918	3.5693	8.74	78.1356	4.35845	216	12.283	8	8.9872	-0.406919	0	0	0	NA	NA	NA	NA	NA	NA	NA	0	0	0	0	0	0	0	0	0	0	0	0
90	1	1	4	2	153	58	2.5	366	732	6.59578	4.76	34.8432	3.55086	3.6	26.352	3.27154	3.89	28.4748	3.34902	8.38	61.3416	4.11646	432	12.9762	NA	NA	NA	NA	NA	NA	NA	NA	NA	NA	NA	NA	NA	0	0	0	0	0	0	0	0	0	0	0	0
90	1	1	5	2	182	58	2.5	304	608	6.41017	4.96	30.1568	3.40641	3.48	21.1584	3.05204	3.99	24.2592	3.1888	8.37	50.8896	3.92966	229	12.3415	8	8.9872	-0.40476	0	0	0	NA	NA	NA	NA	NA	NA	NA	0	0	0	0	0	0	0	0	0	0	0	0
91	1	1	1	1	78	45	2	750	1500	7.31322	4.43	66.45	4.19645	3.62	54.3	3.99452	4.66	69.9	4.24707	9.18	137.7	4.92508	846	13.6483	8	8.9872	-0.302288	0	0	0	NA	NA	NA	NA	NA	NA	NA	1	0	0	0	0	0	0	0	0	0	0	0
91	1	1	2	1	113	45	2.5	460	920	6.82437	3.78	34.776	3.54893	3.78	34.776	3.54893	4.4	40.48	3.70081	9.08	83.536	4.42528	1096	13.9072	8	8.9872	-0.260768	0	1	2	NA	NA	NA	NA	NA	NA	NA	0	0	0	0	0	0	0	0	0	0	0	0
91	1	1	3	1	148	45	2.5	555	1110	7.01212	8.53	94.683	4.55053	3.33	36.963	3.60992	4.11	45.621	3.82037	8.33	92.463	4.52681	3250	14.9942	75	11.2252	0.180926	1	2	3	NA	NA	NA	NA	NA	NA	NA	0	0	0	0	0	0	0	0	0	0	0	0
91	1	1	4	1	176	45	2.5	330	660	6.49224	5.09	33.594	3.51435	3.6	23.76	3.168	4.27	28.182	3.33868	8.77	57.882	4.05841	2335	14.6635	13	9.4727	-0.048729	0	1	2	NA	NA	NA	NA	NA	NA	NA	0	1	0	0	0	0	0	0	0	0	0	0
91	1	1	5	1	205	45	2.5	304	608	6.41017	4.78	29.0624	3.36945	4.14	25.1712	3.2257	4.44	26.9952	3.29566	9.49	57.6992	4.05524	2171	14.5907	8	8.9872	-0.0822316	0	1	2	NA	NA	NA	NA	NA	NA	NA	0	0	0	0	0	0	0	0	0	0	0	0
91	1	1	1	2	52	58	2	238	476	6.16542	4.39	20.8964	3.03958	3.7	17.612	2.86858	4.3	20.468	3.01886	8.9	42.364	3.7463	NA	NA	60	11.0021	NA	NA	NA	NA	NA	NA	NA	NA	NA	NA	NA	1	0	0	0	0	0	0	0	0	0	0	0
91	1	1	2	2	87	58	2.5	642	1284	7.15774	4.33	55.5972	4.01813	3.44	44.1696	3.78804	4.14	53.1576	3.97326	8.48	108.883	4.69028	748	13.5252	20	9.90349	-0.303527	0	0	0	NA	NA	NA	NA	NA	NA	NA	0	0	0	0	0	0	0	0	0	0	0	0
91	1	1	3	2	118	58	2.5	437	874	6.77308	4.76	41.6024	3.72816	3.46	30.2404	3.40918	4.08	35.6592	3.57401	8.44	73.7656	4.30089	1803	14.405	8	8.9872	-0.143349	0	1	2	NA	NA	NA	NA	NA	NA	NA	0	0	0	0	0	0	0	0	0	0	0	0
91	1	1	4	2	153	58	2.5	417	834	6.72623	5.02	41.8668	3.73449	3.61	30.1074	3.40477	4.25	35.445	3.56798	8.76	73.0584	4.29126	893	13.7023	NA	NA	NA	NA	NA	NA	NA	NA	NA	NA	NA	NA	NA	0	0	0	0	0	0	0	0	0	0	0	0
91	1	1	5	2	182	58	2.5	243	486	6.18621	5.77	28.0422	3.33371	3.52	17.1072	2.8395	4.18	20.3148	3.01135	8.6	41.796	3.7328	637	13.3645	8	8.9872	-0.336999	0	0	0	NA	NA	NA	NA	NA	NA	NA	0	0	0	0	0	0	0	0	0	0	0	0
92	1	1	1	1	78	33	2.5	423	846	6.74052	3.27	27.6642	3.32014	4.15	35.109	3.55846	5.34	45.1764	3.81057	10.39	87.8994	4.47619	59	10.9853	8	8.9872	-0.432993	0	0	0	0	0	0	0	0	0	0	0	0	0	0	0	0	0	0	0	0	0	0
92	1	1	2	1	113	33	2.5	100	NA	NA	NA	NA	NA	NA	NA	NA	NA	NA	NA	NA	NA	NA	1166	13.9691	1700	14.3461	1.87109	1	2	3	50	0	0	1	0	0	1	0	0	0	0	0	0	0	0	0	0	0	0
92	1	1	3	1	148	33	2.5	219	438	6.08222	4.7	20.586	3.02461	4.16	18.2208	2.90256	4.64	20.3232	3.01176	9.71	42.5298	3.75021	3030	14.9241	8	8.9872	0.0604314	0	1	2	0	0	0	0	0	0	0	0	0	0	0	0	0	0	0	0	0	0	0
92	1	1	4	1	176	33	2.5	276	552	6.31355	NA	NA	NA	NA	NA	NA	NA	NA	NA	NA	NA	NA	NA	NA	8	8.9872	NA	NA	NA	NA	0	0	0	0	0	0	0	0	0	0	0	0	0	0	0	0	0	0	0
92	1	1	5	1	205	33	2.5	201	402	5.99645	4.53	18.2106	2.902	4.3	17.286	2.8499	4.65	18.693	2.92815	9.85	39.597	3.67875	3489	15.0651	23	10.0432	0.155459	1	2	3	0	0	0	0	0	0	0	0	0	0	0	0	0	0	0	0	0	0	0
92	1	1	1	2	52	46	3	489	978	6.88551	4.31	42.1518	3.74128	4.13	40.3914	3.69862	5.06	49.4868	3.90171	10.09	98.6802	4.59188	NA	NA	22	9.9988	NA	NA	NA	NA	0	0	0	0	0	0	0	1	0	0	0	0	0	0	0	0	0	0	0
92	1	1	2	2	87	46	2.5	408	816	6.70441	2.9	23.664	3.16395	3.78	30.8448	3.42897	4.75	38.76	3.65739	9.43	76.9488	4.34314	373	12.8293	26	10.1659	-0.358288	0	1	1	0	0	0	0	0	0	0	0	1	0	0	0	0	0	0	0	0	0	0
92	1	1	3	2	118	46	2.5	327	654	6.48311	4.86	31.7844	3.45898	3.99	26.0946	3.26173	4.46	29.1684	3.37309	9.35	61.149	4.11331	2479	14.7234	8	8.9872	-0.0310789	0	1	2	0	0	0	0	0	0	0	0	0	0	0	0	0	0	0	0	0	0	0
92	1	1	4	2	153	46	2.5	314	628	6.44254	NA	NA	NA	NA	NA	NA	NA	NA	NA	NA	NA	NA	1605	14.2886	NA	NA	NA	NA	NA	NA	0	0	0	0	0	0	0	0	0	0	0	0	0	0	0	0	0	0	0
92	1	1	5	2	182	46	2.5	180	360	5.8861	5.48	19.728	2.98204	3.87	13.932	2.63419	4.33	15.588	2.7465	9.09	32.724	3.48811	1621	14.2986	11	9.30565	-0.169816	0	1	2	0	0	0	0	0	0	0	0	0	0	0	0	0	0	0	0	0	0	0
93	1	1	1	1	78	45	2	551	1102	7.00488	4.7	51.794	3.94727	4.34	47.8268	3.86759	4.23	46.6146	3.84191	9.47	104.359	4.64784	2790	14.8416	8	8.9872	0.0205721	0	1	2	NA	NA	NA	NA	NA	NA	NA	0	0	0	0	1	0	0	1	0	0	0	0
93	1	1	2	1	113	45	2.5	491	982	6.88959	5.64	55.3848	4.01431	4.1	40.262	3.69541	4.38	43.0116	3.76147	9.38	92.1116	4.523	1158	13.9622	19	9.85219	-0.236687	0	1	2	NA	NA	NA	NA	NA	NA	NA	0	0	0	0	0	0	0	0	0	0	0	0
93	1	1	3	1	148	45	3	290	580	6.36303	5.59	32.422	3.47884	4.01	23.258	3.14665	3.99	23.142	3.14165	8.89	51.562	3.94278	4026	15.2083	70	11.1563	0.303539	1	2	3	NA	NA	NA	NA	NA	NA	NA	0	0	0	0	0	0	0	0	0	0	0	0
93	1	1	4	1	176	45	2.5	337	674	6.51323	NA	NA	NA	NA	NA	NA	NA	NA	NA	NA	NA	NA	NA	NA	8	8.9872	NA	NA	NA	NA	NA	NA	NA	NA	NA	NA	NA	0	1	0	0	0	0	0	0	0	0	0	0
93	1	1	5	1	205	45	3	317	634	6.45205	7.05	44.697	3.79991	3.9	24.726	3.20786	4.26	27.0084	3.29615	9.06	57.4404	4.05075	164	12.0076	8	8.9872	-0.415555	0	0	0	NA	NA	NA	NA	NA	NA	NA	0	0	0	0	0	0	0	0	0	0	0	0
93	1	1	1	2	52	58	2.5	498	996	6.90375	7.63	75.9948	4.33066	4.32	43.0272	3.76183	3.81	37.9476	3.63621	9.03	89.9388	4.49913	NA	NA	151	11.925	NA	NA	NA	NA	NA	NA	NA	NA	NA	NA	NA	1	0	0	1	0	0	0	1	0	0	0	0
93	1	1	2	2	87	58	2.5	355	710	6.56526	6.17	43.807	3.77979	3.84	27.264	3.30557	4.09	29.039	3.36864	8.82	62.622	4.13712	208	12.2453	8	8.9872	-0.408247	0	0	0	NA	NA	NA	NA	NA	NA	NA	0	0	0	1	0	0	0	1	0	0	0	0
93	1	1	3	2	118	58	3	409	818	6.70686	6.23	50.9614	3.93107	4.03	32.9654	3.49546	3.94	32.2292	3.47287	8.87	72.5566	4.28437	NA	NA	8	8.9872	NA	NA	NA	NA	NA	NA	NA	NA	NA	NA	NA	0	1	0	1	0	0	0	1	0	0	0	0
93	1	1	4	2	153	58	3	328	656	6.48616	4.53	29.7168	3.39171	3.54	23.2224	3.14512	4.04	26.5024	3.27724	8.48	55.6288	4.0187	113	11.6351	NA	NA	NA	NA	NA	NA	NA	NA	NA	NA	NA	NA	NA	0	0	0	1	0	0	0	1	0	0	0	0
93	1	1	5	2	182	58	2.5	179	358	5.88053	5.43	19.4394	2.9673	3.46	12.3868	2.51663	4.03	14.4274	2.66913	8.39	30.0362	3.4024	381	12.8506	8	8.9872	-0.379515	0	0	0	NA	NA	NA	NA	NA	NA	NA	0	1	0	1	0	0	0	1	0	0	0	0
94	1	1	1	1	78	33	2.5	810	1620	7.39018	4.13	66.906	4.20329	3.41	55.242	4.01172	4.93	79.866	4.38035	9.24	149.688	5.00855	56	10.9331	8	8.9872	-0.433491	0	0	0	NA	NA	NA	NA	NA	NA	NA	0	0	0	0	0	0	0	0	0	0	0	0
94	1	1	2	1	113	33	2	495	990	6.8977	5.11	50.589	3.92373	3.85	38.115	3.64061	4.44	43.956	3.78319	9.19	90.981	4.51065	44	10.6919	11	9.30565	-0.431725	0	0	0	NA	NA	NA	NA	NA	NA	NA	0	0	0	0	0	0	0	0	0	0	0	0
94	1	1	3	1	148	33	2	388	776	6.65415	5.49	42.6024	3.75191	3.48	27.0048	3.29601	4.25	32.98	3.4959	8.63	66.9688	4.20423	61	11.0186	8	8.9872	-0.432661	0	0	0	NA	NA	NA	NA	NA	NA	NA	0	0	0	0	0	0	0	0	1	0	0	0
94	1	1	4	1	176	33	2.5	416	832	6.72383	5.36	44.5952	3.79763	3.17	26.3744	3.27239	4.4	36.608	3.60027	8.47	70.4704	4.25519	NA	NA	8	8.9872	NA	NA	NA	NA	NA	NA	NA	NA	NA	NA	NA	0	1	0	0	0	0	0	0	0	0	0	0
94	1	1	5	1	205	33	2.5	488	976	6.88346	5.36	52.3136	3.95726	3.43	33.4768	3.51085	4.45	43.432	3.7712	8.78	85.6928	4.45077	1297	14.0756	80	11.2898	-0.137163	1	2	3	NA	NA	NA	NA	NA	NA	NA	0	0	0	0	0	0	0	0	0	0	0	0
94	1	1	1	2	52	46	2.5	581	1162	7.0579	5.33	61.9346	4.12608	4.34	50.4308	3.9206	4.2	48.804	3.88781	9.43	109.577	4.69662	NA	NA	22	9.9988	NA	NA	NA	NA	NA	NA	NA	NA	NA	NA	NA	1	0	0	0	0	0	0	0	0	0	0	0
94	1	1	2	2	87	46	2	946	1892	7.54539	3.31	62.6252	4.13717	3.34	63.1928	4.14619	4.31	81.5452	4.40116	8.55	161.766	5.08615	NA	NA	8	8.9872	NA	NA	NA	NA	NA	NA	NA	NA	NA	NA	NA	0	1	0	0	0	0	0	0	0	0	0	0
94	1	1	3	2	118	46	2	788	1576	7.36265	4.55	71.708	4.2726	3.83	60.3608	4.10034	4.28	67.4528	4.21143	9.01	141.998	4.95581	NA	NA	8	8.9872	NA	NA	NA	NA	NA	NA	NA	NA	NA	NA	NA	0	1	0	0	0	0	0	0	0	0	0	0
94	1	1	4	2	153	46	2.5	568	1136	7.03527	4.13	46.9168	3.84838	3.37	38.2832	3.64501	4.22	47.9392	3.86993	8.49	96.4464	4.56899	NA	NA	NA	NA	NA	NA	NA	NA	NA	NA	NA	NA	NA	NA	NA	0	0	0	0	0	0	0	0	0	0	0	0
94	1	1	5	2	182	46	2.5	394	788	6.6695	5.6	44.128	3.78709	3.21	25.2948	3.2306	4.18	32.9384	3.49464	8.29	65.3252	4.17938	52	10.859	8	8.9872	-0.434156	0	0	0	NA	NA	NA	NA	NA	NA	NA	0	0	0	0	0	0	0	0	0	0	0	0
95	1	1	1	1	78	45	2	871	1742	7.46279	8.35	145.457	4.97988	4.03	70.2026	4.25139	4.63	80.6546	4.39018	9.56	166.535	5.11521	95	11.4616	469	13.0584	0.150662	0	1	1	NA	NA	NA	NA	NA	NA	NA	0	0	0	0	0	0	0	0	0	0	0	0
95	1	1	2	1	113	45	2	489	978	6.88551	3.61	35.3058	3.56405	3.39	33.1542	3.50117	4.57	44.6946	3.79985	8.86	86.6508	4.46189	133	11.7981	8	8.9872	-0.420703	0	0	0	NA	NA	NA	NA	NA	NA	NA	0	0	0	0	0	0	0	0	0	0	0	0
95	1	1	3	1	148	45	2.5	369	738	6.60394	5.08	37.4904	3.62408	2.93	21.6234	3.07378	4.45	32.841	3.49168	8.28	61.1064	4.11262	332	12.7129	8	8.9872	-0.387653	0	0	0	NA	NA	NA	NA	NA	NA	NA	0	0	0	0	0	0	0	0	0	0	0	0
95	1	1	4	1	176	45	2.5	383	766	6.64118	4.93	37.7638	3.63135	2.96	22.6736	3.1212	4.35	33.321	3.50619	8.21	62.8886	4.14136	114	11.644	8	8.9872	-0.423859	0	0	0	NA	NA	NA	NA	NA	NA	NA	0	0	0	0	0	0	0	0	0	0	0	0
95	1	1	5	1	205	45	2.5	439	878	6.77765	4.95	43.461	3.77186	3.33	29.2374	3.37545	4.44	38.9832	3.66313	8.68	76.2104	4.3335	216	12.283	8	8.9872	-0.406919	0	0	0	NA	NA	NA	NA	NA	NA	NA	0	0	0	0	0	0	0	0	0	0	0	0
95	1	1	1	2	52	58	2	521	1042	6.9489	4.07	42.4094	3.74737	3.08	32.0936	3.46866	4.72	49.1824	3.89554	8.69	90.5498	4.5059	NA	NA	8	8.9872	NA	NA	NA	NA	NA	NA	NA	NA	NA	NA	NA	1	0	0	0	0	0	0	0	0	0	0	0
95	1	1	2	2	87	58	2	665	1330	7.19293	3.28	43.624	3.77561	3.13	41.629	3.7288	4.53	60.249	4.09849	8.56	113.848	4.73486	NA	NA	8	8.9872	NA	NA	NA	NA	NA	NA	NA	NA	NA	NA	NA	0	0	0	0	0	0	0	0	0	0	0	0
95	1	1	3	2	118	58	2.5	594	1188	7.08003	4.25	50.49	3.92178	3.2	38.016	3.63801	4.25	50.49	3.92178	8.35	99.198	4.59712	338	12.7308	8	8.9872	-0.386657	0	0	0	NA	NA	NA	NA	NA	NA	NA	0	0	0	0	0	0	0	0	0	0	0	0
95	1	1	4	2	153	58	2.5	463	926	6.83087	4.56	42.2256	3.74303	3.26	30.1876	3.40743	4.23	39.1698	3.66791	8.39	77.6914	4.35274	NA	NA	NA	NA	NA	NA	NA	NA	NA	NA	NA	NA	NA	NA	NA	0	0	0	0	0	0	0	0	0	0	0	0
95	1	1	5	2	182	58	2.5	321	642	6.46459	4.03	25.8726	3.25318	3.19	20.4798	3.01944	4.35	27.927	3.32959	8.45	54.249	3.99358	812	13.6073	8	8.9872	-0.307935	0	0	0	NA	NA	NA	NA	NA	NA	NA	0	0	0	0	0	0	0	0	0	0	0	0
96	1	1	1	1	78	33	2.5	533	1066	6.97167	4.05	43.173	3.76522	3.37	35.9242	3.58141	4.93	52.5538	3.96184	9.2	98.072	4.5857	78	11.2645	8	8.9872	-0.429838	0	0	0	0	0	0	0	0	0	0	0	0	0	0	0	0	0	0	0	0	0	0
96	1	1	2	1	113	33	2.5	570	1140	7.03878	4.55	51.87	3.94874	3.78	43.092	3.76334	4.49	51.186	3.93547	9.17	104.538	4.64955	65	11.0821	8	8.9872	-0.431997	0	0	0	0	0	0	0	0	0	0	0	1	1	0	0	0	0	1	0	0	0	0
96	1	1	3	1	148	33	2.5	457	914	6.81783	5.37	49.0818	3.89349	3.42	31.2588	3.4423	4.28	39.1192	3.66661	8.6	78.604	4.36442	246	12.4131	20	9.90349	-0.386899	0	0	0	0	0	50	0	0	1	1	0	0	1	0	0	0	0	1	0	0	0	0
96	1	1	4	1	176	33	2.5	365	730	6.59304	5.38	39.274	3.67056	3.06	22.338	3.10629	4.41	32.193	3.47175	8.37	61.101	4.11253	NA	NA	8	8.9872	NA	NA	NA	NA	150	0	0	1	0	0	1	0	1	1	0	0	0	0	1	0	0	0	0
97	1	1	1	1	78	45	2.5	787	1574	7.36138	4.14	65.1636	4.1769	3.94	62.0156	4.12739	4.72	74.2928	4.30801	9.57	150.632	5.01484	25	10.1266	8	8.9872	-0.43864	0	0	0	0	0	0	0	0	0	0	1	0	0	1	1	0	0	1	0	0	0	0
97	1	1	2	1	113	45	2.5	410	820	6.7093	4.92	40.344	3.69744	4	32.8	3.49043	4.64	38.048	3.63885	9.55	78.31	4.36068	47	10.7579	8	8.9872	-0.434986	0	0	0	0	0	0	0	0	0	0	0	0	0	1	0	0	0	1	0	0	0	0
97	1	1	3	1	148	45	2.5	408	816	6.70441	5.27	43.0032	3.76127	3.55	28.968	3.36619	4.54	37.0464	3.61217	8.98	73.2768	4.29424	55	10.9151	8	8.9872	-0.433658	0	0	0	0	0	0	0	0	0	0	0	0	0	1	0	0	0	1	0	0	0	0
97	1	1	4	1	176	45	2.5	504	1008	6.91572	5.15	51.912	3.94955	3.66	36.8928	3.60802	4.4	44.352	3.79216	8.96	90.3168	4.50332	143	11.8706	8	8.9872	-0.419042	0	0	0	0	0	0	0	0	0	0	0	1	0	1	0	0	0	1	0	0	0	0
97	1	1	5	1	205	45	2.5	425	850	6.74524	5.33	45.305	3.81342	4	34	3.52636	4.45	37.825	3.63297	9.35	79.475	4.37544	1717	14.3561	8	8.9872	-0.157632	0	1	2	0	0	0	0	0	0	0	0	0	0	1	0	0	0	1	0	0	0	0
97	1	1	1	2	52	58	2.5	243	486	6.18621	3.93	19.0998	2.94968	3.71	18.0306	2.89207	4.78	23.2308	3.14548	9.39	45.6354	3.82068	NA	NA	8	8.9872	NA	NA	NA	NA	0	0	0	0	0	0	0	1	0	0	1	0	0	0	1	0	0	0	0
97	1	1	2	2	87	58	2.5	721	1442	7.27379	2.71	39.0782	3.66556	3.44	49.6048	3.90409	4.51	65.0342	4.17491	8.85	127.617	4.84903	182	12.1118	8	8.9872	-0.412565	0	0	0	0	0	0	0	0	0	0	0	0	0	1	0	0	0	1	0	0	0	0
97	1	1	3	2	118	58	2.5	689	1378	7.22839	NA	NA	NA	NA	NA	NA	NA	NA	NA	NA	NA	NA	NA	NA	8	8.9872	NA	NA	NA	NA	0	0	0	0	0	0	0	0	1	0	1	0	0	0	1	0	0	0	0
97	1	1	4	2	153	58	2.5	625	1250	7.1309	4.24	53	3.97029	3.57	44.625	3.79829	4.28	53.5	3.97968	8.74	109.25	4.69364	NA	NA	NA	NA	NA	NA	NA	NA	0	0	0	0	0	0	0	0	0	0	1	0	0	0	1	0	0	0	0
97	1	1	5	2	182	58	2.5	331	662	6.49527	5.23	34.6226	3.54451	3.31	21.9122	3.08704	4.3	28.466	3.34871	8.51	56.3362	4.03134	583	13.2759	8	8.9872	-0.345967	0	0	0	0	0	0	0	0	0	0	0	1	0	1	0	0	0	1	0	0	0	0
98	1	1	4	1	176	45	2.5	351	702	6.55393	4.9	34.398	3.538	3.59	25.2018	3.22692	4.55	31.941	3.46389	9.04	63.4608	4.15042	73	11.1982	8	8.9872	-0.430668	0	0	0	NA	NA	NA	NA	NA	NA	NA	0	1	0	0	0	0	0	0	0	0	0	0
99	1	1	2	1	113	45	2.5	370	740	6.60665	5.2	38.48	3.65014	3.69	27.306	3.30711	4.51	33.374	3.50778	9.1	67.34	4.20975	213	12.269	8	8.9872	-0.407417	0	0	0	NA	NA	NA	NA	NA	NA	NA	0	0	0	0	0	0	0	0	0	0	0	0
99	1	1	3	1	148	45	2.5	243	486	6.18621	6.11	29.6946	3.39097	3.57	17.3502	2.8536	4.38	21.2868	3.05809	8.85	43.011	3.76146	71	11.1704	13	9.4727	-0.424735	0	0	0	NA	NA	NA	NA	NA	NA	NA	0	0	0	0	0	0	0	0	0	0	0	0
99	1	1	4	1	176	45	2.5	200	400	5.99146	5.2	20.8	3.03495	3.19	12.76	2.54632	4.33	17.32	2.85186	8.42	33.68	3.5169	134	11.8056	8	8.9872	-0.420537	0	0	0	NA	NA	NA	NA	NA	NA	NA	0	1	0	0	0	0	0	0	0	0	0	0
99	1	1	5	1	205	45	2.5	198	396	5.98141	4.77	18.8892	2.93859	3.6	14.256	2.65718	4.41	17.4636	2.86012	8.91	35.2836	3.56342	153	11.9382	8	8.9872	-0.417382	0	0	0	NA	NA	NA	NA	NA	NA	NA	0	0	0	0	0	0	0	0	0	0	0	0
99	1	1	2	2	87	58	2.5	329	658	6.4892	6.06	39.8748	3.68574	3.68	24.2144	3.18695	4.09	26.9122	3.29258	8.67	57.0486	4.0439	504	13.1303	8	8.9872	-0.359087	0	0	0	NA	NA	NA	NA	NA	NA	NA	0	1	0	0	0	0	0	0	0	0	0	0
99	1	1	3	2	118	58	3	350	700	6.55108	6.1	42.7	3.7542	3.66	25.62	3.24337	4.01	28.07	3.3347	8.57	59.99	4.09418	356	12.7827	8	8.9872	-0.383667	0	0	0	NA	NA	NA	NA	NA	NA	NA	0	1	0	0	0	0	0	0	0	0	0	0
99	1	1	5	2	182	58	3	181	362	5.89164	4.37	15.8194	2.76124	3.3	11.946	2.4804	4.08	14.7696	2.69257	8.28	29.9736	3.40032	586	13.2811	8	8.9872	-0.345469	0	0	0	NA	NA	NA	NA	NA	NA	NA	0	0	0	0	0	0	0	0	0	0	0	0
100	1	1	1	1	78	45	3	737	1474	7.29574	4.28	63.0872	4.14452	3.74	55.1276	4.00965	4.64	68.3936	4.22528	9.28	136.787	4.91843	52	10.859	8	8.9872	-0.434156	0	0	0	NA	NA	NA	NA	NA	NA	NA	0	0	0	1	1	0	0	1	0	0	0	0
100	1	1	2	1	113	45	2.5	441	882	6.78219	4.7	41.454	3.72458	3.75	33.075	3.49878	4.46	39.3372	3.67217	9.11	80.3502	4.38639	91	11.4186	8	8.9872	-0.427679	0	0	0	NA	NA	NA	NA	NA	NA	NA	0	1	0	1	0	0	0	1	0	0	0	0
100	1	1	3	1	148	45	2.5	336	672	6.51026	4.76	31.9872	3.46534	3.46	23.2512	3.14636	4.18	28.0896	3.3354	8.54	57.3888	4.04985	135	11.813	8	8.9872	-0.420371	0	0	0	NA	NA	NA	NA	NA	NA	NA	0	0	0	1	0	0	0	1	0	0	0	0
100	1	1	4	1	176	45	3	322	644	6.4677	4.69	30.2036	3.40796	3.23	20.8012	3.03501	4.26	27.4344	3.3118	8.39	54.0316	3.98957	82	11.3145	8	8.9872	-0.429173	0	0	0	NA	NA	NA	NA	NA	NA	NA	0	0	0	1	0	0	0	1	0	0	0	0
100	1	1	5	1	205	45	2.5	423	846	6.74052	NA	NA	NA	NA	NA	NA	NA	NA	NA	NA	NA	NA	NA	NA	8	8.9872	NA	NA	NA	NA	NA	NA	NA	NA	NA	NA	NA	0	0	0	1	0	0	0	1	0	0	0	0
100	1	1	2	2	87	58	2.5	792	1584	7.36771	3.11	49.2624	3.89716	3.8	60.192	4.09754	4.44	70.3296	4.25319	9.14	144.778	4.9752	540	13.1993	11	9.30565	-0.349349	0	0	0	NA	NA	NA	NA	NA	NA	NA	0	0	0	0	0	0	0	0	0	0	0	0
100	1	1	3	2	118	58	2.5	836	1672	7.42178	4.66	77.9152	4.35562	3.44	57.5168	4.05208	4.12	68.8864	4.23246	8.46	141.451	4.95195	NA	NA	8	8.9872	NA	NA	NA	NA	NA	NA	NA	NA	NA	NA	NA	0	0	0	1	0	0	0	1	0	0	0	0
100	1	1	4	2	153	58	2	570	1140	7.03878	3.62	41.268	3.72009	3.02	34.428	3.53887	4.28	48.792	3.88757	8.2	93.48	4.53775	NA	NA	NA	NA	NA	NA	NA	NA	NA	NA	NA	NA	NA	NA	NA	0	0	0	1	0	0	0	1	0	0	0	0
100	1	1	5	2	182	58	2	452	904	6.80683	2.7	24.408	3.19491	3.22	29.1088	3.37104	4.24	38.3296	3.64622	8.35	75.484	4.32392	151	11.925	8	8.9872	-0.417714	0	0	0	NA	NA	NA	NA	NA	NA	NA	0	0	0	1	0	0	0	1	0	0	0	0
101	1	1	1	1	78	45	2	654	1308	7.17625	4.8	62.784	4.1397	3.64	47.6112	3.86307	4.95	64.746	4.17047	9.48	123.998	4.82027	89	11.3964	8	8.9872	-0.428011	0	0	0	0	0	0	0	0	0	0	0	0	0	0	0	0	0	0	0	0	0	0
101	1	1	2	1	113	45	2.5	358	716	6.57368	4.7	33.652	3.51607	3.41	24.4156	3.19522	4.71	33.7236	3.5182	9.02	64.5832	4.16795	374	12.832	8	8.9872	-0.380678	0	0	0	100	250	0	1	1	0	1	0	1	0	0	0	0	0	0	0	0	0	0
101	1	1	3	1	148	45	2.5	374	748	6.6174	5.52	41.2896	3.72061	3.36	25.1328	3.22417	4.64	34.7072	3.54695	8.9	66.572	4.19828	178	12.0895	8	8.9872	-0.41323	0	0	0	50	0	0	1	0	0	1	0	0	0	0	0	0	0	0	1	0	0	0
101	1	1	4	1	176	45	2.5	416	832	6.72383	4.62	38.4384	3.64906	3.11	25.8752	3.25328	4.63	38.5216	3.65122	8.64	71.8848	4.27506	94	11.4511	8	8.9872	-0.42718	0	0	0	0	0	0	0	0	0	0	0	0	0	0	0	0	0	0	0	0	0	0
101	1	1	5	1	205	45	2.5	411	822	6.71174	5.45	44.799	3.80219	3.18	26.1396	3.26345	4.86	39.9492	3.68761	8.94	73.4868	4.29711	150	11.9184	8	8.9872	-0.41788	0	0	0	0	0	0	0	0	0	0	0	0	0	0	0	0	0	0	0	0	0	0
102	1	1	1	1	78	33	2	339	678	6.51915	4.79	32.4762	3.48051	4.43	30.0354	3.40238	5.02	34.0356	3.52741	10.35	70.173	4.25096	60	11.0021	8	8.9872	-0.432827	0	0	0	NA	NA	NA	NA	NA	NA	NA	0	0	0	0	0	0	0	0	0	0	0	0
102	1	1	3	1	148	33	2.5	292	584	6.3699	5.6	32.704	3.4875	4.46	26.0464	3.25988	4.67	27.2728	3.30589	10.02	58.5168	4.06931	141	11.8565	8	8.9872	-0.419375	0	0	0	NA	NA	NA	NA	NA	NA	NA	0	0	0	0	0	0	0	0	0	0	0	0
102	1	1	4	1	176	33	2.5	319	638	6.45834	5.09	32.4742	3.48045	4.22	26.9236	3.293	4.662	29.7436	3.39261	9.74	62.1412	4.12941	98	11.4927	8	8.9872	-0.426516	0	0	0	NA	NA	NA	NA	NA	NA	NA	0	0	0	0	0	0	0	0	0	0	0	0
102	1	1	5	1	205	33	2.5	314	628	6.44254	6.37	40.0036	3.68897	4.54	28.5112	3.3503	4.73	29.7044	3.3913	10.17	63.8676	4.15681	NA	NA	8	8.9872	NA	NA	NA	NA	NA	NA	NA	NA	NA	NA	NA	0	0	0	0	0	0	0	0	0	0	0	0
102	1	1	1	2	52	46	2.5	182	364	5.89715	3.37	12.2668	2.5069	4.25	15.47	2.7389	4.94	17.9816	2.88935	10.09	36.7276	3.60353	NA	NA	8	8.9872	NA	NA	NA	NA	NA	NA	NA	NA	NA	NA	NA	0	0	0	0	0	0	0	0	0	0	0	0
102	1	1	2	2	87	46	2.5	619	1238	7.12125	3.18	39.3684	3.67296	3.49	43.2062	3.76598	4.86	60.1668	4.09712	9.25	114.515	4.74071	NA	NA	41	10.6213	NA	NA	NA	NA	NA	NA	NA	NA	NA	NA	NA	0	0	0	0	0	0	0	0	0	0	0	0
102	1	1	3	2	118	46	2.5	632	1264	7.14204	3.99	50.4336	3.92066	3.82	48.2848	3.87712	4.46	56.3744	4.03202	9.18	116.035	4.75389	NA	NA	8	8.9872	NA	NA	NA	NA	NA	NA	NA	NA	NA	NA	NA	0	0	0	0	0	0	0	0	0	0	0	0
102	1	1	4	2	153	46	2.5	439	878	6.77765	5.12	44.9536	3.80563	3.96	34.7688	3.54872	4.42	38.8076	3.65862	9.28	81.4784	4.40034	NA	NA	NA	NA	NA	NA	NA	NA	NA	NA	NA	NA	NA	NA	NA	0	0	0	0	0	0	0	0	0	0	0	0
102	1	1	5	2	182	46	2.5	345	690	6.53669	5.38	37.122	3.61421	4.11	28.359	3.34494	4.46	30.774	3.42667	9.47	65.343	4.17965	54	10.8967	8	8.9872	-0.433824	0	0	0	NA	NA	NA	NA	NA	NA	NA	0	0	0	0	0	0	0	0	0	0	0	0
103	1	1	1	1	78	33	2	644	1288	7.16085	4.25	54.74	4.00259	3.63	46.7544	3.84491	5.09	65.5592	4.18295	9.62	123.906	4.81952	33	10.4043	8	8.9872	-0.437311	0	0	0	0	0	0	0	0	0	0	1	0	0	0	1	0	0	1	0	0	0	0
103	1	1	2	1	113	33	2	255	510	6.23441	5.34	27.234	3.30447	3.83	19.533	2.97211	4.57	23.307	3.14875	9.29	47.379	3.85818	115	11.6527	8	8.9872	-0.423693	0	0	0	100	0	0	1	0	0	1	0	0	0	0	0	0	0	0	0	0	0	0
103	1	1	3	1	148	33	2.5	369	738	6.60394	5.29	39.0402	3.66459	3.65	26.937	3.2935	4.32	31.8816	3.46203	8.87	65.4606	4.18145	88	11.3851	8	8.9872	-0.428177	0	0	0	50	0	0	1	0	0	1	0	0	0	0	0	0	0	0	0	0	0	0
103	1	1	4	1	176	33	2.5	296	592	6.38351	4.49	26.5808	3.28019	3.17	18.7664	2.93207	4.3	25.456	3.23695	8.38	49.6096	3.90418	44	10.6919	9	9.10498	-0.434231	0	0	0	50	0	0	1	0	0	1	0	1	0	0	0	0	0	0	0	0	0	0
103	1	1	5	1	205	33	2.5	399	798	6.68211	4.91	39.1818	3.66821	3.78	30.1644	3.40666	4.43	35.3514	3.56534	9.11	72.6978	4.28631	103	11.5425	8	8.9872	-0.425686	0	0	0	0	0	0	0	0	0	0	0	0	0	0	0	0	0	0	0	0	0	0
103	1	1	1	2	52	46	2.5	270	540	6.29157	4.5	24.3	3.19048	4.3	23.22	3.14501	4.48	24.192	3.18602	9.68	52.272	3.95646	NA	NA	42	10.6454	NA	NA	NA	NA	0	0	0	0	0	0	0	0	0	0	0	0	0	0	0	0	0	0	0
103	1	1	2	2	87	46	2	633	1266	7.14362	4.03	51.0198	3.93221	3.32	42.0312	3.73841	4.55	57.603	4.05357	8.77	111.028	4.70978	170	12.0436	8	8.9872	-0.414558	0	0	0	0	0	0	0	0	0	0	0	0	0	0	0	0	0	0	0	0	0	0
103	1	1	3	2	118	46	2.5	537	1074	6.97915	4.06	43.6044	3.77516	3.43	36.8382	3.60654	4.55	48.867	3.8891	8.88	95.3712	4.55778	NA	NA	8	8.9872	NA	NA	NA	NA	0	0	0	0	0	0	0	0	0	0	0	0	0	0	0	0	0	0	0
103	1	1	4	2	153	46	2.5	541	1082	6.98657	5.41	58.5362	4.06965	3.31	35.8142	3.57834	3.81	41.2242	3.71903	8.02	86.7764	4.46333	NA	NA	NA	NA	NA	NA	NA	NA	0	0	0	0	0	0	0	0	0	0	0	0	0	0	0	0	0	0	0
103	1	1	5	2	182	46	2	266	532	6.27664	4.74	25.2168	3.22751	3.49	18.5668	2.92138	4.34	23.0888	3.13935	8.72	46.3904	3.83709	63	11.0509	8	8.9872	-0.432329	0	0	0	0	0	0	0	0	0	0	0	0	0	0	0	0	0	0	0	0	0	0
104	1	1	1	1	78	45	2.5	520	1040	6.94698	5.39	56.056	4.02635	4.12	42.848	3.75766	4.93	51.272	3.93714	9.95	103.48	4.63938	1554	14.2563	8	8.9872	-0.184703	0	1	2	NA	NA	NA	NA	NA	NA	NA	1	0	0	0	0	0	0	0	0	0	0	0
104	1	1	2	1	113	45	2.5	432	864	6.76157	5.96	51.4944	3.94147	4.36	37.6704	3.62887	4.52	39.0528	3.66491	9.79	84.5856	4.43776	765	13.5476	15	9.61581	-0.306969	0	0	0	NA	NA	NA	NA	NA	NA	NA	0	0	0	0	1	0	0	1	0	0	0	0
104	1	1	3	1	148	45	3	290	580	6.36303	5.54	32.132	3.46985	4.34	25.172	3.22573	4.53	26.274	3.26858	9.77	56.666	4.03717	774	13.5593	8	8.9872	-0.314246	0	0	0	NA	NA	NA	NA	NA	NA	NA	0	0	0	0	0	0	0	0	0	0	0	0
104	1	1	4	1	176	45	3	345	690	6.53669	5.83	40.227	3.69454	3.59	24.771	3.20967	4.49	30.981	3.43337	8.98	61.962	4.12652	617	13.3326	8	8.9872	-0.34032	0	0	0	NA	NA	NA	NA	NA	NA	NA	0	1	0	0	0	0	0	0	0	0	0	0
104	1	1	5	1	205	45	3	320	640	6.46147	7.22	46.208	3.83315	4.21	26.944	3.29376	4.56	29.184	3.37362	9.67	61.888	4.12533	250	12.4292	8	8.9872	-0.401272	0	0	0	NA	NA	NA	NA	NA	NA	NA	0	0	0	0	0	0	0	0	0	0	0	0
104	1	1	1	2	52	58	2.5	672	1344	7.20341	5.95	79.968	4.38163	3.89	52.2816	3.95664	4.65	62.496	4.1351	9.44	126.874	4.84319	NA	NA	10	9.21034	NA	NA	NA	NA	NA	NA	NA	NA	NA	NA	NA	1	0	0	0	0	0	0	0	0	0	0	0
104	1	1	2	2	87	58	2.5	474	948	6.85435	6.98	66.1704	4.19223	3.98	37.7304	3.63047	4.19	39.7212	3.68189	9.07	85.9836	4.45416	1658	14.3211	30	10.309	-0.139863	1	2	3	NA	NA	NA	NA	NA	NA	NA	0	0	0	0	0	0	0	0	0	0	0	0
104	1	1	3	2	118	58	2.5	476	952	6.85857	7.62	72.5424	4.28417	4.22	40.1744	3.69323	4.16	39.6032	3.67891	9.28	88.3456	4.48126	1029	13.8441	8	8.9872	-0.271895	0	1	2	NA	NA	NA	NA	NA	NA	NA	0	0	0	0	0	0	0	0	0	0	0	0
104	1	1	4	2	153	58	3	408	816	6.70441	6.68	54.5088	3.99836	3.94	32.1504	3.47042	4.22	34.4352	3.53908	9.06	73.9296	4.30311	540	13.1993	NA	NA	NA	NA	NA	NA	NA	NA	NA	NA	NA	NA	NA	0	0	0	0	0	0	0	0	0	0	0	0
104	1	1	5	2	182	58	3	274	548	6.30628	7.46	40.8808	3.71066	4.08	22.3584	3.1072	4.17	22.8516	3.12902	9.16	50.1968	3.91595	1154	13.9587	8	8.9872	-0.251135	0	1	2	NA	NA	NA	NA	NA	NA	NA	0	0	0	0	0	1	0	1	0	0	0	0
105	1	1	1	1	78	45	2.5	506	1012	6.91968	4.98	50.3976	3.91994	3.87	39.1644	3.66777	5.02	50.8024	3.92794	9.79	99.0748	4.59588	132	11.7906	36	10.4913	-0.385783	0	1	1	NA	NA	NA	NA	NA	NA	NA	0	0	0	0	1	0	0	1	0	0	0	0
105	1	1	2	1	113	45	2.5	333	666	6.50129	5.76	38.3616	3.64706	4.05	26.973	3.29484	4.7	31.302	3.44368	9.64	64.2024	4.16204	108	11.5899	8	8.9872	-0.424855	0	0	0	NA	NA	NA	NA	NA	NA	NA	0	0	0	0	0	0	0	0	0	0	0	0
105	1	1	3	1	148	45	2.5	288	576	6.35611	5.84	33.6384	3.51567	3.95	22.752	3.12465	4.59	26.4384	3.27482	9.44	54.3744	3.99589	81	11.3022	8	8.9872	-0.429339	0	0	0	NA	NA	NA	NA	NA	NA	NA	0	0	0	0	0	0	0	0	0	0	0	0
105	1	1	5	1	205	45	2.5	330	660	6.49224	4.37	28.842	3.36183	3.81	25.146	3.2247	4.58	30.228	3.40877	9.28	61.248	4.11493	159	11.9767	8	8.9872	-0.416385	0	0	0	NA	NA	NA	NA	NA	NA	NA	0	0	0	0	0	0	0	0	0	0	0	0
105	1	1	1	2	52	58	2.5	529	1058	6.96414	4.34	45.9172	3.82684	3.86	40.8388	3.70963	4.7	49.726	3.90653	9.46	100.087	4.60604	NA	NA	11	9.30565	NA	NA	NA	NA	NA	NA	NA	NA	NA	NA	NA	1	0	0	0	0	0	0	0	0	0	0	0
105	1	1	2	2	87	58	2.5	473	946	6.85224	5.62	53.1652	3.9734	3.95	37.367	3.62079	4.45	42.097	3.73998	9.3	87.978	4.47709	NA	NA	8	8.9872	NA	NA	NA	NA	NA	NA	NA	NA	NA	NA	NA	0	0	0	0	0	0	0	0	0	0	0	0
105	1	1	3	2	118	58	2.5	443	886	6.78672	6.57	58.2102	4.06406	4.16	36.8576	3.60706	4.09	36.2374	3.59009	9.16	81.1576	4.39639	NA	NA	8	8.9872	NA	NA	NA	NA	NA	NA	NA	NA	NA	NA	NA	0	0	0	0	0	0	0	0	0	0	0	0
105	1	1	4	2	153	58	2.5	419	838	6.73102	4.51	37.7938	3.63215	3.93	32.9334	3.49449	4.18	35.0284	3.55616	9.01	75.5038	4.32418	NA	NA	NA	NA	NA	NA	NA	NA	NA	NA	NA	NA	NA	NA	NA	0	1	0	0	0	0	0	0	0	0	0	0
105	1	1	5	2	182	58	2.5	253	506	6.22654	4.84	24.4904	3.19828	4.03	20.3918	3.01513	4.23	21.4038	3.06357	9.16	46.3496	3.83621	128	11.7598	8	8.9872	-0.421534	0	0	0	NA	NA	NA	NA	NA	NA	NA	0	0	0	0	0	0	0	0	0	0	0	0
106	1	1	1	1	78	45	2.5	435	870	6.76849	4.94	42.978	3.76069	3.89	33.843	3.52173	4.48	38.976	3.66295	9.27	80.649	4.39011	717	13.4828	37	10.5187	-0.287373	0	1	1	NA	NA	NA	NA	NA	NA	NA	0	0	0	0	0	0	0	0	0	0	0	0
106	1	1	2	1	113	45	2.5	338	676	6.51619	5.84	39.4784	3.67575	3.82	25.8232	3.25127	4.42	29.8792	3.39716	9.14	61.7864	4.12368	85	11.3504	10	9.21034	-0.426169	0	0	0	NA	NA	NA	NA	NA	NA	NA	0	0	0	0	0	0	0	0	0	0	0	0
106	1	1	3	1	148	45	2.5	283	566	6.33859	6.54	37.0164	3.61136	3.8	21.508	3.06842	4.16	23.5456	3.15894	8.86	50.1476	3.91497	80	11.2898	8	8.9872	-0.429506	0	0	0	NA	NA	NA	NA	NA	NA	NA	0	0	0	0	0	0	0	0	0	0	0	0
106	1	1	4	1	176	45	2.5	337	674	6.51323	5.19	34.9806	3.55479	3.46	23.3204	3.14933	4.14	27.9036	3.32876	8.51	57.3574	4.0493	104	11.5521	8	8.9872	-0.42552	0	0	0	NA	NA	NA	NA	NA	NA	NA	0	0	0	0	0	0	0	0	0	0	0	0
106	1	1	5	1	205	45	2.5	234	468	6.14847	7.19	33.6492	3.51599	4.03	18.8604	2.93706	4.31	20.1708	3.00424	9.25	43.29	3.76792	93	11.4404	8	8.9872	-0.427346	0	0	0	NA	NA	NA	NA	NA	NA	NA	0	0	0	0	0	0	0	0	0	0	0	0
106	1	1	1	2	52	58	2.5	671	1342	7.20192	5.36	71.9312	4.27571	3.79	50.8618	3.92911	4.29	57.5718	4.05303	8.98	120.512	4.79175	NA	NA	8	8.9872	NA	NA	NA	NA	NA	NA	NA	NA	NA	NA	NA	0	0	0	0	0	0	0	0	0	0	0	0
106	1	1	2	2	87	58	3	565	1130	7.02997	4.91	55.483	4.01608	3.72	42.036	3.73853	3.95	44.635	3.79852	8.57	96.841	4.57307	139	11.8422	8	8.9872	-0.419707	0	0	0	NA	NA	NA	NA	NA	NA	NA	0	0	0	0	0	0	0	0	0	0	0	0
106	1	1	3	2	118	58	2.5	430	860	6.75693	NA	NA	NA	NA	NA	NA	NA	NA	NA	NA	NA	NA	NA	NA	8	8.9872	NA	NA	NA	NA	NA	NA	NA	NA	NA	NA	NA	0	0	0	0	0	0	0	0	0	0	0	0
106	1	1	4	2	153	58	3	444	888	6.78897	4.05	35.964	3.58252	4.11	36.4968	3.59722	4.07	36.1416	3.58744	9.08	80.6304	4.38988	NA	NA	NA	NA	NA	NA	NA	NA	NA	NA	NA	NA	NA	NA	NA	0	0	0	0	0	0	0	0	0	0	1	0
106	1	1	5	2	182	58	3	331	662	6.49527	4.89	32.3718	3.47729	3.62	23.9644	3.17657	4.07	26.9434	3.29374	8.58	56.7996	4.03953	91	11.4186	8	8.9872	-0.427679	0	0	0	NA	NA	NA	NA	NA	NA	NA	0	0	0	0	0	0	0	0	0	0	1	0
107	1	1	1	1	78	33	2	452	904	6.80683	3.32	30.0128	3.40162	3.91	35.3464	3.5652	5.01	45.2904	3.8131	9.81	88.6824	4.48506	60	11.0021	22	9.9988	-0.415284	0	1	1	NA	NA	NA	NA	NA	NA	NA	0	0	0	0	0	0	0	0	0	0	0	0
107	1	1	2	1	113	33	2.5	268	536	6.28413	4.21	22.5656	3.11643	4.21	22.5656	3.11643	4.62	24.7632	3.20936	9.73	52.1528	3.95418	80	11.2898	8	8.9872	-0.429506	0	0	0	NA	NA	NA	NA	NA	NA	NA	0	0	0	0	0	0	0	0	0	0	0	0
107	1	1	3	1	148	33	2.5	271	542	6.29527	5.57	30.1894	3.40749	3.94	21.3548	3.06128	4.27	23.1434	3.14171	9.11	49.3762	3.89947	157	11.964	8	8.9872	-0.416717	0	0	0	NA	NA	NA	NA	NA	NA	NA	0	0	0	0	0	0	0	0	0	0	0	0
107	1	1	4	1	176	33	2.5	315	630	6.44572	5.64	35.532	3.57043	3.47	21.861	3.0847	4.41	27.783	3.32442	8.78	55.314	4.01303	92	11.4295	8	8.9872	-0.427513	0	0	0	NA	NA	NA	NA	NA	NA	NA	0	1	0	0	0	0	0	0	0	0	0	0
107	1	1	5	1	205	33	2.5	268	536	6.28413	6.06	32.4816	3.48067	3.87	20.7432	3.03222	4.41	23.6376	3.16284	9.18	49.2048	3.89599	112	11.6263	8	8.9872	-0.424191	0	0	0	NA	NA	NA	NA	NA	NA	NA	0	0	0	0	0	0	0	0	1	0	0	0
108	1	1	1	1	78	45	2.5	659	1318	7.18387	4.89	64.4502	4.16589	3.84	50.6112	3.92417	4.82	63.5276	4.15147	9.56	126.001	4.83629	43	10.669	47	10.7579	-0.38678	0	1	1	NA	NA	NA	NA	NA	NA	NA	0	0	0	0	0	0	0	0	0	0	0	0
108	1	1	2	1	113	45	2.5	389	778	6.65673	5.33	41.4674	3.72491	4.08	31.7424	3.45765	4.57	35.5546	3.57107	9.54	74.2212	4.30705	102	11.5327	8	8.9872	-0.425852	0	0	0	NA	NA	NA	NA	NA	NA	NA	0	0	0	0	0	0	0	0	0	0	0	0
108	1	1	3	1	148	45	3	267	534	6.2804	5.88	31.3992	3.44678	3.84	20.5056	3.0207	4.34	23.1756	3.1431	9.08	48.4872	3.8813	162	11.9954	50	10.8198	-0.363257	0	1	1	NA	NA	NA	NA	NA	NA	NA	0	0	0	0	0	0	0	0	0	0	0	0
108	1	1	4	1	176	45	2	364	728	6.5903	5.44	39.6032	3.67891	3.36	24.4608	3.19707	4.64	33.7792	3.51985	8.9	64.792	4.17118	82	11.3145	8	8.9872	-0.429173	0	0	0	NA	NA	NA	NA	NA	NA	NA	0	0	0	0	0	0	0	0	1	0	0	0
108	1	1	5	1	205	45	2.5	260	520	6.25383	NA	NA	NA	NA	NA	NA	NA	NA	NA	NA	NA	NA	NA	NA	8	8.9872	NA	NA	NA	NA	NA	NA	NA	NA	NA	NA	NA	0	0	0	0	0	0	0	0	0	0	0	0
108	1	1	1	2	52	58	2	603	1206	7.09506	6.05	72.963	4.28995	3.93	47.3958	3.85853	4.9	59.094	4.07913	9.73	117.344	4.76511	NA	NA	9	9.10498	NA	NA	NA	NA	NA	NA	NA	NA	NA	NA	NA	0	0	0	0	0	0	0	0	1	0	0	0
108	1	1	2	2	87	58	2.5	543	1086	6.99026	5.04	54.7344	4.00249	3.84	41.7024	3.73056	4.33	47.0238	3.85065	9.08	98.6088	4.59116	306	12.6313	8	8.9872	-0.391971	0	0	0	NA	NA	NA	NA	NA	NA	NA	0	0	0	0	0	0	0	0	1	0	0	0
108	1	1	3	2	118	58	3	428	856	6.75227	NA	NA	NA	NA	NA	NA	NA	NA	NA	NA	NA	NA	NA	NA	8	8.9872	NA	NA	NA	NA	NA	NA	NA	NA	NA	NA	NA	0	1	0	0	0	0	0	0	1	0	0	0
108	1	1	4	2	153	58	2.5	380	760	6.63332	5.31	40.356	3.69774	4.13	31.388	3.44643	4.24	32.224	3.47271	9.27	70.452	4.25493	173	12.061	NA	NA	NA	NA	NA	NA	NA	NA	NA	NA	NA	NA	NA	0	0	0	0	0	0	0	0	0	0	0	0
108	1	1	5	2	182	58	3	261	522	6.25767	5.72	29.8584	3.39647	4.06	21.1932	3.05368	4.19	21.8718	3.0852	9.15	47.763	3.86625	382	12.8532	8	8.9872	-0.379349	0	0	0	NA	NA	NA	NA	NA	NA	NA	0	0	0	0	0	0	0	0	0	0	0	0
109	1	1	1	1	78	33	2	589	1178	7.07157	8.99	105.902	4.66252	4.78	56.3084	4.03084	4.56	53.7168	3.98373	10.24	120.627	4.7927	9885	16.1065	1700	14.3461	3.31915	1	2	3	NA	NA	NA	NA	NA	NA	NA	1	0	0	0	0	0	0	0	0	0	0	0
109	1	1	2	1	113	33	2	563	1126	7.02643	5.15	57.989	4.06025	4.09	46.0534	3.8298	4.81	54.1606	3.99195	9.8	110.348	4.70364	362	12.7994	11	9.30565	-0.378912	0	0	0	NA	NA	NA	NA	NA	NA	NA	0	0	0	0	0	1	0	1	0	0	0	0
109	1	1	3	1	148	33	2	427	854	6.74993	5.78	49.3612	3.89916	3.6	30.744	3.42569	4.55	38.857	3.65989	9.05	77.287	4.34753	96	11.4721	8	8.9872	-0.426848	0	0	0	NA	NA	NA	NA	NA	NA	NA	0	0	0	0	0	0	0	0	0	0	0	0
109	1	1	4	1	176	33	2.5	339	678	6.51915	5.7	38.646	3.65444	3.6	24.408	3.19491	4.41	29.8998	3.39785	8.92	60.4776	4.10227	NA	NA	8	8.9872	NA	NA	NA	NA	NA	NA	NA	NA	NA	NA	NA	0	0	0	0	0	0	0	0	0	0	0	0
109	1	1	5	1	205	33	2	359	718	6.57647	5.5	39.49	3.67605	3.29	23.6222	3.16219	4.32	31.0176	3.43455	8.51	61.1018	4.11254	160	11.9829	8	8.9872	-0.416219	0	0	0	NA	NA	NA	NA	NA	NA	NA	0	0	0	0	0	0	0	0	0	0	0	0
109	1	1	1	2	52	46	2.5	449	898	6.80017	4.26	38.2548	3.64427	4.45	39.961	3.6879	4.47	40.1406	3.69239	9.82	88.1836	4.47942	NA	NA	14	9.54681	NA	NA	NA	NA	NA	NA	NA	NA	NA	NA	NA	1	0	0	0	1	0	0	1	0	0	0	0
109	1	1	2	2	87	46	2.5	557	1114	7.01571	4.5	50.13	3.91462	3.51	39.1014	3.66616	4.5	50.13	3.91462	8.91	99.2574	4.59772	364	12.8049	10	9.21034	-0.379833	0	0	0	NA	NA	NA	NA	NA	NA	NA	0	0	0	0	0	0	0	0	0	0	0	0
109	1	1	3	2	118	46	2.5	520	1040	6.94698	4.92	51.168	3.93511	3.63	37.752	3.63104	4.1	42.64	3.75279	8.63	89.752	4.49705	184	12.1227	8	8.9872	-0.412233	0	0	0	NA	NA	NA	NA	NA	NA	NA	0	0	0	0	0	0	0	0	0	0	0	0
109	1	1	4	2	153	46	2	478	956	6.86276	5.41	51.7196	3.94584	3.54	33.8424	3.52171	4.32	41.2992	3.72084	8.77	83.8412	4.42892	NA	NA	NA	NA	NA	NA	NA	NA	NA	NA	NA	NA	NA	NA	NA	0	0	0	0	0	0	0	0	0	0	0	0
109	1	1	5	2	182	46	2	264	528	6.2691	6	31.68	3.45569	3.51	18.5328	2.91954	4.07	21.4896	3.06757	8.49	44.8272	3.80282	596	13.298	8	8.9872	-0.343808	0	0	0	NA	NA	NA	NA	NA	NA	NA	0	0	0	0	0	0	0	0	0	0	0	0
110	1	1	1	1	78	45	3	719	1438	7.27101	3.31	47.5978	3.86279	3.68	52.9184	3.96875	5.03	72.3314	4.28126	9.61	138.192	4.92864	167	12.0257	8	8.9872	-0.415057	0	0	0	NA	NA	NA	NA	NA	NA	NA	1	0	0	0	0	0	0	0	0	0	0	0
110	1	1	2	1	113	45	3	489	978	6.88551	5.22	51.0516	3.93284	4.18	40.8804	3.71065	4.65	45.477	3.81721	9.73	95.1594	4.55555	399	12.8967	8	8.9872	-0.376526	0	0	0	NA	NA	NA	NA	NA	NA	NA	0	1	0	0	0	0	0	0	1	0	0	0
110	1	1	3	1	148	45	3	410	820	6.7093	4.86	39.852	3.68517	4.07	33.374	3.50778	4.46	36.572	3.59928	9.43	77.326	4.34803	902	13.7124	11	9.30565	-0.289228	0	0	0	NA	NA	NA	NA	NA	NA	NA	0	0	0	0	0	0	0	0	1	0	0	0
110	1	1	4	1	176	45	3	205	410	6.01616	5.27	21.607	3.07302	4.7	19.27	2.95855	4.24	17.384	2.85555	9.84	40.344	3.69744	14479	16.4882	38	10.5453	1.99948	1	2	3	NA	NA	NA	NA	NA	NA	NA	0	0	0	0	0	0	0	0	0	0	0	0
110	1	1	5	1	205	45	2.5	360	720	6.57925	NA	NA	NA	NA	NA	NA	NA	NA	NA	NA	NA	NA	NA	NA	13	9.4727	NA	NA	NA	NA	NA	NA	NA	NA	NA	NA	NA	0	0	0	0	0	0	0	0	0	0	0	0
110	1	1	1	2	52	58	2	487	974	6.88141	6.59	64.1866	4.16179	5.23	50.9402	3.93065	4.67	45.4858	3.8174	10.8	105.192	4.65579	NA	NA	49	10.7996	NA	NA	NA	NA	NA	NA	NA	NA	NA	NA	NA	1	0	0	0	0	0	0	0	0	0	0	0
110	1	1	2	2	87	58	1.5	442	884	6.78446	3.39	29.9676	3.40012	3.55	31.382	3.44623	4.33	38.2772	3.64485	8.78	77.6152	4.35176	NA	NA	8	8.9872	NA	NA	NA	NA	NA	NA	NA	NA	NA	NA	NA	0	0	0	0	0	0	0	0	0	0	0	0
110	1	1	3	2	118	58	2	644	1288	7.16085	3.75	48.3	3.87743	3.62	46.6256	3.84215	4.21	54.2248	3.99314	8.73	112.442	4.72244	319	12.6729	8	8.9872	-0.389812	0	0	0	NA	NA	NA	NA	NA	NA	NA	0	0	0	0	0	0	0	0	0	0	0	0
110	1	1	4	2	153	58	2	408	816	6.70441	5.59	45.6144	3.82022	3.76	30.6816	3.42366	4.13	33.7008	3.51752	8.79	71.7264	4.27286	NA	NA	NA	NA	NA	NA	NA	NA	NA	NA	NA	NA	NA	NA	NA	0	0	0	0	0	0	0	0	0	0	0	0
110	1	1	5	2	182	58	2	283	566	6.33859	4.72	26.7152	3.28523	3.12	17.6592	2.87126	4.03	22.8098	3.12719	8.05	45.563	3.8191	215	12.2784	8	8.9872	-0.407085	0	0	0	NA	NA	NA	NA	NA	NA	NA	0	0	0	0	0	0	0	0	0	0	0	0
111	1	1	5	1	205	45	3	313	626	6.43935	NA	NA	NA	NA	NA	NA	NA	NA	NA	NA	NA	NA	NA	NA	8	8.9872	NA	NA	NA	NA	NA	NA	NA	NA	NA	NA	NA	0	0	0	0	0	0	0	0	0	0	0	0
112	1	1	1	1	78	33	2	616	1232	7.11639	4.58	56.4256	4.03292	3.83	47.1856	3.85409	4.95	60.984	4.11061	9.68	119.258	4.78129	205	12.2308	128	11.7598	-0.258374	0	1	1	NA	NA	NA	NA	NA	NA	NA	0	0	0	1	0	0	0	1	0	0	0	0
112	1	1	2	1	113	33	2.5	378	756	6.62804	4.36	32.9616	3.49534	3.93	29.7108	3.39151	4.72	35.6832	3.57468	9.55	72.198	4.27941	630	13.3535	8	8.9872	-0.338161	0	0	0	NA	NA	NA	NA	NA	NA	NA	0	0	0	1	0	0	0	1	0	0	0	0
112	1	1	3	1	148	33	2	271	542	6.29527	6.25	33.875	3.52268	3.88	21.0296	3.04593	4.55	24.661	3.20522	9.32	50.5144	3.92226	504	13.1303	10	9.21034	-0.356581	0	0	0	NA	NA	NA	NA	NA	NA	NA	0	0	0	1	0	0	0	1	0	0	0	0
112	1	1	4	1	176	33	2.5	285	570	6.34564	5.72	32.604	3.48443	3.54	20.178	3.00459	4.37	24.909	3.21523	8.81	50.217	3.91635	303	12.6215	8	8.9872	-0.39247	0	0	0	NA	NA	NA	NA	NA	NA	NA	0	1	0	1	0	0	0	1	0	0	0	0
112	1	1	5	1	205	33	2.5	263	526	6.2653	6.83	35.9258	3.58146	4.25	22.355	3.10705	4.34	22.8284	3.12801	9.49	49.9174	3.91037	491	13.1042	8	8.9872	-0.361247	0	0	0	NA	NA	NA	NA	NA	NA	NA	0	0	0	1	0	0	0	1	0	0	0	0
112	1	1	1	2	52	46	2.5	725	1450	7.27932	6.21	90.045	4.50031	4.59	66.555	4.19803	4.72	68.44	4.22596	10.21	148.045	4.99752	NA	NA	10	9.21034	NA	NA	NA	NA	NA	NA	NA	NA	NA	NA	NA	0	0	0	0	0	0	0	0	0	0	0	0
112	1	1	2	2	87	46	2.5	507	1014	6.92166	2.23	22.6122	3.11849	3.54	35.8956	3.58061	4.58	46.4412	3.83819	9.01	91.3614	4.51482	NA	NA	8	8.9872	NA	NA	NA	NA	NA	NA	NA	NA	NA	NA	NA	0	1	0	1	1	0	0	1	0	0	0	0
112	1	1	3	2	118	46	2.5	665	1330	7.19293	NA	NA	NA	NA	NA	NA	NA	NA	NA	NA	NA	NA	NA	NA	8	8.9872	NA	NA	NA	NA	NA	NA	NA	NA	NA	NA	NA	0	0	0	1	0	0	0	1	0	0	0	0
112	1	1	4	2	153	46	2.5	433	866	6.76388	4.85	42.001	3.73769	3.81	32.9946	3.49634	4.22	36.5452	3.59855	8.94	77.4204	4.34925	NA	NA	NA	NA	NA	NA	NA	NA	NA	NA	NA	NA	NA	NA	NA	0	0	0	1	0	0	0	1	0	0	0	0
112	1	1	5	2	182	46	2	277	554	6.31716	3.83	21.2182	3.05486	3.41	18.8914	2.93871	4.1	22.714	3.12298	8.41	46.5914	3.84142	1432	14.1746	8	8.9872	-0.204965	0	1	2	NA	NA	NA	NA	NA	NA	NA	0	0	0	1	0	0	0	1	0	0	0	0
113	1	1	1	1	78	21	2.5	539	1078	6.98286	NA	NA	NA	4.16	44.8448	3.80321	4.8	51.744	3.94631	9.86	106.291	4.66618	283	12.5532	337	12.7278	0.0164766	0	1	1	NA	NA	NA	NA	NA	NA	NA	0	0	0	0	0	0	0	0	0	0	0	0
113	1	1	2	1	113	21	2.5	451	902	6.80461	5.01	45.1902	3.81088	3.94	35.5388	3.57063	4.73	42.6646	3.75337	9.57	86.3214	4.45808	80	11.2898	17	9.74097	-0.418228	0	0	0	NA	NA	NA	NA	NA	NA	NA	0	0	0	0	0	0	0	0	0	0	0	0
113	1	1	3	1	148	21	2.5	355	710	6.56526	5.72	40.612	3.70406	3.6	25.56	3.24103	4.64	32.944	3.49481	9.14	64.894	4.17276	840	13.6412	31	10.3417	-0.274463	0	1	1	NA	NA	NA	NA	NA	NA	NA	0	0	0	0	0	0	0	0	0	0	0	0
113	1	1	4	1	176	21	2.5	286	572	6.34914	4.8	27.456	3.31258	3.09	17.6748	2.87214	4.54	25.9688	3.2569	8.53	48.7916	3.88756	138	11.835	8	8.9872	-0.419873	0	0	0	NA	NA	NA	NA	NA	NA	NA	0	0	0	0	0	0	0	0	0	0	0	0
113	1	1	5	1	205	21	2.5	295	590	6.38012	5.68	33.512	3.5119	3.62	21.358	3.06143	4.59	27.081	3.29883	9.1	53.69	3.98323	54	10.8967	8	8.9872	-0.433824	0	0	0	NA	NA	NA	NA	NA	NA	NA	0	0	0	0	0	0	0	0	0	0	0	0
113	1	1	1	2	52	34	2	556	1112	7.01392	4.51	50.1512	3.91504	3.9	43.368	3.76972	4.76	52.9312	3.96899	9.56	106.307	4.66633	NA	NA	36	10.4913	NA	NA	NA	NA	NA	NA	NA	NA	NA	NA	NA	1	0	0	0	0	0	0	0	0	0	0	0
113	1	1	2	2	87	34	2	712	1424	7.26123	3.85	54.824	4.00413	3.5	49.84	3.90882	4.4	62.656	4.13766	8.8	125.312	4.83081	915	13.7267	14	9.54681	-0.28331	0	0	0	NA	NA	NA	NA	NA	NA	NA	0	1	0	0	0	0	0	0	0	0	0	0
113	1	1	3	2	118	34	2.5	734	1468	7.29166	5.79	84.9972	4.44262	3.86	56.6648	4.03715	4.25	62.39	4.13341	9.01	132.267	4.88482	573	13.2586	8	8.9872	-0.347628	0	0	0	NA	NA	NA	NA	NA	NA	NA	0	0	0	0	0	0	0	0	0	0	0	0
113	1	1	4	2	153	34	2.5	598	1196	7.08674	5.97	71.4012	4.26831	3.41	40.7836	3.70828	4.42	52.8632	3.96771	8.73	104.411	4.64833	832	13.6316	NA	NA	NA	NA	NA	NA	NA	NA	NA	NA	NA	NA	NA	0	0	0	0	0	0	0	0	0	0	0	0
113	1	1	5	2	182	34	2.5	410	820	6.7093	5.15	42.23	3.74313	3.55	29.11	3.37108	4.38	35.916	3.58118	8.78	71.996	4.27661	1716	14.3555	8	8.9872	-0.157798	0	1	2	NA	NA	NA	NA	NA	NA	NA	0	0	0	0	0	0	0	0	0	0	0	0
114	1	1	2	1	113	45	2	432	864	6.76157	5.11	44.1504	3.7876	3.94	34.0416	3.52758	4.43	38.2752	3.6448	9.27	80.0928	4.38319	99	11.5029	8	8.9872	-0.42635	0	0	0	NA	NA	NA	NA	NA	NA	NA	0	0	0	0	0	0	0	0	0	0	0	0
114	1	1	3	1	148	45	2.5	358	716	6.57368	5.08	36.3728	3.59382	3.7	26.492	3.27684	4.17	29.8572	3.39643	8.76	62.7216	4.13871	48	10.779	8	8.9872	-0.43482	0	0	0	NA	NA	NA	NA	NA	NA	NA	0	0	0	0	0	0	0	0	0	0	0	0
114	1	1	4	1	176	45	2.5	461	922	6.82655	5.04	46.4688	3.83878	3.54	32.6388	3.4855	4.29	39.5538	3.67766	8.73	80.4906	4.38814	NA	NA	8	8.9872	NA	NA	NA	NA	NA	NA	NA	NA	NA	NA	NA	0	1	0	0	0	0	0	0	0	0	0	0
114	1	1	5	1	205	45	2.5	378	756	6.62804	4.91	37.1196	3.61415	3.54	26.7624	3.287	4.37	33.0372	3.49763	8.81	66.6036	4.19876	86	11.3621	8	8.9872	-0.428509	0	0	0	NA	NA	NA	NA	NA	NA	NA	0	0	0	0	0	0	0	0	0	0	0	0
114	1	1	1	2	52	58	2.5	560	1120	7.02108	4.7	52.64	3.96348	3.84	43.008	3.76139	4.65	52.08	3.95278	9.39	105.168	4.65556	NA	NA	20	9.90349	NA	NA	NA	NA	NA	NA	NA	NA	NA	NA	NA	0	0	0	0	0	0	0	0	0	0	0	0
114	1	1	2	2	87	58	2.5	512	1024	6.93147	6.03	61.7472	4.12305	3.66	37.4784	3.62376	4.2	43.008	3.76139	8.76	89.7024	4.4965	NA	NA	22	9.9988	NA	NA	NA	NA	NA	NA	NA	NA	NA	NA	NA	0	1	0	0	0	0	0	0	0	0	0	0
114	1	1	3	2	118	58	2.5	368	736	6.60123	5.06	37.2416	3.61743	3.75	27.6	3.31782	3.94	28.9984	3.36724	8.59	63.2224	4.14666	213	12.269	8	8.9872	-0.407417	0	0	0	NA	NA	NA	NA	NA	NA	NA	0	0	0	0	0	0	0	0	0	0	0	0
114	1	1	4	2	153	58	2.5	403	806	6.69208	5.44	43.8464	3.78069	3.21	25.8726	3.25318	4.19	33.7714	3.51961	8.3	66.898	4.20317	NA	NA	NA	NA	NA	NA	NA	NA	NA	NA	NA	NA	NA	NA	NA	0	0	0	0	0	0	0	0	0	0	0	0
114	1	1	5	2	182	58	2.5	428	856	6.75227	5.53	47.3368	3.85729	3.59	30.7304	3.42525	3.96	33.8976	3.52334	8.45	72.332	4.28127	147	11.8982	8	8.9872	-0.418378	0	0	0	NA	NA	NA	NA	NA	NA	NA	0	0	0	0	0	0	0	0	0	0	0	0
115	1	1	1	1	78	33	2.5	387	774	6.65157	4.37	33.8238	3.52116	3.98	30.8052	3.42768	4.74	36.6876	3.60244	9.62	74.4588	4.31025	919	13.731	8	8.9872	-0.290164	0	0	0	NA	NA	NA	NA	NA	NA	NA	0	0	0	0	0	0	0	0	0	0	0	0
115	1	1	2	1	113	33	2.5	250	500	6.21461	5.7	28.5	3.3499	4.43	22.15	3.09784	4.5	22.5	3.11352	9.84	49.2	3.89589	790	13.5798	8	8.9872	-0.311589	0	0	0	NA	NA	NA	NA	NA	NA	NA	0	0	0	0	0	0	0	0	0	0	0	0
115	1	1	3	1	148	33	3	170	340	5.82895	6.5	22.1	3.09558	4.08	13.872	2.62987	4.31	14.654	2.68471	9.29	31.586	3.45271	738	13.5117	8	8.9872	-0.320225	0	0	0	NA	NA	NA	NA	NA	NA	NA	0	0	0	0	0	0	0	0	0	0	0	0
115	1	1	4	1	176	33	2.5	141	NA	NA	NA	NA	NA	NA	NA	NA	NA	NA	NA	NA	NA	NA	895	13.7046	8	8.9872	-0.29415	0	0	0	NA	NA	NA	NA	NA	NA	NA	0	1	1	0	0	0	0	1	0	0	0	0
115	1	1	5	1	205	33	3	95	NA	NA	NA	NA	NA	NA	NA	NA	NA	NA	NA	NA	NA	NA	199	12.2011	8	8.9872	-0.409742	0	0	0	NA	NA	NA	NA	NA	NA	NA	0	0	1	0	0	0	0	1	0	0	0	0
116	1	1	1	1	78	21	2	815	1630	7.39634	5.06	82.478	4.41253	3.9	63.57	4.15214	4.52	73.676	4.29968	9.31	151.753	5.02225	1932	14.4741	24	10.0858	-0.101875	1	2	3	NA	NA	NA	NA	NA	NA	NA	0	0	0	0	1	0	0	1	0	0	0	0
116	1	1	2	1	113	21	2	634	1268	7.1452	3.76	47.6768	3.86444	3.71	47.0428	3.85106	4.58	58.0744	4.06172	9.2	116.656	4.75923	81	11.3022	8	8.9872	-0.429339	0	0	0	NA	NA	NA	NA	NA	NA	NA	0	0	0	0	0	0	0	0	0	0	0	0
116	1	1	3	1	148	21	2.5	335	670	6.50728	4.39	29.413	3.38144	3.66	24.522	3.19957	4.49	30.083	3.40396	9.05	60.635	4.10487	76	11.2385	8	8.9872	-0.43017	0	0	0	NA	NA	NA	NA	NA	NA	NA	0	0	0	0	0	0	0	0	0	0	0	0
116	1	1	4	1	176	21	2.5	376	752	6.62274	4.81	36.1712	3.58826	3.14	23.6128	3.16179	4.18	31.4336	3.44788	8.21	61.7392	4.12292	156	11.9576	8	8.9872	-0.416883	0	0	0	NA	NA	NA	NA	NA	NA	NA	0	1	0	0	0	0	0	0	0	0	0	0
116	1	1	5	1	205	21	2.5	363	726	6.58755	5.35	38.841	3.65948	3.91	28.3866	3.34592	4.43	32.1618	3.47078	9.24	67.0824	4.20592	NA	NA	8	8.9872	NA	NA	NA	NA	NA	NA	NA	NA	NA	NA	NA	0	0	0	0	0	0	0	0	0	0	0	0
116	1	1	1	2	52	34	2.5	684	1368	7.22111	5.12	70.0416	4.24909	3.71	50.7528	3.92697	4.49	61.4232	4.11779	9.11	124.625	4.82531	NA	NA	9	9.10498	NA	NA	NA	NA	NA	NA	NA	NA	NA	NA	NA	1	0	0	0	0	0	0	0	0	0	0	0
116	1	1	2	2	87	34	2.5	650	1300	7.17012	3.96	51.48	3.94119	3.49	45.37	3.81485	4.27	55.51	4.01656	8.66	112.58	4.72366	163	12.0015	8	8.9872	-0.415721	0	0	0	NA	NA	NA	NA	NA	NA	NA	0	0	0	0	1	0	0	1	0	0	0	0
116	1	1	3	2	118	34	2.5	702	1404	7.24708	NA	NA	NA	NA	NA	NA	NA	NA	NA	NA	NA	NA	NA	NA	8	8.9872	NA	NA	NA	NA	NA	NA	NA	NA	NA	NA	NA	0	0	0	0	0	0	0	0	0	0	0	0
116	1	1	4	2	153	34	2.5	600	1200	7.09008	4.52	54.24	3.99342	3.89	46.68	3.84332	4.24	50.88	3.92947	9.03	108.36	4.68546	NA	NA	NA	NA	NA	NA	NA	NA	NA	NA	NA	NA	NA	NA	NA	0	1	0	0	0	0	0	0	0	0	0	0
116	1	1	5	2	182	34	2.5	343	686	6.53088	5.04	34.5744	3.54311	3.33	22.8438	3.12868	4.36	29.9096	3.39818	8.59	58.9274	4.07631	77	11.2516	8	8.9872	-0.430004	0	0	0	NA	NA	NA	NA	NA	NA	NA	0	0	0	0	0	0	0	0	0	0	0	0
117	1	1	1	1	78	45	3	995	1990	7.59589	5.42	107.858	4.68082	4.36	86.764	4.46319	4.83	96.117	4.56557	10.09	200.791	5.30226	2418	14.6985	44	10.6919	0.00390161	1	2	3	NA	NA	NA	NA	NA	NA	NA	1	0	0	0	0	0	0	0	0	0	0	0
117	1	1	2	1	113	45	3	528	1056	6.96224	5.58	58.9248	4.07626	4.2	44.352	3.79216	4.45	46.992	3.84998	9.55	100.848	4.61361	2399	14.6906	45	10.7144	0.00199918	1	2	3	NA	NA	NA	NA	NA	NA	NA	0	0	0	0	0	0	0	0	0	0	0	0
117	1	1	3	1	148	45	3	252	504	6.22258	6.52	32.8608	3.49228	3.37	16.9848	2.83232	4.46	22.4784	3.11255	8.72	43.9488	3.78303	1092	13.9035	14	9.54681	-0.253914	0	1	2	NA	NA	NA	NA	NA	NA	NA	0	0	0	0	0	0	0	0	0	0	0	0
117	1	1	4	1	176	45	3	385	770	6.64639	4.13	31.801	3.4595	3.7	28.49	3.34955	4.29	33.033	3.49751	8.89	68.453	4.22615	1068	13.8813	14	9.54681	-0.2579	0	1	2	NA	NA	NA	NA	NA	NA	NA	0	0	0	0	0	0	0	0	0	0	0	0
117	1	1	5	1	205	45	3.5	168	336	5.81711	4.15	13.944	2.63505	4.83	16.2288	2.78679	4.15	13.944	2.63505	9.88	33.1968	3.50245	4387	15.2942	696	13.4531	1.14793	1	2	3	NA	NA	NA	NA	NA	NA	NA	0	1	0	0	0	0	0	0	0	0	0	0
117	1	1	1	2	52	58	2.5	842	1684	7.42893	5.9	99.356	4.59871	3.86	65.0024	4.17442	4.57	76.9588	4.34327	9.33	157.117	5.05699	NA	NA	80	11.2898	NA	NA	NA	NA	NA	NA	NA	NA	NA	NA	NA	1	0	0	0	0	0	0	0	0	0	0	0
117	1	1	2	2	87	58	3	489	978	6.88551	6.41	62.6898	4.1382	4.02	39.3156	3.67162	4.11	40.1958	3.69376	9.03	88.3134	4.48089	3640	15.1075	91	11.4186	0.265747	1	2	3	NA	NA	NA	NA	NA	NA	NA	0	0	0	0	0	0	0	0	0	0	0	0
117	1	1	4	2	153	58	3	367	734	6.59851	5.39	39.5626	3.67788	4.37	32.0758	3.4681	3.98	29.2132	3.37462	9.25	67.895	4.21796	2704	14.8102	NA	NA	NA	NA	NA	NA	NA	NA	NA	NA	NA	NA	NA	0	0	0	0	0	0	0	0	0	0	0	1
117	1	1	5	2	182	58	3	229	458	6.12687	5.19	23.7702	3.16843	3.89	17.8162	2.88011	4.13	18.9154	2.93998	8.92	40.8536	3.70999	1508	14.2263	29	10.2751	-0.166028	1	2	3	NA	NA	NA	NA	NA	NA	NA	0	0	0	0	0	0	0	0	0	0	0	0
118	1	1	1	1	78	45	2.5	671	1342	7.20192	3.76	50.4592	3.92117	3.83	51.3986	3.93961	4.96	66.5632	4.19815	9.69	130.04	4.86784	107	11.5806	14	9.54681	-0.417503	0	0	0	NA	NA	NA	NA	NA	NA	NA	0	0	0	0	1	0	0	1	0	0	0	0
118	1	1	2	1	113	45	2.5	598	1196	7.08674	4.34	51.9064	3.94944	3.97	47.4812	3.86033	4.63	55.3748	4.01412	9.5	113.62	4.73286	193	12.1704	8	8.9872	-0.410738	0	0	0	NA	NA	NA	NA	NA	NA	NA	0	0	0	0	0	0	0	0	0	0	0	0
118	1	1	3	1	148	45	2.5	503	1006	6.91374	4.98	50.0988	3.914	3.61	36.3166	3.59227	4.41	44.3646	3.79244	8.92	89.7352	4.49686	103	11.5425	8	8.9872	-0.425686	0	0	0	NA	NA	NA	NA	NA	NA	NA	0	0	0	0	0	0	0	0	0	0	0	0
118	1	1	4	1	176	45	2.5	393	786	6.66696	4.7	36.942	3.60935	3.2	25.152	3.22494	4.29	33.7194	3.51807	8.39	65.9454	4.18883	67	11.1124	8	8.9872	-0.431665	0	0	0	NA	NA	NA	NA	NA	NA	NA	0	1	0	0	0	0	0	0	0	0	0	0
118	1	1	5	1	205	45	2.5	348	696	6.54535	6.46	44.9616	3.80581	3.6	25.056	3.22111	4.22	29.3712	3.38001	8.71	60.6216	4.10465	111	11.6173	8	8.9872	-0.424357	0	0	0	NA	NA	NA	NA	NA	NA	NA	0	0	0	0	0	0	0	0	0	0	0	0
118	1	1	2	2	87	58	2.5	585	1170	7.06476	3.69	43.173	3.76522	4	46.8	3.84588	4.61	53.937	3.98782	9.51	111.267	4.71193	NA	NA	8	8.9872	NA	NA	NA	NA	NA	NA	NA	NA	NA	NA	NA	0	0	0	0	0	0	0	0	1	0	0	0
118	1	1	3	2	118	58	2.5	340	680	6.52209	6.55	44.54	3.79639	4.17	28.356	3.34484	3.95	26.86	3.29064	9.01	61.268	4.11526	346	12.7542	8	8.9872	-0.385328	0	0	0	NA	NA	NA	NA	NA	NA	NA	0	0	0	0	0	0	0	0	0	0	0	0
118	1	1	4	2	153	58	2.5	505	1010	6.91771	4.95	49.995	3.91192	3.12	31.512	3.45037	4.13	41.713	3.73081	8.15	82.315	4.41055	232	12.3545	NA	NA	NA	NA	NA	NA	NA	NA	NA	NA	NA	NA	NA	0	1	0	1	0	0	0	1	0	0	0	0
118	1	1	5	2	182	58	2.5	427	854	6.74993	4.45	38.003	3.63767	3.2	27.328	3.30791	4.16	35.5264	3.57028	8.26	70.5404	4.25619	328	12.7008	8	8.9872	-0.388318	0	0	0	NA	NA	NA	NA	NA	NA	NA	0	0	0	1	0	0	0	1	0	0	0	0
119	1	1	1	1	78	33	2	616	1232	7.11639	6.45	79.464	4.3753	4.18	51.4976	3.94154	5.05	62.216	4.13061	10.13	124.802	4.82673	160	11.9829	130	11.7753	-0.263342	0	1	1	NA	NA	NA	NA	NA	NA	NA	0	0	0	0	0	0	0	0	0	0	0	0
119	1	1	2	1	113	33	2.5	304	608	6.41017	4.75	28.88	3.36315	3.92	23.8336	3.1711	4.82	29.3056	3.37778	9.64	58.6112	4.07093	192	12.1653	8	8.9872	-0.410905	0	0	0	NA	NA	NA	NA	NA	NA	NA	0	0	0	0	0	0	0	0	0	0	0	0
119	1	1	3	1	148	33	2.5	365	730	6.59304	4.88	35.624	3.57302	3.7	27.01	3.29621	4.69	34.237	3.53331	9.29	67.817	4.21681	127	11.7519	8	8.9872	-0.4217	0	0	0	NA	NA	NA	NA	NA	NA	NA	0	0	0	0	0	0	0	0	0	0	0	0
119	1	1	4	1	176	33	2.5	387	774	6.65157	4.54	35.1396	3.55933	3.54	27.3996	3.31053	4.7	36.378	3.59396	9.15	70.821	4.26016	71	11.1704	8	8.9872	-0.431	0	0	0	NA	NA	NA	NA	NA	NA	NA	0	0	0	0	0	0	0	0	0	0	0	0
119	1	1	5	1	205	33	2.5	299	598	6.39359	NA	NA	NA	NA	NA	NA	NA	NA	NA	NA	NA	NA	NA	NA	8	8.9872	NA	NA	NA	NA	NA	NA	NA	NA	NA	NA	NA	0	0	0	0	0	0	0	0	0	0	0	0
119	1	1	2	2	87	46	2.5	681	1362	7.21671	4.13	56.2506	4.02982	3.79	51.6198	3.94391	4.75	64.695	4.16968	9.44	128.573	4.8565	96	11.4721	8	8.9872	-0.426848	0	0	0	NA	NA	NA	NA	NA	NA	NA	0	1	0	0	0	0	0	0	0	0	0	0
119	1	1	3	2	118	46	2.5	882	1764	7.47534	4.57	80.6148	4.38968	3.69	65.0916	4.1758	4.27	75.3228	4.32178	8.86	156.29	5.05172	NA	NA	8	8.9872	NA	NA	NA	NA	NA	NA	NA	NA	NA	NA	NA	0	0	0	0	0	0	0	0	0	0	0	0
119	1	1	4	2	153	46	2.5	652	1304	7.17319	4.74	61.8096	4.12406	3.47	45.2488	3.81218	3.87	50.4648	3.92128	8.23	107.319	4.67581	NA	NA	NA	NA	NA	NA	NA	NA	NA	NA	NA	NA	NA	NA	NA	0	0	0	0	0	0	0	0	0	0	0	0
119	1	1	5	2	182	46	2.5	485	970	6.8773	4.67	45.299	3.81328	3.43	33.271	3.50469	4.46	43.262	3.76727	8.78	85.166	4.4446	220	12.3014	8	8.9872	-0.406254	0	0	0	NA	NA	NA	NA	NA	NA	NA	0	0	0	0	0	0	0	0	0	0	0	0
120	1	1	1	1	78	45	2	644	1288	7.16085	4.05	52.164	3.95439	3.72	47.9136	3.8694	4.64	59.7632	4.09039	9.26	119.269	4.78138	78	11.2645	14	9.54681	-0.422319	0	0	0	NA	NA	NA	NA	NA	NA	NA	0	0	0	0	0	0	0	0	0	0	0	0
120	1	1	2	1	113	45	2	342	684	6.52796	5.2	35.568	3.57145	3.54	24.2136	3.18691	4.36	29.8224	3.39526	8.8	60.192	4.09754	105	11.5617	10	9.21034	-0.422847	0	0	0	NA	NA	NA	NA	NA	NA	NA	0	0	0	0	0	0	0	0	0	0	0	0
120	1	1	5	1	205	45	2.5	271	542	6.29527	5.87	31.8154	3.45995	3.43	18.5906	2.92266	4.27	23.1434	3.14171	8.6	46.612	3.84186	553	13.2231	8	8.9872	-0.35095	0	0	0	NA	NA	NA	NA	NA	NA	NA	0	0	0	0	0	0	0	0	0	0	0	0
120	1	1	1	2	52	58	3	461	922	6.82655	4.43	40.8446	3.70977	3.99	36.7878	3.60517	3.67	33.8374	3.52157	8.56	78.9232	4.36848	NA	NA	91	11.4186	NA	NA	NA	NA	NA	NA	NA	NA	NA	NA	NA	0	0	0	0	0	0	0	0	0	0	0	0
120	1	1	2	2	87	58	2.5	789	1578	7.36391	2.8	44.184	3.78836	3.83	60.4374	4.10161	4.3	67.854	4.21736	9.03	142.493	4.9593	546	13.2104	8	8.9872	-0.352112	0	0	0	NA	NA	NA	NA	NA	NA	NA	0	0	0	0	0	0	0	0	0	0	0	0
120	1	1	3	2	118	58	2.5	937	1874	7.53583	4.45	83.393	4.42356	3.44	64.4656	4.16613	4.06	76.0844	4.33184	8.4	157.416	5.05889	124	11.728	8	8.9872	-0.422198	0	0	0	NA	NA	NA	NA	NA	NA	NA	0	1	0	0	0	0	0	0	0	0	0	0
120	1	1	4	2	153	58	2.5	887	1774	7.48099	4.46	79.1204	4.37097	3.53	62.6222	4.13712	4.15	73.621	4.29893	8.58	152.209	5.02526	NA	NA	NA	NA	NA	NA	NA	NA	NA	NA	NA	NA	NA	NA	NA	0	1	0	0	0	0	0	0	0	0	0	0
120	1	1	5	2	182	58	2.5	707	1414	7.25418	4.18	59.1052	4.07932	3.34	47.2276	3.85498	4.26	60.2364	4.09828	8.49	120.049	4.7879	97	11.4825	8	8.9872	-0.426682	0	0	0	NA	NA	NA	NA	NA	NA	NA	0	1	0	0	0	0	0	0	0	0	0	0
121	1	1	1	1	78	33	2	616	1232	7.11639	4.34	53.4688	3.9791	3.56	43.8592	3.78098	4.7	57.904	4.05879	9.16	112.851	4.72607	91	11.4186	365	12.8077	0.0196758	0	1	1	NA	NA	NA	NA	NA	NA	NA	0	0	0	0	0	0	0	0	0	0	0	0
121	1	1	2	1	113	33	2	153	306	5.72359	4.86	14.8716	2.69945	3.19	9.7614	2.27844	4.1	12.546	2.5294	8.19	25.0614	3.22133	1744	14.3717	21	9.95228	-0.136858	1	2	3	NA	NA	NA	NA	NA	NA	NA	0	0	0	0	0	0	0	0	0	0	0	0
121	1	1	3	1	148	33	1.5	155	310	5.73657	NA	NA	NA	NA	NA	NA	3.17	9.827	2.28513	14.73	45.663	3.82129	20243	16.8233	1700	14.3461	5.03941	1	2	3	NA	NA	NA	NA	NA	NA	NA	0	0	0	0	0	0	0	0	0	1	0	0
122	1	1	1	1	78	21	2.5	400	800	6.68461	4.92	39.36	3.67275	3.95	31.6	3.45316	4.8	38.4	3.64806	9.65	77.2	4.3464	143	11.8706	26	10.1659	-0.396487	0	1	1	NA	NA	NA	NA	NA	NA	NA	0	0	0	0	0	0	0	0	0	0	0	0
122	1	1	2	1	113	21	2	300	600	6.39693	5.88	35.28	3.56332	4.06	24.36	3.19294	4.5	27	3.29584	9.46	56.76	4.03883	414	12.9336	18	9.79813	-0.361504	0	0	0	NA	NA	NA	NA	NA	NA	NA	0	0	0	0	0	0	0	0	0	0	0	0
122	1	1	3	1	148	21	2.5	254	508	6.23048	6.34	32.2072	3.47219	4.04	20.5232	3.02156	4.39	22.3012	3.10464	9.33	47.3964	3.85855	338	12.7308	8	8.9872	-0.386657	0	0	0	NA	NA	NA	NA	NA	NA	NA	0	0	0	0	0	0	0	0	0	0	0	0
122	1	1	4	1	176	21	3	207	414	6.02587	5.19	21.4866	3.06743	3.71	15.3594	2.73173	4.34	17.9676	2.88857	8.95	37.053	3.61235	135	11.813	8	8.9872	-0.420371	0	0	0	NA	NA	NA	NA	NA	NA	NA	0	0	0	0	0	0	0	0	0	0	0	0
122	1	1	5	1	205	21	2.5	203	406	6.00635	6.83	27.7298	3.32251	4.14	16.8084	2.82188	4.49	18.2294	2.90304	9.52	38.6512	3.65458	150	11.9184	8	8.9872	-0.41788	0	0	0	NA	NA	NA	NA	NA	NA	NA	0	0	0	0	0	0	0	0	0	0	0	0
122	1	1	1	2	52	34	2.5	423	846	6.74052	5.65	47.799	3.867	3.78	31.9788	3.46507	4.9	41.454	3.72458	9.58	81.0468	4.39503	NA	NA	8	8.9872	NA	NA	NA	NA	NA	NA	NA	NA	NA	NA	NA	1	0	0	0	0	0	0	0	0	0	0	0
122	1	1	2	2	87	34	2.5	430	860	6.75693	5.12	44.032	3.78492	3.47	29.842	3.39592	4.32	37.152	3.61502	8.69	74.734	4.31394	NA	NA	8	8.9872	NA	NA	NA	NA	NA	NA	NA	NA	NA	NA	NA	0	0	0	0	0	0	0	0	0	0	0	0
122	1	1	3	2	118	34	2.5	402	804	6.6896	NA	NA	NA	NA	NA	NA	NA	NA	NA	NA	NA	NA	NA	NA	8	8.9872	NA	NA	NA	NA	NA	NA	NA	NA	NA	NA	NA	0	0	0	0	0	0	0	0	0	0	0	0
122	1	1	4	2	153	34	2.5	376	752	6.62274	4.07	30.6064	3.42121	3.45	25.944	3.25594	3.6	27.072	3.2985	7.95	59.784	4.09074	NA	NA	NA	NA	NA	NA	NA	NA	NA	NA	NA	NA	NA	NA	NA	0	0	0	0	0	0	0	0	0	0	0	0
122	1	1	5	2	182	34	2.5	284	568	6.34212	4.26	24.1968	3.18622	3.35	19.028	2.94591	4.23	24.0264	3.17915	8.49	48.2232	3.87584	147	11.8982	8	8.9872	-0.418378	0	0	0	NA	NA	NA	NA	NA	NA	NA	0	0	0	0	0	0	0	0	0	0	0	0
123	1	1	1	1	78	21	2	421	842	6.73578	8.01	67.4442	4.2113	4.54	38.2268	3.64354	4.81	40.5002	3.70131	10.26	86.3892	4.45886	570	13.2534	403	12.9067	0.146846	0	1	1	NA	NA	NA	NA	NA	NA	NA	0	0	0	0	0	0	0	0	0	0	0	0
123	1	1	2	1	113	21	2	377	754	6.62539	5.82	43.8828	3.78152	4.12	31.0648	3.43608	4.89	36.8706	3.60741	9.91	74.7214	4.31377	355	12.7799	8	8.9872	-0.383833	0	0	0	NA	NA	NA	NA	NA	NA	NA	0	0	0	0	0	0	0	0	0	0	0	0
123	1	1	3	1	148	21	2.5	284	568	6.34212	5.16	29.3088	3.37789	2.95	16.756	2.81876	3.69	20.9592	3.04258	7.54	42.8272	3.75717	189	12.1495	13	9.4727	-0.405137	0	0	0	NA	NA	NA	NA	NA	NA	NA	0	0	0	0	0	0	0	0	0	0	0	0
123	1	1	4	1	176	21	2	365	730	6.59304	5.55	40.515	3.70167	3.56	25.988	3.25763	4.63	33.799	3.52043	9.09	66.357	4.19505	179	12.0951	8	8.9872	-0.413064	0	0	0	NA	NA	NA	NA	NA	NA	NA	0	0	0	0	0	0	0	0	0	0	0	0
123	1	1	5	1	205	21	2.5	355	710	6.56526	6.28	44.588	3.79746	3.55	25.205	3.22704	4.82	34.222	3.53287	9.27	65.817	4.18688	155	11.9512	8	8.9872	-0.41705	0	0	0	NA	NA	NA	NA	NA	NA	NA	0	0	0	0	0	0	0	0	0	0	0	0
123	1	1	2	2	87	34	2	678	1356	7.21229	4.1	55.596	4.01811	3.37	45.6972	3.82204	4.65	63.054	4.14399	8.92	120.955	4.79542	240	12.3884	12	9.39266	-0.39792	0	0	0	NA	NA	NA	NA	NA	NA	NA	0	1	0	0	0	0	0	0	0	0	0	0
123	1	1	3	2	118	34	2	575	1150	7.04752	5.92	68.08	4.22068	3.74	43.01	3.76143	4.43	50.945	3.93075	9.06	104.19	4.64622	156	11.9576	8	8.9872	-0.416883	0	0	0	NA	NA	NA	NA	NA	NA	NA	0	0	0	0	0	0	0	0	0	0	0	0
123	1	1	4	2	153	34	2	639	1278	7.15305	4.42	56.4876	4.03402	3.4	43.452	3.77166	4.68	59.8104	4.09118	8.98	114.764	4.74288	85	11.3504	NA	NA	NA	NA	NA	NA	NA	NA	NA	NA	NA	NA	NA	0	0	0	0	0	0	0	0	0	0	0	0
123	1	1	5	2	182	34	2	215	430	6.06379	4.24	18.232	2.90318	3.63	15.609	2.74785	4.2	18.06	2.8937	8.73	37.539	3.62538	1105	13.9154	8	8.9872	-0.259273	0	1	2	NA	NA	NA	NA	NA	NA	NA	0	0	0	0	0	0	0	0	0	0	0	0
124	1	1	1	1	78	33	2	445	890	6.79122	6.07	54.023	3.98941	3.91	34.799	3.54959	4.99	44.411	3.79349	9.81	87.309	4.46945	87	11.3737	64	11.0666	-0.35817	0	1	1	NA	NA	NA	NA	NA	NA	NA	0	0	0	0	0	0	0	0	0	0	0	0
124	1	1	3	1	148	33	2.5	238	476	6.16542	7.71	36.6996	3.60277	4.04	19.2304	2.95649	4.42	21.0392	3.04639	9.37	44.6012	3.79776	229	12.3415	30	10.309	-0.377192	0	1	1	NA	NA	NA	NA	NA	NA	NA	0	0	0	0	0	0	0	0	0	0	0	0
124	1	1	4	1	176	33	2.5	227	454	6.1181	6.23	28.2842	3.3423	3.9	17.706	2.8739	4.46	20.2484	3.00808	9.26	42.0404	3.73863	394	12.8841	8	8.9872	-0.377356	0	0	0	NA	NA	NA	NA	NA	NA	NA	0	0	0	0	0	0	0	0	1	0	0	0
124	1	1	5	1	205	33	2.5	184	368	5.90808	8.79	32.3472	3.47653	4.57	16.8176	2.82243	4.43	16.3024	2.79131	9.9	36.432	3.59545	174	12.0668	8	8.9872	-0.413894	0	0	0	NA	NA	NA	NA	NA	NA	NA	0	1	0	0	0	0	0	0	0	0	0	0
124	1	1	1	2	52	46	2.5	675	1350	7.20786	NA	NA	NA	4.15	56.025	4.0258	4.98	67.23	4.20812	10.03	135.405	4.90827	NA	NA	8	8.9872	NA	NA	NA	NA	NA	NA	NA	NA	NA	NA	NA	0	0	0	0	0	0	0	0	0	0	0	0
124	1	1	2	2	87	46	2.5	662	1324	7.18841	6.69	88.5756	4.48386	3.84	50.8416	3.92871	4.42	58.5208	4.06938	9.16	121.278	4.79809	NA	NA	8	8.9872	NA	NA	NA	NA	NA	NA	NA	NA	NA	NA	NA	0	0	0	0	0	0	0	0	0	0	0	0
124	1	1	3	2	118	46	3	516	1032	6.93925	6.03	62.2296	4.13083	4.16	42.9312	3.7596	4.3	44.376	3.7927	9.36	96.5952	4.57053	NA	NA	8	8.9872	NA	NA	NA	NA	NA	NA	NA	NA	NA	NA	NA	0	0	0	0	0	0	0	0	0	0	0	0
124	1	1	4	2	153	46	3	399	798	6.68211	5.78	46.1244	3.83134	4.37	34.8726	3.5517	4.22	33.6756	3.51677	9.48	75.6504	4.32612	NA	NA	NA	NA	NA	NA	NA	NA	NA	NA	NA	NA	NA	NA	NA	0	0	0	0	0	0	0	0	0	0	0	0
124	1	1	5	2	182	46	3	245	490	6.19441	6.7	32.83	3.49134	4.33	21.217	3.0548	4.52	22.148	3.09775	9.74	47.726	3.86548	112	11.6263	8	8.9872	-0.424191	0	0	0	NA	NA	NA	NA	NA	NA	NA	0	1	0	0	0	0	0	0	0	0	0	0
125	1	1	1	1	78	45	2.5	938	1876	7.5369	3.84	72.0384	4.2772	3.53	66.2228	4.19302	4.99	93.6124	4.53916	9.41	176.532	5.1735	27	10.2036	8	8.9872	-0.438308	0	0	0	NA	NA	NA	NA	NA	NA	NA	0	0	0	0	1	0	0	1	0	0	0	0
125	1	1	2	1	113	45	2.5	519	1038	6.94505	4.73	49.0974	3.89381	3.55	36.849	3.60683	4.62	47.9556	3.87028	9.07	94.1466	4.54485	115	11.6527	8	8.9872	-0.423693	0	0	0	NA	NA	NA	NA	NA	NA	NA	0	0	0	0	0	0	0	0	0	0	0	0
125	1	1	3	1	148	45	2	470	940	6.84588	4.44	41.736	3.73136	3.3	31.02	3.43463	4.58	43.052	3.76241	8.78	82.532	4.41319	53	10.878	8	8.9872	-0.43399	0	0	0	NA	NA	NA	NA	NA	NA	NA	0	0	0	0	0	0	0	0	0	0	0	0
125	1	1	4	1	176	45	2.5	468	936	6.84162	2.76	25.8336	3.25168	3.11	29.1096	3.37107	4.49	42.0264	3.7383	8.5	79.56	4.37651	NA	NA	8	8.9872	NA	NA	NA	NA	NA	NA	NA	NA	NA	NA	NA	0	0	0	0	0	0	0	0	0	0	0	0
125	1	1	5	1	205	45	2.5	669	1338	7.19893	4.31	57.6678	4.0547	3.29	44.0202	3.78465	4.49	60.0762	4.09561	8.68	116.138	4.75478	184	12.1227	8	8.9872	-0.412233	0	0	0	NA	NA	NA	NA	NA	NA	NA	0	0	0	0	0	0	0	0	0	0	0	0
125	1	1	1	2	52	58	2	697	1394	7.23993	4.29	59.8026	4.09105	3.57	49.7658	3.90733	4.88	68.0272	4.21991	9.34	130.2	4.86907	NA	NA	15	9.61581	NA	NA	NA	NA	NA	NA	NA	NA	NA	NA	NA	1	0	0	0	0	0	0	0	0	0	0	0
125	1	1	2	2	87	58	2.5	600	1200	7.09008	5.02	60.24	4.09834	3.32	39.84	3.68487	4.47	53.64	3.9823	8.69	104.28	4.64708	NA	NA	8	8.9872	NA	NA	NA	NA	NA	NA	NA	NA	NA	NA	NA	0	0	0	1	0	0	0	1	1	0	0	0
125	1	1	3	2	118	58	2.5	489	978	6.88551	5.09	49.7802	3.90762	3.75	36.675	3.6021	4.27	41.7606	3.73195	8.92	87.2376	4.46864	NA	NA	8	8.9872	NA	NA	NA	NA	NA	NA	NA	NA	NA	NA	NA	0	0	0	1	0	0	0	1	1	0	0	0
125	1	1	4	2	153	58	2.5	484	968	6.87523	3.73	36.1064	3.58647	3.1	30.008	3.40146	4.19	40.5592	3.70276	8.2	79.376	4.3742	NA	NA	NA	NA	NA	NA	NA	NA	NA	NA	NA	NA	NA	NA	NA	0	1	0	1	0	0	0	1	0	0	0	0
125	1	1	5	2	182	58	3	374	748	6.6174	4.53	33.8844	3.52295	3.42	25.5816	3.24187	4.41	32.9868	3.49611	8.73	65.3004	4.179	108	11.5899	8	8.9872	-0.424855	0	0	0	NA	NA	NA	NA	NA	NA	NA	0	0	0	1	0	0	0	1	0	0	0	0
126	1	1	1	1	78	33	2.5	468	936	6.84162	7.58	70.9488	4.26196	4.52	42.3072	3.74496	4.9	45.864	3.82568	10.33	96.6888	4.5715	172	12.0552	269	12.5025	-0.0871687	0	1	1	NA	NA	NA	NA	NA	NA	NA	1	0	0	0	0	0	0	0	0	0	0	0
126	1	1	2	1	113	33	2	282	564	6.33505	4.96	27.9744	3.33129	4.27	24.0828	3.1815	4.82	27.1848	3.30266	9.99	56.3436	4.03147	204	12.2259	8	8.9872	-0.408912	0	0	0	NA	NA	NA	NA	NA	NA	NA	0	0	0	0	0	0	0	0	0	0	0	0
126	1	1	3	1	148	33	2.5	245	490	6.19441	4.91	24.059	3.18051	3.86	18.914	2.9399	4.59	22.491	3.11312	9.36	45.864	3.82568	179	12.0951	8	8.9872	-0.413064	0	0	0	NA	NA	NA	NA	NA	NA	NA	0	0	0	0	0	0	0	0	0	0	0	0
126	1	1	4	1	176	33	2.5	305	610	6.41346	5.12	31.232	3.44144	3.86	23.546	3.15896	4.47	27.267	3.30568	9.23	56.303	4.03075	170	12.0436	8	8.9872	-0.414558	0	0	0	NA	NA	NA	NA	NA	NA	NA	0	1	0	0	0	0	0	0	0	0	0	0
126	1	1	5	1	205	33	2.5	221	442	6.09131	4.09	18.0778	2.89468	3.29	14.5418	2.67703	4.41	19.4922	2.97001	8.59	37.9678	3.63674	NA	NA	8	8.9872	NA	NA	NA	NA	NA	NA	NA	NA	NA	NA	NA	0	0	0	0	0	0	0	0	0	0	0	0
126	1	1	1	2	52	46	2.5	893	1786	7.48773	6.13	109.482	4.69576	4.05	72.333	4.28128	4.7	83.942	4.43013	9.65	172.349	5.14952	NA	NA	8	8.9872	NA	NA	NA	NA	NA	NA	NA	NA	NA	NA	NA	0	0	0	0	0	0	0	0	0	0	0	0
126	1	1	2	2	87	46	2.5	873	1746	7.46508	4.34	75.7764	4.32779	3.31	57.7926	4.05686	4.42	77.1732	4.34605	8.63	150.68	5.01516	NA	NA	8	8.9872	NA	NA	NA	NA	NA	NA	NA	NA	NA	NA	NA	0	1	0	0	0	0	0	0	0	0	0	0
126	1	1	3	2	118	46	2.5	487	974	6.88141	6.71	65.3554	4.17984	3.62	35.2588	3.56272	4.08	39.7392	3.68234	8.6	83.764	4.428	NA	NA	8	8.9872	NA	NA	NA	NA	NA	NA	NA	NA	NA	NA	NA	0	0	0	0	0	0	0	0	0	0	0	0
126	1	1	4	2	153	46	3	520	1040	6.94698	5.16	53.664	3.98274	3.58	37.232	3.61717	4.38	45.552	3.81885	8.86	92.144	4.52335	459	13.0368	NA	NA	NA	NA	NA	NA	NA	NA	NA	NA	NA	NA	NA	0	0	0	0	0	0	0	0	0	0	0	0
126	1	1	5	2	182	46	3	331	662	6.49527	4.17	27.6054	3.31801	3.49	23.1038	3.14	4.27	28.2674	3.34171	8.67	57.3954	4.04996	981	13.7963	8	8.9872	-0.279867	0	0	0	NA	NA	NA	NA	NA	NA	NA	0	0	0	0	0	0	0	0	0	0	0	0
127	1	1	1	1	78	33	2.5	437	874	6.77308	4.46	38.9804	3.66306	4.11	35.9214	3.58133	4.87	42.5638	3.751	9.89	86.4386	4.45943	188	12.1442	34	10.4341	-0.378988	0	1	1	NA	NA	NA	NA	NA	NA	NA	0	0	0	0	0	0	0	0	0	0	0	0
127	1	1	2	1	113	33	2.5	404	808	6.69456	5.6	45.248	3.81216	4.05	32.724	3.48811	4.55	36.764	3.60452	9.5	76.76	4.34068	36	10.4913	8	8.9872	-0.436813	0	0	0	NA	NA	NA	NA	NA	NA	NA	0	0	0	0	0	0	0	0	1	0	0	0
127	1	1	3	1	148	33	2.5	274	548	6.30628	5.52	30.2496	3.40948	3.61	19.7828	2.98481	4.31	23.6188	3.16204	8.82	48.3336	3.87813	96	11.4721	13	9.4727	-0.420583	0	0	0	NA	NA	NA	NA	NA	NA	NA	0	0	0	0	0	0	0	0	0	0	0	0
127	1	1	4	1	176	33	2.5	373	746	6.61473	5.08	37.8968	3.63487	3.33	24.8418	3.21253	4.13	30.8098	3.42783	8.36	62.3656	4.13301	159	11.9767	8	8.9872	-0.416385	0	0	0	NA	NA	NA	NA	NA	NA	NA	0	0	0	0	0	0	0	0	0	0	0	0
127	1	1	5	1	205	33	2.5	275	550	6.30992	NA	NA	NA	NA	NA	NA	NA	NA	NA	NA	NA	NA	NA	NA	19	9.85219	NA	NA	NA	NA	NA	NA	NA	NA	NA	NA	NA	0	0	0	0	0	0	0	0	0	0	0	0
128	1	1	1	1	78	33	2.5	681	1362	7.21671	3.83	52.1646	3.9544	3.91	53.2542	3.97508	5	68.1	4.22098	9.81	133.612	4.89494	38	10.5453	38	10.5453	-0.398888	0	1	1	NA	NA	NA	NA	NA	NA	NA	0	0	0	0	0	0	0	0	0	0	0	0
128	1	1	2	1	113	33	2	595	1190	7.08171	4.77	56.763	4.03888	3.83	45.577	3.8194	4.68	55.692	4.01984	9.41	111.979	4.71831	103	11.5425	10	9.21034	-0.423179	0	0	0	NA	NA	NA	NA	NA	NA	NA	0	0	0	0	0	0	0	0	0	0	0	0
128	1	1	3	1	148	33	2.5	411	822	6.71174	4.83	39.7026	3.68142	3.45	28.359	3.34494	4.33	35.5926	3.57214	8.68	71.3496	4.26759	69	11.1419	8	8.9872	-0.431332	0	0	0	NA	NA	NA	NA	NA	NA	NA	0	0	0	0	0	0	0	0	0	0	0	0
128	1	1	4	1	176	33	2.5	303	606	6.40688	5.46	33.0876	3.49916	3.28	19.8768	2.98955	4.21	25.5126	3.23917	8.38	50.7828	3.92756	69	11.1419	8	8.9872	-0.431332	0	0	0	NA	NA	NA	NA	NA	NA	NA	0	0	0	0	0	0	0	0	0	0	0	0
128	1	1	5	1	205	33	2	296	592	6.38351	NA	NA	NA	NA	NA	NA	NA	NA	NA	NA	NA	NA	NA	NA	8	8.9872	NA	NA	NA	NA	NA	NA	NA	NA	NA	NA	NA	0	0	0	0	0	0	0	0	1	0	0	0
128	1	1	1	2	52	46	2	1035	2070	7.6353	4.64	96.048	4.56485	3.95	81.765	4.40385	4.74	98.118	4.58617	9.58	198.306	5.28981	NA	NA	8	8.9872	NA	NA	NA	NA	NA	NA	NA	NA	NA	NA	NA	1	0	0	0	0	0	0	0	0	0	0	0
128	1	1	2	2	87	46	2	599	1198	7.08841	2.64	31.6272	3.45402	3.25	38.935	3.66189	4.38	52.4724	3.96029	8.53	102.189	4.62683	171	12.0494	8	8.9872	-0.414392	0	0	0	NA	NA	NA	NA	NA	NA	NA	0	0	0	0	0	0	0	0	0	0	0	0
128	1	1	3	2	118	46	2	367	734	6.59851	NA	NA	NA	NA	NA	NA	NA	NA	NA	NA	NA	NA	NA	NA	8	8.9872	NA	NA	NA	NA	NA	NA	NA	NA	NA	NA	NA	0	0	0	0	0	0	0	0	0	0	0	0
128	1	1	4	2	153	46	2	402	804	6.6896	4.72	37.9488	3.63624	3.81	30.6324	3.42206	4.11	33.0444	3.49785	8.82	70.9128	4.26145	NA	NA	NA	NA	NA	NA	NA	NA	NA	NA	NA	NA	NA	NA	NA	0	0	0	0	0	0	0	0	0	0	0	0
128	1	1	5	2	182	46	2	248	496	6.20658	6.7	33.232	3.50351	3.72	18.4512	2.91513	4.24	21.0304	3.04597	8.86	43.9456	3.78295	111	11.6173	8	8.9872	-0.424357	0	0	0	NA	NA	NA	NA	NA	NA	NA	0	0	0	0	0	0	0	0	0	0	0	0
129	1	1	1	1	78	33	2.5	383	766	6.64118	4.32	33.0912	3.49927	3.91	29.9506	3.39955	4.87	37.3042	3.61911	9.68	74.1488	4.30607	66	11.0974	27	10.2036	-0.408022	0	1	1	NA	NA	NA	NA	NA	NA	NA	0	0	0	0	0	0	0	0	0	0	0	0
129	1	1	4	1	176	33	3	384	768	6.64379	4.96	38.0928	3.64003	3.85	29.568	3.38669	4.43	34.0224	3.52702	9.18	70.5024	4.25565	145	11.8845	8	8.9872	-0.41871	0	0	0	NA	NA	NA	NA	NA	NA	NA	0	0	0	0	0	0	0	0	0	0	0	0
129	1	1	5	1	205	33	2.5	260	520	6.25383	NA	NA	NA	NA	NA	NA	NA	NA	NA	NA	NA	NA	NA	NA	8	8.9872	NA	NA	NA	NA	NA	NA	NA	NA	NA	NA	NA	0	0	0	0	0	0	0	0	1	0	0	0
129	1	1	1	2	52	46	2.5	704	1408	7.24993	3.75	52.8	3.96651	3.91	55.0528	4.00829	4.57	64.3456	4.16427	9.37	131.93	4.88227	NA	NA	8	8.9872	NA	NA	NA	NA	NA	NA	NA	NA	NA	NA	NA	1	0	0	0	0	0	0	0	0	0	0	0
129	1	1	2	2	87	46	2.5	545	1090	6.99393	3.13	34.117	3.5298	3.88	42.292	3.7446	4.43	48.287	3.87716	9.22	100.498	4.61014	NA	NA	8	8.9872	NA	NA	NA	NA	NA	NA	NA	NA	NA	NA	NA	0	0	0	0	0	0	0	0	0	0	0	0
129	1	1	3	2	118	46	2.5	538	1076	6.98101	5.13	55.1988	4.01094	4.03	43.3628	3.7696	4.03	43.3628	3.7696	8.96	96.4096	4.56861	NA	NA	8	8.9872	NA	NA	NA	NA	NA	NA	NA	NA	NA	NA	NA	0	0	0	0	0	0	0	0	0	0	0	0
129	1	1	4	2	153	46	2.5	512	1024	6.93147	4.45	45.568	3.81921	3.77	38.6048	3.65338	4.28	43.8272	3.78025	8.95	91.648	4.51796	NA	NA	NA	NA	NA	NA	NA	NA	NA	NA	NA	NA	NA	NA	NA	0	0	0	0	0	0	0	0	0	0	0	0
129	1	1	5	2	182	46	2.5	298	596	6.39024	3.86	23.0056	3.13574	3.82	22.7672	3.12532	4.14	24.6744	3.20577	8.86	52.8056	3.96662	71	11.1704	8	8.9872	-0.431	0	0	0	NA	NA	NA	NA	NA	NA	NA	0	0	0	0	0	0	0	0	0	0	0	0
130	1	1	1	1	78	12	2.5	377	754	6.62539	7.87	59.3398	4.08328	4.05	30.537	3.41894	4.88	36.7952	3.60537	9.83	74.1182	4.30566	112	11.6263	610	13.3212	0.330171	0	1	1	NA	NA	NA	NA	NA	NA	NA	0	0	0	0	0	0	0	0	1	0	0	0
130	1	1	2	1	113	12	2.5	306	612	6.41673	5.64	34.5168	3.54145	3.95	24.174	3.18528	4.69	28.7028	3.35699	9.54	58.3848	4.06706	82	11.3145	8	8.9872	-0.429173	0	0	0	NA	NA	NA	NA	NA	NA	NA	0	0	0	0	0	0	0	0	0	0	0	0
130	1	1	3	1	148	12	3	250	500	6.21461	6.3	31.5	3.44999	3.43	17.15	2.842	4.61	23.05	3.13767	8.94	44.7	3.79997	66	11.0974	35	10.4631	-0.397997	0	1	1	NA	NA	NA	NA	NA	NA	NA	0	0	0	0	0	0	0	0	0	0	0	0
130	1	1	4	1	176	12	2.5	189	378	5.93489	5.84	22.0752	3.09445	3.18	12.0204	2.48661	4.43	16.7454	2.81812	8.51	32.1678	3.47097	NA	NA	8	8.9872	NA	NA	NA	NA	NA	NA	NA	NA	NA	NA	NA	0	0	0	0	0	0	0	0	0	0	0	0
130	1	1	5	1	205	12	2.5	229	458	6.12687	6.8	31.144	3.43862	3.46	15.8468	2.76297	4.29	19.6482	2.97799	8.66	39.6628	3.68041	377	12.84	8	8.9872	-0.38018	0	0	0	NA	NA	NA	NA	NA	NA	NA	0	0	0	0	0	0	0	0	0	0	0	0
130	1	1	1	2	52	25	2.5	487	974	6.88141	4.11	40.0314	3.68966	3.19	31.0706	3.43626	4.89	47.6286	3.86343	8.98	87.4652	4.47124	NA	NA	27	10.2036	NA	NA	NA	NA	NA	NA	NA	NA	NA	NA	NA	0	0	0	0	0	0	0	0	0	0	0	0
130	1	1	2	2	87	25	2	611	1222	7.10824	3.56	43.5032	3.77283	3.23	39.4706	3.67556	4.54	55.4788	4.016	8.67	105.947	4.66294	NA	NA	8	8.9872	NA	NA	NA	NA	NA	NA	NA	NA	NA	NA	NA	0	1	0	0	0	0	0	0	0	0	0	0
130	1	1	3	2	118	25	2.5	597	1194	7.08506	5.32	63.5208	4.15137	3.75	44.775	3.80165	4.23	50.5062	3.9221	8.88	106.027	4.6637	5536	15.5268	8	8.9872	0.476629	0	1	2	NA	NA	NA	NA	NA	NA	NA	0	0	0	0	0	0	0	0	0	0	0	0
130	1	1	4	2	153	25	2.5	407	814	6.70196	5.09	41.4326	3.72407	3.8	30.932	3.43179	3.97	32.3158	3.47556	8.67	70.5738	4.25666	5550	15.5293	NA	NA	NA	NA	NA	NA	NA	NA	NA	NA	NA	NA	NA	0	0	0	0	0	0	0	0	0	0	0	0
130	1	1	5	2	182	25	2.5	277	554	6.31716	5.51	30.5254	3.41856	3.78	20.9412	3.04172	4.23	23.4342	3.1542	8.91	49.3614	3.89917	8823	15.9929	9	9.10498	1.02379	0	1	2	NA	NA	NA	NA	NA	NA	NA	0	0	0	0	0	0	0	0	0	0	0	0
131	1	1	1	1	78	33	2	1010	2020	7.61085	7.41	149.682	5.00851	4.82	97.364	4.57846	4.87	98.374	4.58878	10.59	213.918	5.36559	193	12.1704	1341	14.1089	1.25964	0	1	1	NA	NA	NA	NA	NA	NA	NA	0	0	0	0	0	0	0	0	0	0	0	0
131	1	1	2	1	113	33	2	540	1080	6.98472	5.28	57.024	4.04347	4	43.2	3.76584	4.6	49.68	3.9056	9.5	102.6	4.63084	58	10.9682	8	8.9872	-0.433159	0	0	0	NA	NA	NA	NA	NA	NA	NA	0	0	0	0	0	0	0	0	0	0	0	0
131	1	1	3	1	148	33	3	386	772	6.64898	5.37	41.4564	3.72464	3.57	27.5604	3.31638	4.4	33.968	3.52542	8.86	68.3992	4.22536	58	10.9682	8	8.9872	-0.433159	0	0	0	NA	NA	NA	NA	NA	NA	NA	0	0	0	0	0	0	0	0	0	0	0	0
131	1	1	4	1	176	33	2.5	407	814	6.70196	4.78	38.9092	3.66123	3.16	25.7224	3.24736	4.47	36.3858	3.59418	8.53	69.4342	4.24038	149	11.9117	8	8.9872	-0.418046	0	0	0	NA	NA	NA	NA	NA	NA	NA	0	1	0	0	0	0	0	0	0	0	0	0
131	1	1	5	1	205	33	2	382	764	6.63857	6.19	47.2916	3.85633	3.62	27.6568	3.31987	4.53	34.6092	3.54412	9.05	69.142	4.23616	185	12.1281	8	8.9872	-0.412067	0	0	0	NA	NA	NA	NA	NA	NA	NA	0	1	0	0	0	0	0	0	0	0	0	0
132	1	1	2	1	113	45	2.5	323	646	6.4708	5.06	32.6876	3.487	4.05	26.163	3.26435	4.97	32.1062	3.46905	9.92	64.0832	4.16018	140	11.8494	18	9.79813	-0.40701	0	0	0	NA	NA	NA	NA	NA	NA	NA	0	0	0	0	0	0	0	0	0	0	0	0
132	1	1	3	1	148	45	2.5	250	500	6.21461	4.98	24.9	3.21487	3.94	19.7	2.98062	4.58	22.9	3.13114	9.42	47.1	3.85227	383	12.8558	8	8.9872	-0.379183	0	0	0	NA	NA	NA	NA	NA	NA	NA	0	0	0	0	0	0	0	0	0	0	0	0
132	1	1	4	1	176	45	3	268	536	6.28413	4.11	22.0296	3.09239	3.42	18.3312	2.9086	4.61	24.7096	3.20719	8.93	47.8648	3.86838	150	11.9184	8	8.9872	-0.41788	0	0	0	NA	NA	NA	NA	NA	NA	NA	0	1	0	0	0	0	0	0	0	0	0	0
132	1	1	5	1	205	45	3.5	123	NA	NA	NA	NA	NA	NA	NA	NA	NA	NA	NA	NA	NA	NA	NA	NA	8	8.9872	NA	NA	NA	NA	NA	NA	NA	NA	NA	NA	NA	0	0	0	0	0	0	0	0	0	0	0	0
132	1	1	1	2	52	58	2.5	609	1218	7.10497	3.25	39.585	3.67845	3.72	45.3096	3.81352	4.97	60.5346	4.10322	9.59	116.806	4.76052	NA	NA	8	8.9872	NA	NA	NA	NA	NA	NA	NA	NA	NA	NA	NA	1	0	0	0	0	0	0	0	0	0	0	0
132	1	1	2	2	87	58	2.5	448	896	6.79794	5.06	45.3376	3.81414	3.73	33.4208	3.50918	4.58	41.0368	3.71447	9.21	82.5216	4.41306	353	12.7742	9	9.10498	-0.382913	0	0	0	NA	NA	NA	NA	NA	NA	NA	0	0	0	0	0	0	0	0	0	0	0	0
132	1	1	3	2	118	58	3	359	718	6.57647	5.56	39.9208	3.6869	3.86	27.7148	3.32197	4.26	30.5868	3.42057	9.03	64.8354	4.17185	NA	NA	8	8.9872	NA	NA	NA	NA	NA	NA	NA	NA	NA	NA	NA	0	0	0	0	0	0	0	0	0	0	0	0
132	1	1	4	2	153	58	2.5	388	776	6.65415	3.64	28.2464	3.34097	3.91	30.3416	3.41252	4.31	33.4456	3.50992	9.12	70.7712	4.25945	NA	NA	NA	NA	NA	NA	NA	NA	NA	NA	NA	NA	NA	NA	NA	0	0	0	0	0	0	0	0	0	0	0	0
132	1	1	5	2	182	58	3	258	516	6.24611	5.84	30.1344	3.40567	4.07	21.0012	3.04458	4.64	23.9424	3.17565	9.61	49.5876	3.90374	96	11.4721	8	8.9872	-0.426848	0	0	0	NA	NA	NA	NA	NA	NA	NA	0	0	0	0	0	0	0	0	0	0	0	0
133	1	1	1	1	78	33	2.5	486	972	6.87936	6.08	59.0976	4.07919	4.71	45.7812	3.82387	4.31	41.8932	3.73512	9.92	96.4224	4.56874	19647	16.7934	1700	14.3461	4.94042	1	2	3	NA	NA	NA	NA	NA	NA	NA	0	0	0	0	0	0	0	0	0	0	0	0
133	1	1	2	1	113	33	2.5	388	776	6.65415	4.18	32.4368	3.47929	4.91	38.1016	3.64026	3.63	28.1688	3.33821	9.43	73.1768	4.29288	13737	16.4356	1700	14.3461	3.95889	1	2	3	NA	NA	NA	NA	NA	NA	NA	0	0	0	0	0	0	0	0	0	0	0	0
133	1	1	3	1	148	33	2.5	221	442	6.09131	4.36	19.2712	2.95861	3.72	16.4424	2.79986	4.05	17.901	2.88486	8.67	38.3214	3.64601	4863	15.3972	1535	14.244	2.27833	1	2	3	NA	NA	NA	NA	NA	NA	NA	0	0	0	0	0	0	0	0	0	0	0	0
133	1	1	4	1	176	33	2.5	216	432	6.06843	NA	NA	NA	NA	NA	NA	NA	NA	NA	NA	NA	NA	NA	NA	8	8.9872	NA	NA	NA	NA	NA	NA	NA	NA	NA	NA	NA	0	0	0	0	0	0	0	0	0	0	0	0
133	1	1	5	1	205	33	2.5	237	474	6.16121	2.11	10.0014	2.30273	4.15	19.671	2.97915	3.34	15.8316	2.76201	8.39	39.7686	3.68308	NA	NA	13	9.4727	NA	NA	NA	NA	NA	NA	NA	NA	NA	NA	NA	0	0	0	0	0	0	0	0	0	0	0	0
133	1	1	1	2	52	46	2.5	449	898	6.80017	4.74	42.5652	3.75104	4.65	41.757	3.73187	4	35.92	3.58129	9.56	85.8488	4.45259	NA	NA	8	8.9872	NA	NA	NA	NA	NA	NA	NA	NA	NA	NA	NA	0	0	0	0	0	0	0	0	0	0	0	0
133	1	1	2	2	87	46	2.5	346	692	6.53959	3.84	26.5728	3.27989	3.9	26.988	3.29539	3.95	27.334	3.30813	8.76	60.6192	4.10461	17841	16.697	1700	14.3461	4.64048	1	2	3	NA	NA	NA	NA	NA	NA	NA	0	0	0	0	0	0	0	0	0	0	0	0
133	1	1	3	2	118	46	3	323	646	6.4708	3.44	22.2224	3.1011	4.3	27.778	3.32424	3.4	21.964	3.0894	8.59	55.4914	4.01623	NA	NA	8	8.9872	NA	NA	NA	NA	NA	NA	NA	NA	NA	NA	NA	0	1	0	0	0	0	0	0	0	0	0	0
133	1	1	4	2	153	46	2.5	275	550	6.30992	3.39	18.645	2.92558	3.6	19.8	2.98568	3.43	18.865	2.93731	7.92	43.56	3.77414	19085	16.7644	NA	NA	NA	NA	NA	NA	NA	NA	NA	NA	NA	NA	NA	0	0	0	0	0	0	0	0	0	0	0	0
133	1	1	5	2	182	46	2.5	159	318	5.76205	3.99	12.6882	2.54067	3.63	11.5434	2.44611	3.77	11.9886	2.48396	8.3	26.394	3.27314	16573	16.6233	8	8.9872	2.30966	0	1	2	NA	NA	NA	NA	NA	NA	NA	0	0	0	0	0	0	0	0	0	0	0	0
134	1	1	1	1	78	33	2.5	504	1008	6.91572	4.52	45.5616	3.81907	4.1	41.328	3.72154	4.69	47.2752	3.85599	9.69	97.6752	4.58165	1683	14.3361	54	10.8967	-0.105636	1	2	3	NA	NA	NA	NA	NA	NA	NA	0	0	0	0	0	0	0	0	0	0	0	0
134	1	1	2	1	113	33	2.5	371	742	6.60935	4.29	31.8318	3.46047	3.98	29.5316	3.38546	4.59	34.0578	3.52806	9.48	70.3416	4.25336	324	12.6885	43	10.669	-0.345124	0	1	1	NA	NA	NA	NA	NA	NA	NA	1	0	0	0	0	0	0	0	0	0	0	0
134	1	1	3	1	148	33	2.5	267	534	6.2804	5.42	28.9428	3.36532	4.42	23.6028	3.16137	3.99	21.3066	3.05902	9.31	49.7154	3.90631	9984	16.1165	83	11.3266	1.30934	1	2	3	NA	NA	NA	NA	NA	NA	NA	0	0	0	0	0	0	0	0	0	0	0	0
134	1	1	4	1	176	33	2.5	363	726	6.58755	5.05	36.663	3.60177	3.57	25.9182	3.25495	4.22	30.6372	3.42221	8.69	63.0894	4.14455	1374	14.1332	8	8.9872	-0.214598	0	1	2	NA	NA	NA	NA	NA	NA	NA	0	1	0	0	0	0	0	0	0	0	0	0
134	1	1	5	1	205	33	2.5	245	490	6.19441	6.66	32.634	3.48535	4.51	22.099	3.09553	4.11	20.139	3.00266	9.52	46.648	3.84263	12691	16.3564	1099	13.9099	3.03206	1	2	3	NA	NA	NA	NA	NA	NA	NA	0	1	0	0	0	0	0	0	0	0	0	0
134	1	1	1	2	52	46	2	521	1042	6.9489	5.58	58.1436	4.06292	3.7	38.554	3.65206	4.76	49.5992	3.90397	9.37	97.6354	4.58124	NA	NA	8	8.9872	NA	NA	NA	NA	NA	NA	NA	NA	NA	NA	NA	1	0	0	0	0	0	0	0	0	0	0	0
134	1	1	2	2	87	46	2	480	960	6.86693	3.79	36.384	3.59413	3.83	36.768	3.60463	4.57	43.872	3.78128	9.3	89.28	4.49178	NA	NA	8	8.9872	NA	NA	NA	NA	NA	NA	NA	NA	NA	NA	NA	0	0	0	0	0	0	0	0	0	0	0	0
134	1	1	3	2	118	46	2.5	543	1086	6.99026	5.88	63.8568	4.15664	4.37	47.4582	3.85985	4.23	45.9378	3.82729	9.5	103.17	4.63638	NA	NA	8	8.9872	NA	NA	NA	NA	NA	NA	NA	NA	NA	NA	NA	0	1	0	0	0	0	0	0	0	0	0	0
134	1	1	5	2	182	46	2.5	154	308	5.7301	5.97	18.3876	2.91168	3.06	9.4248	2.24334	4.15	12.782	2.54804	8.1	24.948	3.21679	128	11.7598	8	8.9872	-0.421534	0	0	0	NA	NA	NA	NA	NA	NA	NA	0	1	0	0	0	0	0	0	0	0	0	0
135	1	1	1	1	78	33	2	483	966	6.87316	NA	NA	NA	4.14	39.9924	3.68869	4.68	45.2088	3.81129	9.72	93.8952	4.54218	105	11.5617	122	11.7118	-0.282501	0	1	1	NA	NA	NA	NA	NA	NA	NA	1	0	0	0	0	0	0	0	0	0	0	0
135	1	1	2	1	113	33	2.5	461	922	6.82655	5.1	47.022	3.85062	3.92	36.1424	3.58747	4.66	42.9652	3.76039	9.48	87.4056	4.47056	235	12.3673	25	10.1266	-0.38246	0	1	1	NA	NA	NA	NA	NA	NA	NA	0	1	0	0	0	0	0	0	0	0	0	0
135	1	1	3	1	148	33	2.5	252	504	6.22258	5.32	26.8128	3.28888	3.51	17.6904	2.87302	4.63	23.3352	3.14996	9.03	45.5112	3.81796	138	11.835	8	8.9872	-0.419873	0	0	0	NA	NA	NA	NA	NA	NA	NA	0	0	0	0	0	0	0	0	0	0	0	0
135	1	1	4	1	176	33	2.5	245	490	6.19441	4.64	22.736	3.12395	2.98	14.602	2.68116	4.38	21.462	3.06628	8.26	40.474	3.70066	122	11.7118	8	8.9872	-0.42253	0	0	0	NA	NA	NA	NA	NA	NA	NA	0	1	0	0	0	0	0	0	0	0	0	0
135	1	1	5	1	205	33	2	244	488	6.19032	6.1	29.768	3.39343	3.08	15.0304	2.71007	4.47	21.8136	3.08253	8.45	41.236	3.71931	492	13.1062	8	8.9872	-0.36108	0	0	0	NA	NA	NA	NA	NA	NA	NA	0	0	0	0	0	0	0	0	0	0	0	0
135	1	1	1	2	52	46	2	369	738	6.60394	5.15	38.007	3.63777	3.88	28.6344	3.35461	4.47	32.9886	3.49616	9.26	68.3388	4.22448	NA	NA	9	9.10498	NA	NA	NA	NA	NA	NA	NA	NA	NA	NA	NA	1	0	0	0	0	0	0	0	0	0	0	0
135	1	1	2	2	87	46	2.5	642	1284	7.15774	4.13	53.0292	3.97084	3.33	42.7572	3.75554	4.52	58.0368	4.06108	8.75	112.35	4.72162	NA	NA	8	8.9872	NA	NA	NA	NA	NA	NA	NA	NA	NA	NA	NA	1	0	0	0	0	0	0	0	0	0	0	0
135	1	1	3	2	118	46	2.5	693	1386	7.23418	4.73	65.5578	4.18293	3.47	48.0942	3.87316	4.34	60.1524	4.09688	8.71	120.721	4.79348	NA	NA	8	8.9872	NA	NA	NA	NA	NA	NA	NA	NA	NA	NA	NA	0	1	0	0	0	0	0	0	0	0	0	0
135	1	1	4	2	153	46	2	510	1020	6.92756	4.97	50.694	3.92581	3.64	37.128	3.61437	4.07	41.514	3.72603	8.61	87.822	4.47531	105	11.5617	NA	NA	NA	NA	NA	NA	NA	NA	NA	NA	NA	NA	NA	0	0	0	0	0	0	0	0	0	0	0	0
135	1	1	5	2	182	46	2.5	293	586	6.37332	4.09	23.9674	3.17669	3.17	18.5762	2.92188	4.28	25.0808	3.2221	8.36	48.9896	3.89161	7909	15.8835	16	9.68034	0.880762	0	1	2	NA	NA	NA	NA	NA	NA	NA	0	0	0	0	0	0	0	0	1	0	0	0
136	1	1	1	1	78	21	2.5	254	508	6.23048	4.6	23.368	3.15137	4.4	22.352	3.10692	4.72	23.9776	3.17712	10.02	50.9016	3.92989	986	13.8014	60	11.0021	-0.213876	0	1	1	NA	NA	NA	NA	NA	NA	NA	0	0	0	1	0	0	0	1	0	0	0	0
136	1	1	2	1	113	21	2.5	301	602	6.40026	6.23	37.5046	3.62446	4.44	26.7288	3.28574	4.59	27.6318	3.31897	9.94	59.8388	4.09165	3386	15.0352	48	10.779	0.16968	1	2	3	NA	NA	NA	NA	NA	NA	NA	0	0	0	1	0	0	0	1	0	0	0	0
136	1	1	3	1	148	21	2.5	200	400	5.99146	7.76	31.04	3.43528	4.07	16.28	2.78994	4.55	18.2	2.90142	9.51	38.04	3.63864	470	13.0605	8	8.9872	-0.364734	0	0	0	NA	NA	NA	NA	NA	NA	NA	0	0	1	1	0	0	0	1	0	0	0	0
136	1	1	4	1	176	21	3	236	472	6.15698	4.97	23.4584	3.15523	3.57	16.8504	2.82437	4.46	21.0512	3.04696	8.94	42.1968	3.74234	NA	NA	8	8.9872	NA	NA	NA	NA	NA	NA	NA	NA	NA	NA	NA	0	0	1	1	0	0	0	1	0	0	0	0
136	1	1	5	1	205	21	3	325	650	6.47697	4.52	29.38	3.38031	4.31	28.015	3.33274	4.66	30.29	3.41082	9.87	64.155	4.1613	350	12.7657	8	8.9872	-0.384664	0	0	0	NA	NA	NA	NA	NA	NA	NA	0	0	1	1	0	0	0	1	0	0	0	0
136	1	1	1	2	52	34	2.5	453	906	6.80904	5.38	48.7428	3.88656	4.09	37.0554	3.61241	4.92	44.5752	3.79718	9.91	89.7846	4.49741	NA	NA	8	8.9872	NA	NA	NA	NA	NA	NA	NA	NA	NA	NA	NA	1	0	0	1	0	0	0	1	0	0	0	0
136	1	1	2	2	87	34	2.5	390	780	6.65929	7.94	61.932	4.12604	3.99	31.122	3.43791	4.28	33.384	3.50808	9.17	71.526	4.27006	NA	NA	8	8.9872	NA	NA	NA	NA	NA	NA	NA	NA	NA	NA	NA	0	0	0	1	0	0	0	1	0	0	0	0
136	1	1	3	2	118	34	2.5	352	704	6.55678	7.46	52.5184	3.96116	3.86	27.1744	3.30228	3.93	27.6672	3.32025	8.69	61.1776	4.11378	NA	NA	8	8.9872	NA	NA	NA	NA	NA	NA	NA	NA	NA	NA	NA	0	0	0	1	0	0	0	1	0	0	0	0
136	1	1	4	2	153	34	3	325	650	6.47697	NA	NA	NA	NA	NA	NA	NA	NA	NA	NA	NA	NA	NA	NA	NA	NA	NA	NA	NA	NA	NA	NA	NA	NA	NA	NA	NA	0	1	0	1	0	0	0	1	0	0	0	0
136	1	1	5	2	182	34	2.5	179	358	5.88053	5.17	18.5086	2.91824	3.66	13.1028	2.57283	4.24	15.1792	2.71993	8.81	31.5398	3.45125	325	12.6916	8	8.9872	-0.388816	0	0	0	NA	NA	NA	NA	NA	NA	NA	0	0	0	1	0	0	0	1	0	0	0	0
137	1	1	1	1	78	45	2.5	641	1282	7.15618	4.74	60.7668	4.10704	3.9	49.998	3.91198	4.68	59.9976	4.0943	9.48	121.534	4.80019	108	11.5899	59	10.9853	-0.360948	0	1	1	NA	NA	NA	NA	NA	NA	NA	0	0	0	0	1	0	0	1	0	0	0	0
137	1	1	2	1	113	45	2.5	440	880	6.77992	5.49	48.312	3.87768	3.93	34.584	3.54339	4.56	40.128	3.69207	9.38	82.544	4.41333	118	11.6784	8	8.9872	-0.423194	0	0	0	NA	NA	NA	NA	NA	NA	NA	0	1	0	0	0	0	0	0	0	0	0	0
137	1	1	3	1	148	45	2.5	344	688	6.53379	5.66	38.9408	3.66204	3.71	25.5248	3.23965	4.46	30.6848	3.42377	9.08	62.4704	4.13469	63	11.0509	8	8.9872	-0.432329	0	0	0	NA	NA	NA	NA	NA	NA	NA	0	0	0	0	0	0	0	0	0	0	0	0
137	1	1	4	1	176	45	2.5	399	798	6.68211	5.62	44.8476	3.80327	3.68	29.3664	3.37985	4.32	34.4736	3.54019	8.9	71.022	4.26299	129	11.7676	12	9.39266	-0.416355	0	0	0	NA	NA	NA	NA	NA	NA	NA	0	1	0	0	0	0	0	0	0	0	0	0
137	1	1	5	1	205	45	2.5	448	896	6.79794	5.84	52.3264	3.9575	3.98	35.6608	3.57405	4.43	39.6928	3.68117	9.31	83.4176	4.42386	NA	NA	8	8.9872	NA	NA	NA	NA	NA	NA	NA	NA	NA	NA	NA	0	0	0	0	0	0	0	0	0	0	0	0
138	1	1	2	1	113	45	2.5	584	1168	7.06305	5.33	62.2544	4.13123	3.96	46.2528	3.83412	4.92	57.4656	4.05119	9.78	114.23	4.73822	254	12.4451	8	8.9872	-0.400608	0	0	0	NA	NA	NA	NA	NA	NA	NA	0	0	0	0	1	1	0	1	0	0	0	0
138	1	1	3	1	148	45	2.5	383	766	6.64118	5.14	39.3724	3.67307	3.75	28.725	3.35777	4.63	35.4658	3.56857	9.28	71.0848	4.26387	343	12.7455	8	8.9872	-0.385826	0	0	0	NA	NA	NA	NA	NA	NA	NA	0	0	0	0	0	0	0	0	0	0	0	0
138	1	1	4	1	176	45	2.5	280	560	6.32794	4.72	26.432	3.27458	3.37	18.872	2.93768	4.6	25.76	3.24882	8.88	49.728	3.90657	1352	14.1171	12	9.39266	-0.213239	0	1	2	NA	NA	NA	NA	NA	NA	NA	0	1	0	0	0	0	0	0	1	0	0	0
138	1	1	5	1	205	45	3	360	720	6.57925	5.34	38.448	3.64931	4.45	32.04	3.46699	4.65	33.48	3.51095	10	72	4.27667	1551	14.2544	8	8.9872	-0.185201	0	1	2	NA	NA	NA	NA	NA	NA	NA	0	1	0	0	0	0	0	0	0	0	0	0
138	1	1	1	2	52	58	2.5	361	722	6.58203	3.79	27.3638	3.30922	3.8	27.436	3.31186	4.88	35.2336	3.562	9.58	69.1676	4.23653	NA	NA	8	8.9872	NA	NA	NA	NA	NA	NA	NA	NA	NA	NA	NA	1	0	0	0	0	0	0	0	0	0	0	0
138	1	1	2	2	87	58	2.5	404	808	6.69456	3.98	32.1584	3.47067	4	32.32	3.47569	4.56	36.8448	3.60671	9.46	76.4368	4.33646	494	13.1103	8	8.9872	-0.360748	0	0	0	NA	NA	NA	NA	NA	NA	NA	0	0	0	0	0	0	0	0	0	0	0	0
138	1	1	3	2	118	58	2.5	349	698	6.54822	7.37	51.4426	3.94047	4.45	31.061	3.43595	4.18	29.1764	3.37336	9.53	66.5194	4.19749	2221	14.6135	8	8.9872	-0.0739276	0	1	2	NA	NA	NA	NA	NA	NA	NA	0	1	0	0	0	0	0	0	0	0	0	0
138	1	1	4	2	153	58	2.5	416	832	6.72383	4.78	39.7696	3.6831	4.33	36.0256	3.58423	4.25	35.36	3.56558	9.48	78.8736	4.36785	981	13.7963	NA	NA	NA	NA	NA	NA	NA	NA	NA	NA	NA	NA	NA	0	0	0	0	0	0	0	0	0	0	0	0
138	1	1	5	2	182	58	2.5	126	NA	NA	NA	NA	NA	NA	NA	NA	NA	NA	NA	NA	NA	NA	7748	15.8629	199	12.2011	1.08334	1	2	3	NA	NA	NA	NA	NA	NA	NA	0	0	0	0	0	0	0	0	0	0	1	0
139	1	1	1	1	78	33	2.5	578	1156	7.05272	4.62	53.4072	3.97795	4.03	46.5868	3.84132	5.31	61.3836	4.11714	10.24	118.374	4.77385	133	11.7981	34	10.4341	-0.388123	0	1	1	NA	NA	NA	NA	NA	NA	NA	0	0	0	0	0	0	0	0	0	0	0	0
139	1	1	2	1	113	33	2.5	432	864	6.76157	4.32	37.3248	3.61966	3.91	33.7824	3.51994	4.87	42.0768	3.7395	9.68	83.6352	4.42646	93	11.4404	16	9.68034	-0.417322	0	0	0	NA	NA	NA	NA	NA	NA	NA	0	0	0	0	0	0	0	0	0	0	0	0
139	1	1	3	1	148	33	2.5	387	774	6.65157	5.35	41.409	3.7235	3.61	27.9414	3.33011	4.41	34.1334	3.53028	8.91	68.9634	4.23358	113	11.6351	8	8.9872	-0.424025	0	0	0	NA	NA	NA	NA	NA	NA	NA	0	0	0	0	0	0	0	0	0	0	0	0
139	1	1	4	1	176	33	2.5	367	734	6.59851	4.81	35.3054	3.56404	3.29	24.1486	3.18423	4.36	32.0024	3.46581	8.55	62.757	4.13927	35	10.4631	8	8.9872	-0.436979	0	0	0	NA	NA	NA	NA	NA	NA	NA	0	1	0	0	0	0	0	0	0	0	0	0
139	1	1	5	1	205	33	2.5	403	806	6.69208	NA	NA	NA	NA	NA	NA	NA	NA	NA	NA	NA	NA	NA	NA	50	10.8198	NA	NA	NA	NA	NA	NA	NA	NA	NA	NA	NA	0	0	0	0	0	0	0	0	1	0	0	0
139	1	1	1	2	52	46	2.5	575	1150	7.04752	5.35	61.525	4.11944	4.29	49.335	3.89863	4.77	54.855	4.00469	9.96	114.54	4.74092	NA	NA	8	8.9872	NA	NA	NA	NA	NA	NA	NA	NA	NA	NA	NA	0	0	0	0	0	0	0	0	0	0	0	0
139	1	1	2	2	87	46	2	727	1454	7.28207	2.5	36.35	3.59319	3.41	49.5814	3.90362	4.6	66.884	4.20296	8.91	129.551	4.86408	NA	NA	8	8.9872	NA	NA	NA	NA	NA	NA	NA	NA	NA	NA	NA	0	0	0	0	0	0	0	0	0	0	0	0
139	1	1	3	2	118	46	2.5	570	1140	7.03878	6.23	71.022	4.26299	3.61	41.154	3.71732	4.31	49.134	3.89455	8.82	100.548	4.61064	NA	NA	8	8.9872	NA	NA	NA	NA	NA	NA	NA	NA	NA	NA	NA	0	0	0	0	0	0	0	0	0	0	0	0
139	1	1	4	2	153	46	2.5	466	932	6.83733	4.72	43.9904	3.78397	3.5	32.62	3.48493	4.21	39.2372	3.66963	8.61	80.2452	4.38509	NA	NA	NA	NA	NA	NA	NA	NA	NA	NA	NA	NA	NA	NA	NA	0	0	0	0	0	0	0	0	0	0	0	0
139	1	1	5	2	182	46	2.5	323	646	6.4708	4.58	29.5868	3.38733	3.58	23.1268	3.14099	4.15	26.809	3.28874	8.63	55.7498	4.02087	162	11.9954	8	8.9872	-0.415887	0	0	0	NA	NA	NA	NA	NA	NA	NA	0	0	0	0	0	0	0	0	0	0	0	0
140	1	1	2	1	113	33	2	726	1452	7.2807	4.28	62.1456	4.12948	3.78	54.8856	4.00525	4.73	68.6796	4.22945	9.41	136.633	4.9173	42	10.6454	8	8.9872	-0.435817	0	0	0	NA	NA	NA	NA	NA	NA	NA	0	1	0	0	0	0	0	0	0	0	0	0
140	1	1	3	1	148	33	2.5	514	1028	6.93537	5.6	57.568	4.05297	3.45	35.466	3.56857	4.62	47.4936	3.86059	8.97	92.2116	4.52409	68	11.1273	8	8.9872	-0.431498	0	0	0	NA	NA	NA	NA	NA	NA	NA	0	0	0	0	0	0	0	0	0	0	0	0
140	1	1	4	1	176	33	2.5	527	1054	6.96035	4.6	48.484	3.88123	3.08	32.4632	3.48011	4.53	47.7462	3.8659	8.51	89.6954	4.49642	84	11.3386	8	8.9872	-0.428841	0	0	0	NA	NA	NA	NA	NA	NA	NA	0	1	0	0	0	0	0	0	0	0	0	0
140	1	1	5	1	205	33	2.5	556	1112	7.01392	4.57	50.8184	3.92826	3.08	34.2496	3.53367	4.48	49.8176	3.90837	8.46	94.0752	4.54409	87	11.3737	8	8.9872	-0.428343	0	0	0	NA	NA	NA	NA	NA	NA	NA	0	0	0	0	0	0	0	0	1	0	0	0
140	1	1	1	2	52	46	2	638	1276	7.15149	6.47	82.5572	4.41349	3.4	43.384	3.77009	4.74	60.4824	4.10235	9.03	115.223	4.74687	NA	NA	79	11.2772	NA	NA	NA	NA	NA	NA	NA	NA	NA	NA	NA	1	0	0	0	0	0	0	0	0	0	0	0
140	1	1	2	2	87	46	2.5	545	1090	6.99393	4.76	51.884	3.94901	3.48	37.932	3.6358	4.3	46.87	3.84738	8.69	94.721	4.55094	148	11.905	8	8.9872	-0.418212	0	0	0	NA	NA	NA	NA	NA	NA	NA	0	0	0	0	0	0	0	0	0	0	0	0
140	1	1	3	2	118	46	2.5	731	1462	7.28756	4.42	64.6204	4.16853	3.65	53.363	3.97712	4.34	63.4508	4.15026	8.9	130.118	4.86844	115	11.6527	8	8.9872	-0.423693	0	0	0	NA	NA	NA	NA	NA	NA	NA	0	1	0	0	0	0	0	0	0	0	0	0
140	1	1	4	2	153	46	3	640	1280	7.15462	NA	NA	NA	NA	NA	NA	NA	NA	NA	NA	NA	NA	NA	NA	NA	NA	NA	NA	NA	NA	NA	NA	NA	NA	NA	NA	NA	0	0	0	0	0	0	0	0	0	0	0	0
140	1	1	5	2	182	46	3	477	954	6.86066	4.92	46.9368	3.8488	3.04	29.0016	3.36735	4.38	41.7852	3.73254	8.32	79.3728	4.37416	107	11.5806	8	8.9872	-0.425021	0	0	0	NA	NA	NA	NA	NA	NA	NA	0	0	0	0	0	0	0	0	0	0	0	0
141	4	3	4	1	128	45	2.5	1537	3074	8.03073	4.34	133.412	4.89344	3.7	113.738	4.7339	4.53	139.252	4.93629	9.14	280.964	5.63823	248	12.4212	8	8.9872	-0.539977	0	0	0	NA	NA	NA	NA	NA	NA	NA	0	0	0	0	0	0	0	0	0	0	0	0
141	4	3	2	2	171	58	3	1378	2756	7.92154	2.9	79.924	4.38108	3.02	83.2312	4.42162	4.23	116.579	4.75857	8.15	224.614	5.41438	NA	NA	8	8.9872	NA	NA	NA	NA	NA	NA	NA	NA	NA	NA	NA	0	0	0	0	0	0	0	0	0	0	0	0
141	4	3	3	2	195	58	3	1095	2190	7.69166	3.42	74.898	4.31613	2.88	63.072	4.14428	4.47	97.893	4.58388	8.25	180.675	5.1967	226	12.3283	8	8.9872	-0.543177	0	0	0	NA	NA	NA	NA	NA	NA	NA	0	0	0	0	0	0	0	0	0	0	0	0
141	4	3	4	2	198	58	3.5	938	1876	7.5369	4.5	84.42	4.4358	3.02	56.6552	4.03698	4.57	85.7332	4.45124	8.49	159.272	5.07062	NA	NA	8	8.9872	NA	NA	NA	NA	NA	NA	NA	NA	NA	NA	NA	0	0	0	0	0	0	0	0	0	0	0	0
141	4	3	5	2	232	58	3	1155	2310	7.745	6.15	142.065	4.95628	4.17	96.327	4.56775	4.28	98.868	4.59379	9.35	215.985	5.37521	1496	14.2183	NA	NA	NA	NA	NA	NA	NA	NA	NA	NA	NA	NA	NA	0	0	0	0	0	0	0	0	0	0	0	0
141	4	3	5	2	232	58	3.5	1041	2082	7.64108	3.63	75.5766	4.32515	3.15	65.583	4.18332	4.61	95.9802	4.56414	8.66	180.301	5.19463	NA	NA	NA	NA	NA	NA	NA	NA	NA	NA	NA	NA	NA	NA	NA	0	0	0	0	0	0	0	0	0	0	0	0
142	1	1	1	1	78	45	2.5	839	1678	7.42536	5.09	85.4102	4.44747	3.49	58.5622	4.07009	4.73	79.3694	4.37411	9.12	153.034	5.03066	691	13.4459	8	8.9872	-0.32803	0	0	0	NA	NA	NA	NA	NA	NA	NA	0	0	0	0	0	0	0	0	0	0	0	0
142	1	1	2	1	113	45	2.5	844	1688	7.4313	4.41	74.4408	4.31	3.58	60.4304	4.10149	4.62	77.9856	4.35652	9.11	153.777	5.0355	125	11.7361	9	9.10498	-0.420779	0	0	0	NA	NA	NA	NA	NA	NA	NA	0	1	0	0	0	0	0	0	0	0	0	0
142	1	1	3	1	148	45	2.5	776	1552	7.3473	5.44	84.4288	4.43591	3.39	52.6128	3.96296	4.47	69.3744	4.23952	8.76	135.955	4.91233	249	12.4252	8	8.9872	-0.401438	0	0	0	NA	NA	NA	NA	NA	NA	NA	0	0	0	0	0	0	0	0	0	0	0	0
142	1	1	4	1	176	45	2.5	608	1216	7.10332	6.22	75.6352	4.32592	3.27	39.7632	3.68294	4.45	54.112	3.99106	8.62	104.819	4.65224	277	12.5318	8	8.9872	-0.396788	0	0	0	NA	NA	NA	NA	NA	NA	NA	0	0	0	0	0	0	0	0	0	0	0	0
143	1	1	1	1	78	45	2	222	444	6.09582	5.99	26.5956	3.28075	3.82	16.9608	2.8309	4.75	21.09	3.0488	9.47	42.0468	3.73878	141	11.8565	13	9.4727	-0.413109	0	0	0	NA	NA	NA	NA	NA	NA	NA	0	0	0	0	1	0	0	1	1	0	0	0
143	1	1	2	1	113	45	1.5	100	NA	NA	NA	NA	NA	NA	NA	NA	NA	NA	NA	NA	NA	NA	NA	NA	8	8.9872	NA	NA	NA	NA	NA	NA	NA	NA	NA	NA	NA	0	0	0	0	0	0	0	0	0	0	0	0
144	1	1	1	1	78	33	2	596	1192	7.08339	4.51	53.7592	3.98451	3.36	40.0512	3.69016	4.95	59.004	4.07761	9.21	109.783	4.69851	79	11.2772	13	9.4727	-0.423406	0	0	0	NA	NA	NA	NA	NA	NA	NA	1	0	0	0	0	0	0	0	0	0	0	0
144	1	1	2	1	113	33	2	520	1040	6.94698	3.88	40.352	3.69764	3.53	36.712	3.6031	4.78	49.712	3.90625	9.21	95.784	4.5621	106	11.5712	8	8.9872	-0.425187	0	0	0	NA	NA	NA	NA	NA	NA	NA	0	0	0	0	0	0	0	0	0	0	0	0
144	1	1	3	1	148	33	2.5	470	940	6.84588	4.41	41.454	3.72458	3.42	32.148	3.47035	4.6	43.24	3.76677	8.92	83.848	4.42901	223	12.3149	8	8.9872	-0.405756	0	0	0	NA	NA	NA	NA	NA	NA	NA	0	0	0	0	0	0	0	0	0	0	0	0
144	1	1	4	1	176	33	2.5	534	1068	6.97354	4.29	45.8172	3.82466	2.99	31.9332	3.46365	4.44	47.4192	3.85903	8.34	89.0712	4.48944	407	12.9166	8	8.9872	-0.375197	0	0	0	NA	NA	NA	NA	NA	NA	NA	0	0	0	0	0	0	0	0	0	0	0	0
144	1	1	5	1	205	33	2.5	442	884	6.78446	5.48	48.4432	3.88039	3.19	28.1996	3.33931	4.47	39.5148	3.67668	8.56	75.6704	4.32639	2277	14.6384	8	8.9872	-0.0646271	0	1	2	NA	NA	NA	NA	NA	NA	NA	0	0	0	0	0	0	0	0	0	0	0	0
145	1	1	2	1	87	46	2	325	650	6.47697	6.31	41.015	3.71394	3.87	25.155	3.22506	4.54	29.51	3.38473	9.31	60.515	4.10289	135	11.813	8	8.9872	-0.420371	0	0	0	NA	NA	NA	NA	NA	NA	NA	0	0	0	1	0	0	0	1	0	0	0	0
145	1	1	3	1	118	46	2.5	212	424	6.04973	5.47	23.1928	3.14384	4.05	17.172	2.84328	4.31	18.2744	2.9055	9.26	39.2624	3.67027	236	12.3716	8	8.9872	-0.403597	0	0	0	NA	NA	NA	NA	NA	NA	NA	0	0	0	1	0	0	0	1	0	0	0	0
145	1	1	4	1	153	46	2	188	376	5.92959	5.79	21.7704	3.08055	3.33	12.5208	2.52739	4.07	15.3032	2.72806	8.3	31.208	3.44067	121	11.7035	8	8.9872	-0.422696	0	0	0	NA	NA	NA	NA	NA	NA	NA	0	0	0	1	0	0	0	1	0	0	0	0
145	1	1	5	1	182	46	2	205	410	6.01616	6.62	27.142	3.30108	3.92	16.072	2.77708	4.32	17.712	2.87424	9.14	37.474	3.62365	368	12.8158	8	8.9872	-0.381674	0	0	0	NA	NA	NA	NA	NA	NA	NA	0	0	0	1	0	0	0	1	0	0	0	0
146	1	1	2	1	113	45	2	535	1070	6.97541	4.65	49.755	3.90711	4.1	43.87	3.78123	4.69	50.183	3.91568	9.68	103.576	4.64031	176	12.0782	8	8.9872	-0.413562	0	0	0	NA	NA	NA	NA	NA	NA	NA	0	0	0	0	0	0	0	0	0	0	0	0
146	1	1	3	1	148	45	2.5	484	968	6.87523	5.61	54.3048	3.99461	3.76	36.3968	3.59448	4.61	44.6248	3.79829	9.27	89.7336	4.49685	461	13.0412	8	8.9872	-0.366229	0	0	0	NA	NA	NA	NA	NA	NA	NA	0	0	0	0	0	0	0	0	0	0	0	0
146	1	1	4	1	176	45	2.5	571	1142	7.04054	4.81	54.9302	4.00606	3.58	40.8836	3.71073	4.58	52.3036	3.95707	9.06	103.465	4.63924	152	11.9316	8	8.9872	-0.417548	0	0	0	NA	NA	NA	NA	NA	NA	NA	0	1	0	0	0	0	0	0	0	0	0	0
146	1	1	5	1	205	45	3	470	940	6.84588	5.26	49.444	3.90084	4	37.6	3.627	4.65	43.71	3.77758	9.55	89.77	4.49725	642	13.3723	8	8.9872	-0.336168	0	0	0	NA	NA	NA	NA	NA	NA	NA	0	1	0	0	0	0	0	0	1	0	0	0
146	1	1	1	2	52	58	2	672	1344	7.20341	8.63	115.987	4.75348	4.17	56.0448	4.02615	4.53	60.8832	4.10896	9.6	129.024	4.86	NA	NA	8	8.9872	NA	NA	NA	NA	NA	NA	NA	NA	NA	NA	NA	1	0	0	0	0	0	0	0	0	0	0	0
146	1	1	2	2	87	58	2.5	563	1126	7.02643	6.77	76.2302	4.33376	4.14	46.6164	3.84195	4.3	48.418	3.87987	9.34	105.168	4.65556	NA	NA	8	8.9872	NA	NA	NA	NA	NA	NA	NA	NA	NA	NA	NA	0	0	0	0	0	0	0	0	0	0	0	0
146	1	1	3	2	118	58	2.5	486	972	6.87936	NA	NA	NA	NA	NA	NA	NA	NA	NA	NA	NA	NA	NA	NA	8	8.9872	NA	NA	NA	NA	NA	NA	NA	NA	NA	NA	NA	0	0	0	0	0	0	0	0	0	0	0	0
146	1	1	4	2	153	58	2.5	382	764	6.63857	4.27	32.6228	3.48501	3.65	27.886	3.32812	4.1	31.324	3.44438	8.65	66.086	4.19096	NA	NA	NA	NA	NA	NA	NA	NA	NA	NA	NA	NA	NA	NA	NA	0	0	0	0	0	0	0	0	0	0	0	0
146	1	1	5	2	182	58	2.5	311	622	6.43294	5.88	36.5736	3.59933	4.05	25.191	3.22649	4.22	26.2484	3.26761	9.18	57.0996	4.0448	125	11.7361	8	8.9872	-0.422032	0	0	0	NA	NA	NA	NA	NA	NA	NA	0	0	0	0	0	0	0	0	0	0	0	0
147	1	1	1	1	78	45	2.5	323	646	6.4708	4.93	31.8478	3.46097	3.48	22.4808	3.11266	4.83	31.2018	3.44048	9.21	59.4966	4.08592	770	13.5541	418	12.9432	0.198858	0	1	1	NA	NA	NA	NA	NA	NA	NA	1	0	0	0	0	0	0	0	0	0	0	0
147	1	1	2	1	113	45	1.5	233	466	6.14419	5.1	23.766	3.16826	3.33	15.5178	2.74199	4.32	20.1312	3.00227	8.54	39.7964	3.68378	170	12.0436	41	10.6213	-0.373206	0	1	1	NA	NA	NA	NA	NA	NA	NA	0	0	0	0	0	0	0	0	0	0	0	0
147	1	1	3	1	148	45	1.5	113	NA	NA	NA	NA	NA	NA	NA	NA	NA	NA	NA	NA	NA	NA	620	13.3375	11	9.30565	-0.336063	0	0	0	NA	NA	NA	NA	NA	NA	NA	0	0	0	0	0	0	0	0	0	0	0	0
148	1	1	1	1	78	45	2	911	1822	7.50769	5.45	99.299	4.59814	3.69	67.2318	4.20815	4.91	89.4602	4.49379	9.5	173.09	5.15381	163	12.0015	33	10.4043	-0.384394	0	1	1	NA	NA	NA	NA	NA	NA	NA	0	0	0	0	0	0	0	0	0	0	0	0
149	1	1	1	1	78	45	2.5	428	856	6.75227	4.24	36.2944	3.59166	4.01	34.3256	3.53589	4.78	40.9168	3.71154	9.69	82.9464	4.41819	70	11.1563	8	8.9872	-0.431166	0	0	0	NA	NA	NA	NA	NA	NA	NA	0	0	0	0	0	0	0	0	0	0	0	0
149	1	1	2	1	113	45	2.5	355	710	6.56526	5.94	42.174	3.7418	4.2	29.82	3.39518	4.76	33.796	3.52034	9.86	70.006	4.24858	55	10.9151	16	9.68034	-0.423633	0	0	0	NA	NA	NA	NA	NA	NA	NA	0	0	0	0	0	0	0	0	0	0	0	0
149	1	1	3	1	148	45	2.5	285	570	6.34564	6.15	35.055	3.55692	3.83	21.831	3.08333	4.51	25.707	3.24676	9.23	52.611	3.96293	57	10.9508	8	8.9872	-0.433325	0	0	0	NA	NA	NA	NA	NA	NA	NA	0	0	0	0	0	0	0	0	0	0	0	0
149	1	1	4	1	176	45	3	245	490	6.19441	5.6	27.44	3.312	3.51	17.199	2.84485	4.54	22.246	3.10216	8.95	43.855	3.78089	57	10.9508	8	8.9872	-0.433325	0	0	0	NA	NA	NA	NA	NA	NA	NA	0	1	0	0	0	0	0	0	0	0	0	0
149	1	1	5	1	205	45	3	130	NA	NA	NA	NA	NA	NA	NA	NA	NA	NA	NA	NA	NA	NA	109	11.5991	8	8.9872	-0.424689	0	0	0	NA	NA	NA	NA	NA	NA	NA	0	1	0	0	0	0	0	0	0	0	0	0
149	1	1	1	2	52	58	2.5	622	1244	7.12609	4.51	56.1044	4.02721	3.84	47.7696	3.86639	4.78	59.4632	4.08536	9.51	118.304	4.77326	NA	NA	8	8.9872	NA	NA	NA	NA	NA	NA	NA	NA	NA	NA	NA	1	0	0	0	0	0	0	0	0	0	0	0
149	1	1	2	2	87	58	2.5	544	1088	6.9921	6.45	70.176	4.25101	3.9	42.432	3.7479	4.45	48.416	3.87983	9.25	100.64	4.61155	NA	NA	8	8.9872	NA	NA	NA	NA	NA	NA	NA	NA	NA	NA	NA	0	0	0	0	0	0	0	0	0	0	0	0
149	1	1	3	2	118	58	3	389	778	6.65673	4.88	37.9664	3.6367	3.94	30.6532	3.42274	4.38	34.0764	3.52861	9.22	71.7316	4.27293	NA	NA	8	8.9872	NA	NA	NA	NA	NA	NA	NA	NA	NA	NA	NA	0	0	0	0	0	0	0	0	0	0	0	0
149	1	1	4	2	153	58	3	368	736	6.60123	5.12	37.6832	3.62921	3.77	27.7472	3.32313	4.58	33.7088	3.51776	9.25	68.08	4.22068	NA	NA	NA	NA	NA	NA	NA	NA	NA	NA	NA	NA	NA	NA	NA	0	0	0	0	0	0	0	0	0	0	0	0
149	1	1	5	2	182	58	3	251	502	6.2186	5.81	29.1662	3.37301	3.71	18.6242	2.92446	4.53	22.7406	3.12415	9.14	45.8828	3.82609	122	11.7118	8	8.9872	-0.42253	0	0	0	NA	NA	NA	NA	NA	NA	NA	0	0	0	0	0	0	0	0	0	0	0	0
150	1	1	1	1	78	45	2.5	780	1560	7.35244	4.84	75.504	4.32419	4.07	63.492	4.15091	5.18	80.808	4.39208	10.15	158.34	5.06474	55	10.9151	36	10.4913	-0.398571	0	1	1	NA	NA	NA	NA	NA	NA	NA	0	0	0	1	0	0	0	1	1	0	0	0
150	1	1	2	1	113	45	2.5	574	1148	7.04578	3.65	41.902	3.73533	4.06	46.6088	3.84179	4.83	55.4484	4.01545	9.8	112.504	4.72299	200	12.2061	31	10.3417	-0.380755	0	1	1	NA	NA	NA	NA	NA	NA	NA	0	0	0	1	0	0	0	1	1	0	0	0
150	1	1	3	1	148	45	2.5	555	1110	7.01212	5.16	57.276	4.04788	3.79	42.069	3.73931	4.6	51.06	3.933	9.29	103.119	4.63588	201	12.2111	8	8.9872	-0.40941	0	0	0	NA	NA	NA	NA	NA	NA	NA	0	0	0	1	0	0	0	1	1	0	0	0
150	1	1	4	1	176	45	2.5	774	1548	7.34472	5.36	82.9728	4.41851	3.58	55.4184	4.01491	4.64	71.8272	4.27426	9.12	141.178	4.95002	300	12.6115	8	8.9872	-0.392968	0	0	0	NA	NA	NA	NA	NA	NA	NA	0	1	0	1	0	0	0	1	1	0	0	0
150	1	1	5	1	205	45	2.5	625	1250	7.1309	NA	NA	NA	NA	NA	NA	NA	NA	NA	NA	NA	NA	NA	NA	8	8.9872	NA	NA	NA	NA	NA	NA	NA	NA	NA	NA	NA	0	0	0	1	0	0	0	1	1	0	0	0
150	1	1	1	2	52	58	2.5	724	1448	7.27794	4.31	62.4088	4.13371	4.23	61.2504	4.11497	4.95	71.676	4.27216	10.08	145.958	4.98332	NA	NA	8	8.9872	NA	NA	NA	NA	NA	NA	NA	NA	NA	NA	NA	1	0	0	1	0	0	0	1	0	0	0	0
150	1	1	2	2	87	58	2.5	676	1352	7.20934	5.97	80.7144	4.39092	3.9	52.728	3.96515	4.48	60.5696	4.10379	9.28	125.466	4.83203	91	11.4186	8	8.9872	-0.427679	0	0	0	NA	NA	NA	NA	NA	NA	NA	0	0	0	1	0	0	0	1	0	0	0	0
150	1	1	3	2	118	58	2.5	556	1112	7.01392	6.36	70.7232	4.25877	4.08	45.3696	3.81484	4.38	48.7056	3.88579	9.37	104.194	4.64626	592	13.2913	48	10.779	-0.294349	0	1	1	NA	NA	NA	NA	NA	NA	NA	0	0	0	1	0	0	0	1	0	0	0	0
150	1	1	4	2	153	58	3	477	954	6.86066	5.3	50.562	3.9232	3.88	37.0152	3.61133	4.5	42.93	3.75957	9.28	88.5312	4.48336	319	12.6729	NA	NA	NA	NA	NA	NA	NA	NA	NA	NA	NA	NA	NA	0	0	0	1	0	0	0	1	0	0	0	0
150	1	1	5	2	182	58	2.5	468	936	6.84162	4.88	45.6768	3.82159	3.76	35.1936	3.56086	4.54	42.4944	3.74937	9.21	86.2056	4.45674	131	11.783	8	8.9872	-0.421035	0	0	0	NA	NA	NA	NA	NA	NA	NA	0	0	0	1	0	0	0	1	0	0	0	0
151	1	1	1	1	78	33	2	546	1092	6.99577	5.3	57.876	4.0583	3.77	41.1684	3.71767	4.97	54.2724	3.99402	9.64	105.269	4.65652	150	11.9184	78	11.2645	-0.330163	0	1	1	NA	NA	NA	NA	NA	NA	NA	0	0	0	0	0	0	0	0	0	0	0	0
151	1	1	2	1	113	33	2.5	442	884	6.78446	4.42	39.0728	3.66543	3.93	34.7412	3.54793	4.65	41.106	3.71615	9.48	83.8032	4.42847	127	11.7519	13	9.4727	-0.415434	0	0	0	NA	NA	NA	NA	NA	NA	NA	0	0	0	0	0	0	0	0	0	0	0	0
151	1	1	3	1	148	33	2.5	366	732	6.59578	5.86	42.8952	3.75876	3.59	26.2788	3.26876	4.27	31.2564	3.44222	8.76	64.1232	4.16081	130	11.7753	8	8.9872	-0.421202	0	0	0	NA	NA	NA	NA	NA	NA	NA	0	0	0	0	0	0	0	0	0	0	0	0
152	1	1	1	1	78	33	2.5	1097	2194	7.69348	6.85	150.289	5.01256	4.12	90.3928	4.50416	4.76	104.434	4.64856	9.79	214.793	5.36967	142	11.8636	48	10.779	-0.369085	0	1	1	NA	NA	NA	NA	NA	NA	NA	0	0	0	1	0	0	0	1	0	0	0	0
152	1	1	2	1	113	33	2	601	1202	7.09174	4.18	50.2436	3.91688	3.78	45.4356	3.8163	4.45	53.489	3.97948	9.13	109.743	4.69814	197	12.191	40	10.5966	-0.369975	0	1	1	NA	NA	NA	NA	NA	NA	NA	0	0	0	1	0	0	0	1	0	0	0	0
152	1	1	3	1	148	33	2	460	920	6.82437	4.64	42.688	3.75392	3.53	32.476	3.4805	4.31	39.652	3.68014	8.74	80.408	4.38711	48	10.779	8	8.9872	-0.43482	0	0	0	NA	NA	NA	NA	NA	NA	NA	0	0	0	1	0	0	0	1	0	0	0	0
152	1	1	4	1	176	33	2.5	471	942	6.84801	4.17	39.2814	3.67075	3.18	29.9556	3.39972	4.15	39.093	3.66594	8.24	77.6208	4.35184	NA	NA	8	8.9872	NA	NA	NA	NA	NA	NA	NA	NA	NA	NA	NA	0	0	0	1	0	0	0	1	0	0	0	0
152	1	1	5	1	205	33	2.5	505	1010	6.91771	5.28	53.328	3.97646	3.95	39.895	3.68625	4.15	41.915	3.73564	9.01	91.001	4.51087	157	11.964	8	8.9872	-0.416717	0	0	0	NA	NA	NA	NA	NA	NA	NA	0	0	0	1	0	0	0	1	0	0	0	0
152	1	1	1	2	52	46	2.5	822	1644	7.40489	5.62	92.3928	4.52605	3.93	64.6092	4.16836	4.66	76.6104	4.33873	9.48	155.851	5.0489	NA	NA	8	8.9872	NA	NA	NA	NA	NA	NA	NA	NA	NA	NA	NA	0	0	0	0	0	0	0	0	0	0	0	0
152	1	1	2	2	87	46	2.5	674	1348	7.20638	4.12	55.5376	4.01706	3.81	51.3588	3.93884	4.39	59.1772	4.08054	9.11	122.803	4.81058	98	11.4927	8	8.9872	-0.426516	0	0	0	NA	NA	NA	NA	NA	NA	NA	0	0	0	0	0	0	0	0	0	0	0	0
152	1	1	3	2	118	46	2.5	803	1606	7.3815	3.61	57.9766	4.06004	3.81	61.1886	4.11396	4.05	65.043	4.17505	8.76	140.686	4.94653	201	12.2111	8	8.9872	-0.40941	0	0	0	NA	NA	NA	NA	NA	NA	NA	0	0	0	0	0	0	0	0	0	0	0	0
152	1	1	4	2	153	46	2.5	771	1542	7.34084	3.83	59.0586	4.07853	4.07	62.7594	4.13931	3.86	59.5212	4.08633	8.82	136.004	4.91269	NA	NA	NA	NA	NA	NA	NA	NA	NA	NA	NA	NA	NA	NA	NA	0	0	0	0	0	0	0	0	0	0	0	0
152	1	1	5	2	182	46	2.5	496	992	6.89972	4.23	41.9616	3.73675	3.82	37.8944	3.6348	3.93	38.9856	3.66319	8.65	85.808	4.45211	341	12.7396	8	8.9872	-0.386159	0	0	0	NA	NA	NA	NA	NA	NA	NA	0	0	0	0	0	0	0	0	0	0	0	0
153	1	1	1	1	78	45	2.5	725	1450	7.27932	4.04	58.58	4.07039	3.95	57.275	4.04786	4.95	71.775	4.27354	9.8	142.1	4.95653	48	10.779	11	9.30565	-0.431061	0	0	0	NA	NA	NA	NA	NA	NA	NA	0	0	0	0	0	0	0	0	0	0	0	0
153	1	1	2	1	113	45	2.5	523	1046	6.95273	4.73	49.4758	3.90148	3.99	41.7354	3.73135	4.73	49.4758	3.90148	9.62	100.625	4.6114	156	11.9576	113	11.6351	-0.285309	0	1	1	NA	NA	NA	NA	NA	NA	NA	0	0	0	0	0	0	0	0	0	0	0	0
153	1	1	4	1	176	45	2.5	393	786	6.66696	5.03	39.5358	3.67721	3.53	27.7458	3.32308	4.5	35.37	3.56586	8.93	70.1898	4.2512	35	10.4631	8	8.9872	-0.436979	0	0	0	NA	NA	NA	NA	NA	NA	NA	0	0	0	0	0	0	0	0	0	0	0	0
153	1	1	5	1	205	45	2.5	469	938	6.84375	4.82	45.2116	3.81135	4.24	39.7712	3.68314	4.63	43.4294	3.77114	9.77	91.6426	4.5179	NA	NA	8	8.9872	NA	NA	NA	NA	NA	NA	NA	NA	NA	NA	NA	0	0	0	0	0	0	0	0	0	0	0	0
153	1	1	3	2	118	58	2.5	619	1238	7.12125	NA	NA	NA	NA	NA	NA	NA	NA	NA	NA	NA	NA	NA	NA	8	8.9872	NA	NA	NA	NA	NA	NA	NA	NA	NA	NA	NA	0	1	0	0	0	0	0	0	0	0	0	0
153	1	1	4	2	153	58	2.5	513	1026	6.93342	4.67	47.9142	3.86941	3.86	39.6036	3.67892	4.42	45.3492	3.81439	9.18	94.1868	4.54528	NA	NA	NA	NA	NA	NA	NA	NA	NA	NA	NA	NA	NA	NA	NA	0	1	0	0	0	0	0	0	1	0	0	0
153	1	1	5	2	182	58	2.5	288	576	6.35611	4.88	28.1088	3.33608	3.5	20.16	3.0037	4.32	24.8832	3.21419	8.72	50.2272	3.91656	94	11.4511	8	8.9872	-0.42718	0	0	0	NA	NA	NA	NA	NA	NA	NA	0	0	0	0	0	0	0	0	0	0	0	0
154	1	1	1	1	78	33	2.5	189	378	5.93489	7.64	28.8792	3.36312	4.51	17.0478	2.83602	5.12	19.3536	2.96288	10.53	39.8034	3.68395	245	12.409	55	10.9151	-0.343207	0	1	1	NA	NA	NA	NA	NA	NA	NA	0	0	0	0	0	0	0	0	0	0	0	0
154	1	1	2	1	113	33	2.5	223	446	6.10032	6.8	30.328	3.41207	4.46	19.8916	2.9903	4.86	21.6756	3.07619	10.22	45.5812	3.8195	313	12.654	9	9.10498	-0.389556	0	0	0	NA	NA	NA	NA	NA	NA	NA	0	0	0	1	0	0	0	1	0	0	0	0
154	1	1	3	1	148	33	3	289	578	6.35957	6.57	37.9746	3.63692	4.15	23.987	3.17751	4.87	28.1486	3.3375	9.91	57.2798	4.04795	166	12.0197	8	8.9872	-0.415223	0	0	0	NA	NA	NA	NA	NA	NA	NA	0	0	0	1	0	0	0	1	0	0	0	0
154	1	1	4	1	176	33	3	374	748	6.6174	5.4	40.392	3.69863	3.78	28.2744	3.34196	4.67	34.9316	3.55339	9.35	69.938	4.24761	259	12.4646	8	8.9872	-0.399777	0	0	0	NA	NA	NA	NA	NA	NA	NA	0	1	0	1	0	0	0	1	0	0	0	0
154	1	1	5	1	205	33	3	410	820	6.7093	5.36	43.952	3.7831	3.67	30.094	3.40433	4.77	39.114	3.66648	9.33	76.506	4.33737	100	11.5129	8	8.9872	-0.426184	0	0	0	NA	NA	NA	NA	NA	NA	NA	0	0	0	1	0	0	0	1	0	0	0	0
154	1	1	1	2	52	46	2.5	1211	2422	7.79235	5.75	139.265	4.93638	4.32	104.63	4.65043	4.97	120.373	4.7906	10.19	246.802	5.50859	NA	NA	8	8.9872	NA	NA	NA	NA	NA	NA	NA	NA	NA	NA	NA	0	0	0	1	0	0	0	1	0	0	0	0
154	1	1	2	2	87	46	2.5	819	1638	7.40123	5.22	85.5036	4.44856	3.61	59.1318	4.07977	4.45	72.891	4.28897	8.96	146.765	4.98883	210	12.2549	8	8.9872	-0.407915	0	0	0	NA	NA	NA	NA	NA	NA	NA	0	0	0	1	0	0	0	1	0	0	0	0
154	1	1	3	2	118	46	3	499	998	6.90575	NA	NA	NA	NA	NA	NA	NA	NA	NA	NA	NA	NA	NA	NA	8	8.9872	NA	NA	NA	NA	NA	NA	NA	NA	NA	NA	NA	0	1	0	1	0	0	0	1	0	0	0	0
154	1	1	4	2	153	46	2.5	567	1134	7.03351	4.14	46.9476	3.84903	3.73	42.2982	3.74474	4.33	49.1022	3.8939	8.97	101.72	4.62222	NA	NA	NA	NA	NA	NA	NA	NA	NA	NA	NA	NA	NA	NA	NA	0	0	0	1	0	0	0	1	0	0	0	0
154	1	1	5	2	182	46	2.5	404	808	6.69456	5.14	41.5312	3.72644	3.34	26.9872	3.29536	4.58	37.0064	3.61109	8.82	71.2656	4.26641	194	12.1756	8	8.9872	-0.410572	0	0	0	NA	NA	NA	NA	NA	NA	NA	0	0	0	1	0	0	0	1	0	0	0	0
155	1	1	1	1	78	33	2	761	1522	7.32778	5.13	78.0786	4.35772	4.17	63.4674	4.15053	5.16	78.5352	4.36355	10.22	155.548	5.04696	185	12.1281	14	9.54681	-0.404549	0	0	0	NA	NA	NA	NA	NA	NA	NA	1	0	0	0	0	0	0	0	0	0	0	0
156	2	2	5	1	221	45	2.5	378	756	6.62804	2.48	18.7488	2.93113	3.87	29.2572	3.37613	4.43	33.4908	3.51127	9.2	69.552	4.24207	1882	14.4478	56	10.9331	-0.125556	1	2	3	NA	NA	NA	NA	NA	NA	NA	0	0	0	0	0	1	0	1	0	0	0	0
157	2	2	5	1	221	45	2.5	168	336	5.81711	3.21	10.7856	2.37821	4.06	13.6416	2.61312	4.44	14.9184	2.7026	9.4	31.584	3.45265	4514	15.3227	1700	14.3461	1.89576	1	2	3	NA	NA	NA	NA	NA	NA	NA	0	0	0	1	0	1	0	1	0	0	0	0
158	1	1	1	1	78	12	2.5	270	540	6.29157	NA	NA	NA	4.49	24.246	3.18825	4.76	25.704	3.24665	10.15	54.81	4.00387	121	11.7035	300	12.6115	-0.0567929	0	1	1	NA	NA	NA	NA	NA	NA	NA	0	0	0	0	0	0	0	0	0	0	0	0
158	1	1	2	1	113	12	2.5	302	604	6.40357	5.55	33.522	3.5122	4	24.16	3.1847	4.72	28.5088	3.35021	9.61	58.0444	4.06121	173	12.061	8	8.9872	-0.41406	0	0	0	NA	NA	NA	NA	NA	NA	NA	0	0	0	0	0	0	0	0	0	0	0	0
158	1	1	3	1	148	12	2.5	89	NA	NA	NA	NA	NA	NA	NA	NA	NA	NA	NA	NA	NA	NA	564	13.2428	9	9.10498	-0.34787	0	0	0	NA	NA	NA	NA	NA	NA	NA	0	0	0	0	0	0	0	0	0	0	0	0
158	1	1	4	1	176	12	2.5	146	NA	NA	NA	NA	NA	NA	NA	NA	NA	NA	NA	NA	NA	NA	NA	NA	8	8.9872	NA	NA	NA	NA	NA	NA	NA	NA	NA	NA	NA	0	0	0	0	0	0	0	0	0	0	0	0
158	1	1	5	1	205	12	2.5	196	392	5.97126	5.41	21.2072	3.05434	3.45	13.524	2.60447	4.4	17.248	2.8477	8.76	34.3392	3.53629	48	10.779	8	8.9872	-0.43482	0	0	0	NA	NA	NA	NA	NA	NA	NA	0	0	0	0	0	0	0	0	0	0	0	0
158	1	1	1	2	52	25	2.5	358	716	6.57368	5.77	41.3132	3.72118	4.16	29.7856	3.39403	4.77	34.1532	3.53086	9.83	70.3828	4.25395	NA	NA	8	8.9872	NA	NA	NA	NA	NA	NA	NA	NA	NA	NA	NA	0	0	0	0	0	0	0	0	0	0	0	0
158	1	1	2	2	87	25	2.5	629	1258	7.13728	3.41	42.8978	3.75882	3.45	43.401	3.77048	4.41	55.4778	4.01598	8.76	110.201	4.7023	661	13.4015	26	10.1659	-0.310457	0	1	1	NA	NA	NA	NA	NA	NA	NA	0	0	0	0	0	0	0	0	0	0	0	0
158	1	1	3	2	118	25	2.5	432	864	6.76157	4.17	36.0288	3.58432	3.51	30.3264	3.41202	4.25	36.72	3.60332	8.66	74.8224	4.31512	NA	NA	8	8.9872	NA	NA	NA	NA	NA	NA	NA	NA	NA	NA	NA	0	0	0	0	0	0	0	0	0	0	0	0
158	1	1	4	2	153	25	2.5	379	758	6.63068	5.59	42.3722	3.74649	3.5	26.53	3.27828	4.25	32.215	3.47243	8.66	65.6428	4.18423	NA	NA	NA	NA	NA	NA	NA	NA	NA	NA	NA	NA	NA	NA	NA	0	1	0	0	0	0	0	0	0	0	0	0
158	1	1	5	2	182	25	3	174	348	5.8522	4.64	16.1472	2.78175	3.47	12.0756	2.49119	4.43	15.4164	2.73543	8.81	30.6588	3.42292	64	11.0666	8	8.9872	-0.432163	0	0	0	NA	NA	NA	NA	NA	NA	NA	0	0	0	0	0	0	0	0	0	0	0	0
159	1	1	2	1	113	33	2.5	182	364	5.89715	6.37	23.1868	3.14358	4.79	17.4356	2.85851	4.74	17.2536	2.84802	10.43	37.9652	3.63667	87	11.3737	8	8.9872	-0.428343	0	0	0	NA	NA	NA	NA	NA	NA	NA	0	0	1	0	0	0	0	1	0	0	0	0
159	1	1	3	1	148	33	2.5	178	356	5.87493	6.78	24.1368	3.18374	4.58	16.3048	2.79146	4.66	16.5896	2.80878	10.14	36.0984	3.58625	119	11.6869	8	8.9872	-0.423028	0	0	0	NA	NA	NA	NA	NA	NA	NA	0	0	1	0	0	0	0	1	0	0	0	0
159	1	1	4	1	176	33	3	158	316	5.75574	5.01	15.8316	2.76201	4.01	12.6716	2.53936	4.54	14.3464	2.6635	9.45	29.862	3.39659	79	11.2772	8	8.9872	-0.429672	0	0	0	NA	NA	NA	NA	NA	NA	NA	0	0	1	0	0	0	0	1	0	0	0	0
159	1	1	5	1	205	33	3	171	342	5.83481	5.09	17.4078	2.85692	4.41	15.0822	2.71352	4.59	15.6978	2.75352	9.9	33.858	3.52218	151	11.925	8	8.9872	-0.417714	0	0	0	NA	NA	NA	NA	NA	NA	NA	0	0	1	0	0	0	0	1	0	0	0	0
159	1	1	1	2	52	46	2.5	1042	2084	7.64204	5.06	105.45	4.65824	3.9	81.276	4.39785	4.89	101.908	4.62407	9.7	202.148	5.309	NA	NA	8	8.9872	NA	NA	NA	NA	NA	NA	NA	NA	NA	NA	NA	0	0	0	0	0	0	0	0	0	0	0	0
159	1	1	2	2	87	46	2.5	850	1700	7.43838	5.55	94.35	4.54701	3.91	66.47	4.19675	4.65	79.05	4.37008	9.46	160.82	5.08029	NA	NA	8	8.9872	NA	NA	NA	NA	NA	NA	NA	NA	NA	NA	NA	0	0	0	0	0	0	0	0	0	0	0	0
159	1	1	4	2	153	46	3	526	1052	6.95845	4.29	45.1308	3.80956	3.91	41.1332	3.71682	4.36	45.8672	3.82575	9.17	96.4684	4.56922	NA	NA	NA	NA	NA	NA	NA	NA	NA	NA	NA	NA	NA	NA	NA	0	0	0	0	0	0	0	0	0	0	0	0
159	1	1	5	2	182	46	2.5	380	760	6.63332	4.54	34.504	3.54108	3.61	27.436	3.31186	4.42	33.592	3.51429	8.94	67.944	4.21868	187	12.1389	8	8.9872	-0.411735	0	0	0	NA	NA	NA	NA	NA	NA	NA	0	0	0	0	0	0	0	0	0	0	0	0
160	1	1	2	1	113	21	2.5	395	790	6.67203	3.92	30.968	3.43295	4.02	31.758	3.45814	4.51	35.629	3.57316	9.43	74.497	4.31076	51	10.8396	8	8.9872	-0.434322	0	0	0	NA	NA	NA	NA	NA	NA	NA	0	0	0	0	0	0	0	0	0	0	0	0
160	1	1	3	1	148	21	2.5	236	472	6.15698	3.76	17.7472	2.87623	3.36	15.8592	2.76375	4.23	19.9656	2.99401	8.48	40.0256	3.68952	69	11.1419	8	8.9872	-0.431332	0	0	0	NA	NA	NA	NA	NA	NA	NA	0	0	0	0	0	0	0	0	0	0	0	0
160	1	1	4	1	176	21	2.5	269	538	6.28786	3.36	18.0768	2.89463	3.64	19.5832	2.97467	4.11	22.1118	3.09611	8.65	46.537	3.84025	147	11.8982	8	8.9872	-0.418378	0	0	0	NA	NA	NA	NA	NA	NA	NA	0	1	0	0	0	0	0	0	0	0	0	0
160	1	1	5	1	205	21	3	222	444	6.09582	3.56	15.8064	2.76041	3.64	16.1616	2.78264	4.43	19.6692	2.97905	8.97	39.8268	3.68454	145	11.8845	8	8.9872	-0.41871	0	0	0	NA	NA	NA	NA	NA	NA	NA	0	1	0	0	0	0	0	0	0	0	0	0
160	1	1	1	2	52	34	2.5	658	1316	7.18235	5.4	71.064	4.26358	3.78	49.7448	3.90691	4.65	61.194	4.11405	9.33	122.783	4.81042	NA	NA	8	8.9872	NA	NA	NA	NA	NA	NA	NA	NA	NA	NA	NA	1	0	0	0	0	0	0	0	0	0	0	0
160	1	1	2	2	87	34	2	555	1110	7.01212	4.88	54.168	3.99209	3.71	41.181	3.71798	4.45	49.395	3.89985	9.06	100.566	4.61081	131	11.783	8	8.9872	-0.421035	0	0	0	NA	NA	NA	NA	NA	NA	NA	0	0	0	0	0	0	0	0	0	0	0	0
160	1	1	3	2	118	34	3	554	1108	7.01031	NA	NA	NA	NA	NA	NA	NA	NA	NA	NA	NA	NA	NA	NA	8	8.9872	NA	NA	NA	NA	NA	NA	NA	NA	NA	NA	NA	0	0	0	0	0	0	0	0	0	0	0	0
160	1	1	4	2	153	34	3	455	910	6.81344	3.54	32.214	3.4724	3.77	34.307	3.53535	4.2	38.22	3.64336	8.87	80.717	4.39095	NA	NA	NA	NA	NA	NA	NA	NA	NA	NA	NA	NA	NA	NA	NA	0	0	0	1	0	0	0	1	0	0	0	0
160	1	1	5	2	182	34	2.5	192	384	5.95064	5.42	20.8128	3.03557	3.33	12.7872	2.54844	3.89	14.9376	2.70388	8.12	31.1808	3.4398	626	13.3471	8	8.9872	-0.338826	0	0	0	NA	NA	NA	NA	NA	NA	NA	0	0	0	1	0	0	0	1	0	0	0	0
161	1	1	2	1	113	45	2.5	193	386	5.95584	7.26	28.0236	3.33305	4.49	17.3314	2.85252	4.42	17.0612	2.83681	9.81	37.8666	3.63407	4922	15.4092	40	10.5966	0.414754	1	2	3	NA	NA	NA	NA	NA	NA	NA	0	0	0	0	1	0	0	1	0	0	0	0
161	1	1	3	1	148	45	2.5	115	NA	NA	NA	NA	NA	NA	NA	NA	NA	NA	NA	NA	NA	NA	4799	15.3839	17	9.74097	0.365505	0	1	2	NA	NA	NA	NA	NA	NA	NA	0	0	0	0	0	0	0	0	0	0	0	0
161	1	1	4	1	176	45	3	135	NA	NA	NA	NA	NA	NA	NA	NA	NA	NA	NA	NA	NA	NA	5067	15.4383	83	11.3266	0.492719	1	2	3	NA	NA	NA	NA	NA	NA	NA	0	1	0	0	0	0	0	0	0	0	0	0
161	1	1	1	2	52	58	2.5	441	882	6.78219	3.44	30.3408	3.41249	3.9	34.398	3.538	5.05	44.541	3.79641	9.85	86.877	4.46449	NA	NA	8	8.9872	NA	NA	NA	NA	NA	NA	NA	NA	NA	NA	NA	1	0	0	0	0	0	0	0	0	0	0	0
162	1	1	2	1	113	21	2.5	389	778	6.65673	6.53	50.8034	3.92796	4.69	36.4882	3.59699	4.63	36.0214	3.58411	10.22	79.5116	4.3759	304	12.6248	26	10.1659	-0.369748	0	1	1	NA	NA	NA	NA	NA	NA	NA	0	0	0	1	0	1	0	1	1	0	0	0
162	1	1	4	1	176	21	3	263	526	6.2653	6.42	33.7692	3.51955	4.57	24.0382	3.17964	4.32	22.7232	3.12339	9.79	51.4954	3.94149	6077	15.62	8	8.9872	0.566478	0	1	2	NA	NA	NA	NA	NA	NA	NA	0	1	0	1	0	0	0	1	1	0	0	0
162	1	1	5	1	205	21	3	264	528	6.2691	6.96	36.7488	3.60411	4.54	23.9712	3.17685	4.54	23.9712	3.17685	9.98	52.6944	3.96451	478	13.0774	8	8.9872	-0.363406	0	0	0	NA	NA	NA	NA	NA	NA	NA	0	1	0	1	0	0	0	1	1	0	0	0
162	1	1	1	2	52	34	2.5	652	1304	7.17319	6.72	87.6288	4.47311	4.15	54.116	3.99113	4.7	61.288	4.11558	9.75	127.14	4.84529	NA	NA	151	11.925	NA	NA	NA	NA	NA	NA	NA	NA	NA	NA	NA	1	0	0	1	0	0	0	1	0	0	0	0
162	1	1	2	2	87	34	2.5	770	1540	7.33954	3.22	49.588	3.90375	3.77	58.058	4.06144	4.47	68.838	4.23176	9.15	140.91	4.94812	113	11.6351	13	9.4727	-0.417759	0	0	0	NA	NA	NA	NA	NA	NA	NA	0	0	0	1	0	0	0	1	0	0	0	0
162	1	1	3	2	118	34	2.5	696	1392	7.2385	5.2	72.384	4.28199	4.02	55.9584	4.02461	4.37	60.8304	4.10809	9.3	129.456	4.86334	NA	NA	8	8.9872	NA	NA	NA	NA	NA	NA	NA	NA	NA	NA	NA	0	0	0	1	0	0	0	1	0	0	0	0
162	1	1	4	2	153	34	3	537	1074	6.97915	5.59	60.0366	4.09495	4.13	44.3562	3.79225	4.45	47.793	3.86688	9.48	101.815	4.62316	126	11.744	NA	NA	NA	NA	NA	NA	NA	NA	NA	NA	NA	NA	NA	0	0	0	1	0	0	0	1	0	0	0	0
162	1	1	5	2	182	34	3	309	618	6.42649	5.77	35.6586	3.57399	3.8	23.484	3.15632	4.35	26.883	3.29149	9.05	55.929	4.02408	97	11.4825	8	8.9872	-0.426682	0	0	0	NA	NA	NA	NA	NA	NA	NA	0	0	0	1	0	0	0	1	0	0	0	0
163	1	1	3	1	148	46	3	503	1006	6.91374	5.86	58.9516	4.07672	3.83	38.5298	3.65143	4.71	47.3826	3.85826	9.44	94.9664	4.55352	1331	14.1014	8	8.9872	-0.221739	0	1	2	NA	NA	NA	NA	NA	NA	NA	0	0	1	0	0	0	0	1	0	0	0	0
163	1	1	4	1	176	46	2.5	649	1298	7.16858	4.87	63.2126	4.1465	3.47	45.0406	3.80756	4.52	58.6696	4.07192	8.89	115.392	4.74834	1998	14.5077	10	9.21034	-0.108457	0	1	2	NA	NA	NA	NA	NA	NA	NA	0	1	1	0	0	0	0	1	0	0	0	0
163	1	1	5	1	205	46	2.5	930	1860	7.52833	NA	NA	NA	NA	NA	NA	NA	NA	NA	NA	NA	NA	NA	NA	8	8.9872	NA	NA	NA	NA	NA	NA	NA	NA	NA	NA	NA	0	0	1	0	0	0	0	1	0	0	0	0
163	1	1	1	2	52	58	2.5	801	1602	7.37901	4.06	65.0412	4.17502	3.81	61.0362	4.11147	4.83	77.3766	4.34868	9.55	152.991	5.03038	NA	NA	8	8.9872	NA	NA	NA	NA	NA	NA	NA	NA	NA	NA	NA	0	0	0	0	0	0	0	0	0	0	0	0
163	1	1	2	2	87	58	2.5	840	1680	7.42655	3.52	59.136	4.07984	3.69	61.992	4.12701	4.41	74.088	4.30525	9.01	151.368	5.01971	137	11.8277	8	8.9872	-0.420039	0	0	0	NA	NA	NA	NA	NA	NA	NA	0	0	1	0	0	0	0	1	0	0	0	0
163	1	1	3	2	118	58	2.5	763	1526	7.33041	5.52	84.2352	4.43361	3.98	60.7348	4.10652	4.28	65.3128	4.17919	9.16	139.782	4.94008	151	11.925	8	8.9872	-0.417714	0	0	0	NA	NA	NA	NA	NA	NA	NA	0	0	1	0	0	0	0	1	0	0	0	0
164	1	1	3	1	148	45	2.5	303	606	6.40688	5.18	31.3908	3.44651	4.09	24.7854	3.21025	4.57	27.6942	3.32122	9.57	57.9942	4.06034	99	11.5029	8	8.9872	-0.42635	0	0	0	NA	NA	NA	NA	NA	NA	NA	0	0	1	0	0	0	0	1	0	0	0	0
164	1	1	2	2	87	58	1.5	538	1076	6.98101	2.96	31.8496	3.46102	3.33	35.8308	3.57881	4.51	48.5276	3.88213	8.74	94.0424	4.54375	274	12.5209	8	8.9872	-0.397286	0	0	0	NA	NA	NA	NA	NA	NA	NA	0	0	0	0	0	0	0	0	0	0	0	0
164	1	1	3	2	118	58	2	507	1014	6.92166	5.07	51.4098	3.93983	3.7	37.518	3.62482	4.33	43.9062	3.78206	8.93	90.5502	4.5059	478	13.0774	8	8.9872	-0.363406	0	0	0	NA	NA	NA	NA	NA	NA	NA	0	0	0	0	0	0	0	0	0	0	0	0
164	1	1	4	2	153	58	2	410	820	6.7093	5.37	44.034	3.78496	3.56	29.192	3.37389	4.11	33.702	3.51756	8.57	70.274	4.2524	1886	14.45	NA	NA	NA	NA	NA	NA	NA	NA	NA	NA	NA	NA	NA	0	0	0	0	0	0	0	0	0	0	0	0
164	1	1	5	2	182	58	2	297	594	6.38688	5.36	31.8384	3.46067	3.55	21.087	3.04866	4.29	25.4826	3.238	8.74	51.9156	3.94962	4047	15.2135	8	8.9872	0.229335	0	1	2	NA	NA	NA	NA	NA	NA	NA	0	0	0	0	0	0	0	0	0	0	0	0
165	1	1	3	1	148	33	2	338	676	6.51619	5.42	36.6392	3.60112	3.79	25.6204	3.24339	4.57	30.8932	3.43054	9.26	62.5976	4.13673	534	13.1882	8	8.9872	-0.354105	0	0	0	NA	NA	NA	NA	NA	NA	NA	0	0	0	0	0	0	0	0	1	0	0	0
165	1	1	4	1	176	33	2.5	347	694	6.54247	5.8	40.252	3.69516	3.53	24.4982	3.1986	4.48	31.0912	3.43692	8.91	61.8354	4.12448	1757	14.3791	14	9.54681	-0.14347	0	1	2	NA	NA	NA	NA	NA	NA	NA	0	0	0	0	0	0	0	0	0	0	0	0
165	1	1	5	1	205	33	2	312	624	6.43615	6.11	38.1264	3.64091	4.26	26.5824	3.28025	4.18	26.0832	3.26129	9.34	58.2816	4.06529	3876	15.1703	47	10.7579	0.249806	1	2	3	NA	NA	NA	NA	NA	NA	NA	0	0	0	0	0	0	0	0	0	0	0	0
165	1	1	1	2	52	46	2	370	740	6.60665	4.42	32.708	3.48762	4.42	32.708	3.48762	4.45	32.93	3.49438	9.77	72.298	4.2808	NA	NA	12	9.39266	NA	NA	NA	NA	NA	NA	NA	NA	NA	NA	NA	0	0	0	0	0	0	0	0	0	0	0	0
166	1	1	3	1	148	43	3	259	518	6.24998	5.98	30.9764	3.43323	4.09	21.1862	3.05335	4.24	21.9632	3.08937	9.24	47.8632	3.86835	642	13.3723	8	8.9872	-0.336168	0	0	0	NA	NA	NA	NA	NA	NA	NA	0	0	0	0	0	0	0	0	0	0	0	0
166	1	1	4	1	176	43	2.5	384	768	6.64379	4.82	37.0176	3.61139	4.1	31.488	3.44961	4.45	34.176	3.53152	9.44	72.4992	4.28358	275	12.5245	8	8.9872	-0.39712	0	0	0	NA	NA	NA	NA	NA	NA	NA	0	0	0	0	0	0	0	0	0	0	0	0
166	1	1	5	1	205	43	3	246	492	6.19848	4.44	21.8448	3.08396	4.32	21.2544	3.05656	4.55	22.386	3.10844	9.77	48.0684	3.87262	189	12.1495	8	8.9872	-0.411403	0	0	0	NA	NA	NA	NA	NA	NA	NA	0	0	0	0	0	0	0	0	0	0	0	0
166	1	1	1	2	52	58	2.5	472	944	6.85013	3.89	36.7216	3.60337	4.4	41.536	3.72656	4.86	45.8784	3.82599	10.16	95.9104	4.56341	NA	NA	8	8.9872	NA	NA	NA	NA	NA	NA	NA	NA	NA	NA	NA	1	0	0	0	0	0	0	0	1	0	0	0
166	1	1	2	2	87	58	2.5	572	1144	7.04229	5.01	57.3144	4.04855	4.23	48.3912	3.87932	4.39	50.2216	3.91645	9.52	108.909	4.69051	NA	NA	8	8.9872	NA	NA	NA	NA	NA	NA	NA	NA	NA	NA	NA	0	0	0	0	0	0	0	0	0	0	0	0
166	1	1	3	2	118	58	2.5	571	1142	7.04054	7.41	84.6222	4.4382	4.27	48.7634	3.88698	4.12	47.0504	3.85122	9.29	106.092	4.6643	NA	NA	8	8.9872	NA	NA	NA	NA	NA	NA	NA	NA	NA	NA	NA	0	0	0	0	0	0	0	0	0	0	0	0
166	1	1	4	2	153	58	3	433	866	6.76388	4.51	39.0566	3.66501	4.14	35.8524	3.57941	4.28	37.0648	3.61267	9.32	80.7112	4.39088	NA	NA	NA	NA	NA	NA	NA	NA	NA	NA	NA	NA	NA	NA	NA	0	0	0	0	0	0	0	0	0	0	0	0
166	1	1	5	2	182	58	3	246	492	6.19848	4.49	22.0908	3.09516	3.88	19.0896	2.94914	4.17	20.5164	3.02122	8.95	44.034	3.78496	624	13.3439	8	8.9872	-0.339158	0	0	0	NA	NA	NA	NA	NA	NA	NA	0	0	0	0	0	0	0	0	0	0	0	0
167	1	1	3	1	148	45	2	370	740	6.60665	6.57	48.618	3.88399	3.82	28.268	3.34173	4.65	34.41	3.53835	9.38	69.412	4.24006	72	11.1844	8	8.9872	-0.430834	0	0	0	NA	NA	NA	NA	NA	NA	NA	0	0	0	0	0	0	0	0	0	0	0	0
167	1	1	4	1	176	45	2.5	425	850	6.74524	4.41	37.485	3.62394	3.48	29.58	3.3871	4.52	38.42	3.64858	8.9	75.65	4.32612	NA	NA	8	8.9872	NA	NA	NA	NA	NA	NA	NA	NA	NA	NA	NA	0	0	0	0	0	0	0	0	0	0	0	0
167	1	1	5	1	205	45	2	364	728	6.5903	6.24	45.4272	3.81611	3.57	25.9896	3.2577	4.74	34.5072	3.54117	9.21	67.0488	4.20542	79	11.2772	8	8.9872	-0.429672	0	0	0	NA	NA	NA	NA	NA	NA	NA	0	0	0	0	0	0	0	0	0	0	0	0
168	1	1	3	1	148	33	2	357	714	6.57088	5.74	40.9836	3.71317	3.6	25.704	3.24665	4.55	32.487	3.48084	9.05	64.617	4.16848	65	11.0821	8	8.9872	-0.431997	0	0	0	NA	NA	NA	NA	NA	NA	NA	0	0	0	1	0	0	0	1	0	0	0	0
168	1	1	4	1	176	33	2.5	235	470	6.15273	4.75	22.325	3.10571	3.11	14.617	2.68219	4.44	20.868	3.03822	8.5	39.95	3.68763	145	11.8845	8	8.9872	-0.41871	0	0	0	NA	NA	NA	NA	NA	NA	NA	0	1	0	1	0	0	0	1	0	0	0	0
168	1	1	5	1	205	33	2.5	238	476	6.16542	5.53	26.3228	3.27044	3.64	17.3264	2.85223	4.63	22.0388	3.0928	9.17	43.6492	3.77618	282	12.5497	8	8.9872	-0.395957	0	0	0	NA	NA	NA	NA	NA	NA	NA	0	0	0	1	0	0	0	1	0	0	0	0
168	1	1	5	1	205	33	2.5	277	554	6.31716	4.39	24.3206	3.19132	3.33	18.4482	2.91497	4.31	23.8774	3.17293	8.54	47.3116	3.85676	113	11.6351	8	8.9872	-0.424025	0	0	0	NA	NA	NA	NA	NA	NA	NA	0	1	0	1	0	0	0	1	0	0	0	0
168	1	1	1	2	52	46	2.5	377	754	6.62539	4.1	30.914	3.43121	3.57	26.9178	3.29279	4.76	35.8904	3.58047	9.23	69.5942	4.24268	NA	NA	19	9.85219	NA	NA	NA	NA	NA	NA	NA	NA	NA	NA	NA	1	0	0	0	0	0	0	0	0	0	0	0
168	1	1	2	2	87	46	1.5	627	1254	7.13409	4.15	52.041	3.95203	3.34	41.8836	3.73489	4.55	57.057	4.04405	8.79	110.227	4.70254	NA	NA	8	8.9872	NA	NA	NA	NA	NA	NA	NA	NA	NA	NA	NA	0	0	0	1	0	0	0	1	0	0	0	0
168	1	1	3	2	118	46	2	478	956	6.86276	4.86	46.4616	3.83863	3.59	34.3204	3.53574	4.21	40.2476	3.69505	8.7	83.172	4.42091	NA	NA	8	8.9872	NA	NA	NA	NA	NA	NA	NA	NA	NA	NA	NA	0	0	0	1	0	0	0	1	0	0	0	0
168	1	1	4	2	153	46	2.5	443	886	6.78672	4.38	38.8068	3.6586	4.02	35.6172	3.57283	4.2	37.212	3.61663	9.12	80.8032	4.39202	167	12.0257	NA	NA	NA	NA	NA	NA	NA	NA	NA	NA	NA	NA	NA	0	0	0	1	0	0	0	1	0	0	0	0
168	1	1	5	2	182	46	2.5	283	566	6.33859	4.5	25.47	3.2375	3.45	19.527	2.9718	4.28	24.2248	3.18738	8.62	48.7892	3.88751	206	12.2356	8	8.9872	-0.408579	0	0	0	NA	NA	NA	NA	NA	NA	NA	0	0	0	1	0	0	0	1	0	0	0	0
169	1	1	3	1	148	33	2.5	325	650	6.47697	6.26	40.69	3.70598	3.5	22.75	3.12457	4.51	29.315	3.3781	8.91	57.915	4.05898	122	11.7118	8	8.9872	-0.42253	0	0	0	NA	NA	NA	NA	NA	NA	NA	0	0	0	0	0	0	0	0	0	0	0	0
169	1	1	4	1	176	33	2.5	342	684	6.52796	4.92	33.6528	3.5161	3.65	24.966	3.21751	4.67	31.9428	3.46395	9.22	63.0648	4.14416	93	11.4404	8	8.9872	-0.427346	0	0	0	NA	NA	NA	NA	NA	NA	NA	0	0	0	0	0	0	0	0	0	0	0	0
169	1	1	5	1	205	33	2.5	356	712	6.56808	4.87	34.6744	3.546	4.25	30.26	3.40983	4.78	34.0336	3.52735	9.93	70.7016	4.25847	110	11.6082	8	8.9872	-0.424523	0	0	0	NA	NA	NA	NA	NA	NA	NA	0	0	0	0	0	0	0	0	1	0	0	0
169	1	1	1	2	52	46	2.5	566	1132	7.03174	6.83	77.3156	4.3479	4.59	51.9588	3.95045	4.38	49.5816	3.90362	9.87	111.728	4.71607	NA	NA	15	9.61581	NA	NA	NA	NA	NA	NA	NA	NA	NA	NA	NA	0	0	0	0	1	0	0	1	0	0	0	0
170	1	1	3	1	148	31	2.5	440	880	6.77992	4.29	37.752	3.63104	3.13	27.544	3.31578	4.29	37.752	3.63104	8.32	73.216	4.29341	79	11.2772	8	8.9872	-0.429672	0	0	0	NA	NA	NA	NA	NA	NA	NA	0	0	0	0	0	0	0	0	0	0	0	0
170	1	1	4	1	176	31	2.5	503	1006	6.91374	4.04	40.6424	3.70481	3	30.18	3.40718	4.11	41.3466	3.72199	8.01	80.5806	4.38926	116	11.6613	8	8.9872	-0.423527	0	0	0	NA	NA	NA	NA	NA	NA	NA	0	1	0	0	0	0	0	0	0	0	0	0
170	1	1	5	1	205	31	2.5	453	906	6.80904	NA	NA	NA	NA	NA	NA	NA	NA	NA	NA	NA	NA	NA	NA	13	9.4727	NA	NA	NA	NA	NA	NA	NA	NA	NA	NA	NA	0	0	0	0	0	0	0	0	0	0	0	0
170	1	1	1	2	52	46	2.5	912	1824	7.50879	4.23	77.1552	4.34582	3.8	69.312	4.23862	4.65	84.816	4.44048	9.35	170.544	5.13899	NA	NA	17	9.74097	NA	NA	NA	NA	NA	NA	NA	NA	NA	NA	NA	0	0	0	0	0	0	0	0	0	0	0	0
170	1	1	2	2	87	46	2.5	625	1250	7.1309	3.17	39.625	3.67946	3.25	40.625	3.70438	4.19	52.375	3.95843	8.34	104.25	4.64679	127	11.7519	8	8.9872	-0.4217	0	0	0	NA	NA	NA	NA	NA	NA	NA	0	0	0	0	0	0	0	0	0	0	0	0
170	1	1	3	2	118	46	2.5	429	858	6.7546	4.85	41.613	3.72841	3.32	28.4856	3.3494	3.96	33.9768	3.52568	8.18	70.1844	4.25113	NA	NA	8	8.9872	NA	NA	NA	NA	NA	NA	NA	NA	NA	NA	NA	0	0	0	0	0	0	0	0	0	0	0	0
170	1	1	4	2	153	46	2.5	634	1268	7.1452	3.93	49.8324	3.90867	3.32	42.0976	3.73999	4	50.72	3.92632	8.22	104.23	4.6466	NA	NA	NA	NA	NA	NA	NA	NA	NA	NA	NA	NA	NA	NA	NA	0	0	0	0	0	0	0	0	0	0	0	0
170	1	1	5	2	182	46	2.5	374	748	6.6174	3.69	27.6012	3.31786	3.07	22.9636	3.13391	4.02	30.0696	3.40351	7.99	59.7652	4.09042	104	11.5521	8	8.9872	-0.42552	0	0	0	NA	NA	NA	NA	NA	NA	NA	0	0	0	0	0	0	0	0	0	0	0	0
171	1	1	3	1	148	33	2.5	307	614	6.41999	6.22	38.1908	3.64259	4.51	27.6914	3.32112	4.51	27.6914	3.32112	9.91	60.8474	4.10837	682	13.4328	9	9.10498	-0.328272	0	0	0	NA	NA	NA	NA	NA	NA	NA	0	0	0	1	0	0	0	1	1	0	0	0
171	1	1	2	2	87	46	2.5	542	1084	6.98841	4.61	49.9724	3.91147	4.03	43.6852	3.77701	4.4	47.696	3.86485	9.33	101.137	4.61648	NA	NA	8	8.9872	NA	NA	NA	NA	NA	NA	NA	NA	NA	NA	NA	0	0	0	0	0	0	0	0	0	0	0	0
171	1	1	3	2	118	46	3	444	888	6.78897	NA	NA	NA	NA	NA	NA	NA	NA	NA	NA	NA	NA	NA	NA	8	8.9872	NA	NA	NA	NA	NA	NA	NA	NA	NA	NA	NA	0	0	0	0	0	0	0	0	0	0	0	0
171	1	1	4	2	153	46	2.5	519	1038	6.94505	NA	NA	NA	NA	NA	NA	NA	NA	NA	NA	NA	NA	NA	NA	NA	NA	NA	NA	NA	NA	NA	NA	NA	NA	NA	NA	NA	0	0	0	0	0	0	0	0	0	0	0	0
171	1	1	5	2	182	46	3	292	584	6.3699	5.76	33.6384	3.51567	4.34	25.3456	3.23261	4.34	25.3456	3.23261	9.59	56.0056	4.02545	1916	14.4658	10	9.21034	-0.122076	0	1	2	NA	NA	NA	NA	NA	NA	NA	0	0	0	0	0	0	0	0	0	0	0	0
172	1	1	3	1	148	33	2.5	481	962	6.86901	4.86	46.7532	3.84488	3.54	34.0548	3.52797	4.81	46.2722	3.83454	9.25	88.985	4.48847	90	11.4076	8	8.9872	-0.427845	0	0	0	NA	NA	NA	NA	NA	NA	NA	0	0	0	0	0	0	0	0	0	0	0	0
172	1	1	1	2	52	46	2.5	888	1776	7.48212	4.12	73.1712	4.2928	3.96	70.3296	4.25319	4.71	83.6496	4.42664	9.58	170.141	5.13663	NA	NA	8	8.9872	NA	NA	NA	NA	NA	NA	NA	NA	NA	NA	NA	0	0	0	0	0	0	0	0	0	0	0	0
173	1	1	4	1	176	42	2.5	353	706	6.55962	5.28	37.2768	3.61837	3.21	22.6626	3.12072	4.51	31.8406	3.46074	8.61	60.7866	4.10737	NA	NA	8	8.9872	NA	NA	NA	NA	NA	NA	NA	NA	NA	NA	NA	0	0	0	0	0	1	0	1	0	0	0	0
173	1	1	5	1	205	42	2.5	459	918	6.8222	5.2	47.736	3.86569	3.78	34.7004	3.54675	4.61	42.3198	3.74526	9.29	85.2822	4.44597	80	11.2898	8	8.9872	-0.429506	0	0	0	NA	NA	NA	NA	NA	NA	NA	0	0	0	0	0	0	0	0	0	0	0	0
173	1	1	1	2	52	58	2.5	236	472	6.15698	3.94	18.5968	2.92299	3.99	18.8328	2.9356	4.36	20.5792	3.02428	9.25	43.66	3.77643	NA	NA	98	11.4927	NA	NA	NA	NA	NA	NA	NA	NA	NA	NA	NA	0	0	0	0	0	0	0	0	0	0	0	0
173	1	1	2	2	87	58	2	543	1086	6.99026	5.47	59.4042	4.08436	3.47	37.6842	3.62924	4.48	48.6528	3.88471	8.86	96.2196	4.56663	279	12.539	40	10.5966	-0.356357	0	1	1	NA	NA	NA	NA	NA	NA	NA	0	0	0	0	0	0	0	0	0	0	0	0
173	1	1	3	2	118	58	2.5	537	1074	6.97915	5.48	58.8552	4.07508	3.61	38.7714	3.65768	4.22	45.3228	3.81381	8.73	93.7602	4.54074	797	13.5886	8	8.9872	-0.310426	0	0	0	NA	NA	NA	NA	NA	NA	NA	0	0	0	0	0	0	0	0	0	0	0	0
173	1	1	4	2	153	58	2	438	876	6.77537	4.93	43.1868	3.76553	3.87	33.9012	3.52345	3.78	33.1128	3.49992	8.56	74.9856	4.3173	NA	NA	NA	NA	NA	NA	NA	NA	NA	NA	NA	NA	NA	NA	NA	0	1	0	0	0	0	0	0	0	0	0	0
173	1	1	5	2	182	58	2.5	312	624	6.43615	5.11	31.8864	3.46218	3.71	23.1504	3.14201	4.27	26.6448	3.28259	8.88	55.4112	4.01478	795	13.5861	8	8.9872	-0.310758	0	0	0	NA	NA	NA	NA	NA	NA	NA	0	0	0	0	0	0	0	0	0	0	0	0
174	1	1	4	1	176	46	2.5	315	630	6.44572	NA	NA	NA	NA	NA	NA	NA	NA	NA	NA	NA	NA	NA	NA	8	8.9872	NA	NA	NA	NA	NA	NA	NA	NA	NA	NA	NA	0	0	0	0	0	0	0	0	0	0	0	0
174	1	1	5	1	205	46	2.5	361	722	6.58203	5.71	41.2262	3.71907	4.12	29.7464	3.39271	4.57	32.9954	3.49637	9.6	69.312	4.23862	75	11.2252	8	8.9872	-0.430336	0	0	0	NA	NA	NA	NA	NA	NA	NA	0	0	0	0	0	0	0	0	0	0	0	0
174	1	1	1	2	52	58	2.5	570	1140	7.03878	4.46	50.844	3.92876	4.18	47.652	3.86392	4.6	52.44	3.95967	9.69	110.466	4.70471	NA	NA	8	8.9872	NA	NA	NA	NA	NA	NA	NA	NA	NA	NA	NA	0	0	0	0	0	0	0	0	0	0	0	0
174	1	1	2	2	87	58	2	465	930	6.83518	4.34	40.362	3.69789	3.87	35.991	3.58327	4.31	40.083	3.69095	9.08	84.444	4.43609	NA	NA	8	8.9872	NA	NA	NA	NA	NA	NA	NA	NA	NA	NA	NA	0	0	0	0	0	0	0	0	0	0	0	0
174	1	1	3	2	118	58	2	408	816	6.70441	6.73	54.9168	4.00582	4.2	34.272	3.53433	3.99	32.5584	3.48304	9.09	74.1744	4.30642	2008	14.5126	49	10.7996	-0.0579258	1	2	3	NA	NA	NA	NA	NA	NA	NA	0	0	0	0	0	0	0	0	0	0	0	0
174	1	1	5	2	182	58	2.5	318	636	6.4552	4.75	30.21	3.40817	3.98	25.3128	3.23131	4.39	27.9204	3.32936	9.27	58.9572	4.07681	99	11.5029	8	8.9872	-0.42635	0	0	0	NA	NA	NA	NA	NA	NA	NA	0	0	0	0	0	0	0	0	0	0	0	0
175	1	1	4	1	176	33	2.5	275	550	6.30992	5.18	28.49	3.34955	3.31	18.205	2.9017	4.35	23.925	3.17492	8.55	47.025	3.85068	109	11.5991	8	8.9872	-0.424689	0	0	0	NA	NA	NA	NA	NA	NA	NA	0	1	0	0	0	0	0	0	0	0	0	0
176	1	1	4	1	176	33	2.5	175	350	5.85793	6.05	21.175	3.05282	3.8	13.3	2.58776	4.38	15.33	2.72981	9.08	31.78	3.45884	573	13.2586	8	8.9872	-0.347628	0	0	0	NA	NA	NA	NA	NA	NA	NA	0	0	0	0	0	0	0	0	0	0	0	0
176	1	1	4	2	153	46	2.5	286	572	6.34914	4.79	27.3988	3.3105	3.38	19.3336	2.96184	3.96	22.6512	3.12021	8.24	47.1328	3.85297	NA	NA	NA	NA	NA	NA	NA	NA	NA	NA	NA	NA	NA	NA	NA	0	1	0	0	0	0	0	0	0	0	0	0
177	1	1	5	1	205	33	2.5	272	544	6.29895	6.14	33.4016	3.5086	3.88	21.1072	3.04961	4.66	25.3504	3.23279	9.44	51.3536	3.93874	277	12.5318	8	8.9872	-0.396788	0	0	0	NA	NA	NA	NA	NA	NA	NA	0	0	0	0	0	1	0	1	0	0	0	0
177	1	1	1	2	52	46	2.5	542	1084	6.98841	3.62	39.2408	3.66972	3.85	41.734	3.73132	4.88	52.8992	3.96839	9.55	103.522	4.63978	NA	NA	12	9.39266	NA	NA	NA	NA	NA	NA	NA	NA	NA	NA	NA	0	0	0	0	0	0	0	0	0	0	0	0
177	1	1	2	2	87	46	2.5	274	548	6.30628	3.54	19.3992	2.96523	4.43	24.2764	3.1895	3.64	19.9472	2.99309	8.97	49.1556	3.89499	5696	15.5553	1238	14.029	2.04451	1	2	3	NA	NA	NA	NA	NA	NA	NA	0	0	0	0	0	0	0	0	0	0	0	0
177	1	1	3	2	118	46	2.5	397	794	6.67708	4.17	33.1098	3.49983	4.05	32.157	3.47063	4.34	34.4596	3.53979	9.3	73.842	4.30193	NA	NA	8	8.9872	NA	NA	NA	NA	NA	NA	NA	NA	NA	NA	NA	0	1	0	0	0	0	0	0	0	0	0	0
177	1	1	4	2	153	46	2.5	330	660	6.49224	4.93	32.538	3.48241	3.7	24.42	3.1954	4.46	29.436	3.38222	9.06	59.796	4.09094	119	11.6869	NA	NA	NA	NA	NA	NA	NA	NA	NA	NA	NA	NA	NA	0	0	0	0	0	0	0	0	0	0	0	0
177	1	1	5	2	182	46	2.5	167	334	5.81114	5.82	19.4388	2.96727	3.69	12.3246	2.5116	4.38	14.6292	2.68302	8.97	29.9598	3.39986	64	11.0666	8	8.9872	-0.432163	0	0	0	NA	NA	NA	NA	NA	NA	NA	0	0	0	0	0	0	0	0	0	0	0	0
178	1	1	5	1	205	33	2.5	314	628	6.44254	5.57	34.9796	3.55477	3.94	24.7432	3.20855	4.61	28.9508	3.3656	9.45	59.346	4.08338	78	11.2645	8	8.9872	-0.429838	0	0	0	NA	NA	NA	NA	NA	NA	NA	0	0	0	0	0	0	0	0	0	0	0	0
178	1	1	2	2	87	46	2.5	514	1028	6.93537	4.98	51.1944	3.93563	4.05	41.634	3.72892	4.28	43.9984	3.78415	9.23	94.8844	4.55266	NA	NA	8	8.9872	NA	NA	NA	NA	NA	NA	NA	NA	NA	NA	NA	0	0	0	0	0	0	0	0	0	0	0	0
178	1	1	3	2	118	46	2.5	260	520	6.25383	NA	NA	NA	NA	NA	NA	NA	NA	NA	NA	NA	NA	NA	NA	8	8.9872	NA	NA	NA	NA	NA	NA	NA	NA	NA	NA	NA	0	0	0	0	0	0	0	0	0	0	0	0
178	1	1	4	2	153	46	2.5	370	740	6.60665	4.97	36.778	3.6049	4.59	33.966	3.52536	3.93	29.082	3.37012	9.42	69.708	4.24432	464	13.0476	NA	NA	NA	NA	NA	NA	NA	NA	NA	NA	NA	NA	NA	0	0	0	0	0	0	0	0	0	0	0	0
178	1	1	5	2	182	46	2.5	269	538	6.28786	4	21.52	3.06898	4.4	23.672	3.16429	4.15	22.327	3.1058	9.45	50.841	3.9287	5514	15.5228	8	8.9872	0.472975	0	1	2	NA	NA	NA	NA	NA	NA	NA	0	0	0	0	0	0	0	0	0	0	0	0
179	1	1	5	1	205	33	2.5	263	526	6.2653	4.13	21.7238	3.07841	3.93	20.6718	3.02877	4.75	24.985	3.21828	9.58	50.3908	3.91981	211	12.2596	8	8.9872	-0.407749	0	0	0	NA	NA	NA	NA	NA	NA	NA	0	0	0	0	0	0	0	0	0	0	0	0
179	1	1	1	2	52	46	2.5	375	750	6.62007	4.35	32.625	3.48508	3.8	28.5	3.3499	4.73	35.475	3.56883	9.43	70.725	4.2588	NA	NA	8	8.9872	NA	NA	NA	NA	NA	NA	NA	NA	NA	NA	NA	1	0	0	0	0	0	0	0	0	0	0	0
180	1	1	5	1	205	29	2.5	327	654	6.48311	5.29	34.5966	3.54376	3.56	23.2824	3.1477	4.72	30.8688	3.42975	9.18	60.0372	4.09496	995	13.8105	8	8.9872	-0.277542	0	0	0	NA	NA	NA	NA	NA	NA	NA	0	0	0	0	0	0	0	0	0	0	0	0
180	1	1	1	2	52	46	2	782	1564	7.355	4.53	70.8492	4.26055	3.96	61.9344	4.12608	4.9	76.636	4.33907	9.76	152.646	5.02812	NA	NA	8	8.9872	NA	NA	NA	NA	NA	NA	NA	NA	NA	NA	NA	1	0	0	0	0	0	0	0	0	0	0	0
180	1	1	2	2	87	46	2.5	703	1406	7.2485	5.31	74.6586	4.31293	3.81	53.5686	3.98096	4.52	63.5512	4.15185	9.23	129.774	4.86579	183	12.1172	8	8.9872	-0.412399	0	0	0	NA	NA	NA	NA	NA	NA	NA	0	0	0	0	0	0	0	0	0	0	0	0
180	1	1	3	2	118	46	2.5	499	998	6.90575	6.48	64.6704	4.1693	3.95	39.421	3.6743	4.19	41.8162	3.73328	9.04	90.2192	4.50224	1077	13.8897	8	8.9872	-0.263923	0	1	2	NA	NA	NA	NA	NA	NA	NA	0	0	0	0	0	0	0	0	0	0	0	0
180	1	1	4	2	153	46	2.5	560	1120	7.02108	4.22	47.264	3.85575	3.8	42.56	3.75091	4.41	49.392	3.89979	9.11	102.032	4.62529	515	13.1519	NA	NA	NA	NA	NA	NA	NA	NA	NA	NA	NA	NA	NA	0	0	0	0	0	0	0	0	0	0	0	0
180	1	1	5	2	182	46	2.5	390	780	6.65929	4.62	36.036	3.58452	3.53	27.534	3.31542	4.44	34.632	3.54478	8.86	69.108	4.23567	970	13.7851	8	8.9872	-0.281694	0	0	0	NA	NA	NA	NA	NA	NA	NA	0	0	0	0	0	0	0	0	0	0	0	0
181	1	1	5	1	205	33	2.5	575	1150	7.04752	5.64	64.86	4.17223	3.26	37.49	3.62407	4.06	46.69	3.84353	8.21	94.415	4.5477	1880	14.4468	10	9.21034	-0.128055	0	1	2	NA	NA	NA	NA	NA	NA	NA	0	0	0	0	0	0	0	0	1	0	0	0
181	1	1	2	2	87	46	2	887	1774	7.48099	3.95	70.073	4.24954	3.47	61.5578	4.11998	4.28	75.9272	4.32977	8.65	153.451	5.03338	833	13.6328	14	9.54681	-0.296928	0	0	0	NA	NA	NA	NA	NA	NA	NA	0	0	0	0	0	0	0	0	0	0	0	0
181	1	1	3	2	118	46	2.5	732	1464	7.28893	4.36	63.8304	4.15623	3.4	49.776	3.90753	4.13	60.4632	4.10203	8.43	123.415	4.81555	NA	NA	8	8.9872	NA	NA	NA	NA	NA	NA	NA	NA	NA	NA	NA	0	0	0	0	0	0	0	0	0	0	0	0
181	1	1	4	2	153	46	2.5	769	1538	7.33824	4.43	68.1334	4.22147	3.19	49.0622	3.89309	4.2	64.596	4.16815	8.3	127.654	4.84932	NA	NA	NA	NA	NA	NA	NA	NA	NA	NA	NA	NA	NA	NA	NA	0	0	0	0	0	0	0	0	0	0	0	0
181	1	1	5	2	182	46	2	558	1116	7.01751	6.56	73.2096	4.29333	3.58	39.9528	3.6877	3.93	43.8588	3.78098	8.41	93.8556	4.54176	5827	15.578	46	10.7364	0.572576	1	2	3	NA	NA	NA	NA	NA	NA	NA	0	0	0	0	0	1	0	1	1	0	0	0
182	2	2	1	1	83	45	2.5	468	936	6.84162	NA	NA	NA	NA	NA	NA	NA	NA	NA	NA	NA	NA	NA	NA	12	9.39266	NA	NA	NA	NA	NA	NA	NA	NA	NA	NA	NA	0	0	0	1	0	0	0	1	0	0	0	0
182	2	2	2	1	125	45	2	720	1440	7.2724	5.19	74.736	4.31396	3.44	49.536	3.9027	4.62	66.528	4.19762	8.96	129.024	4.86	714	13.4786	16	9.68034	-0.3592	0	0	0	NA	NA	NA	NA	NA	NA	NA	0	0	0	1	0	0	0	1	0	0	0	0
182	2	2	3	1	158	45	2.5	226	452	6.11368	4.18	18.8936	2.93882	4.57	20.6564	3.02803	4.54	20.5208	3.02144	10.01	45.2452	3.8121	5298	15.4828	133	11.7981	0.519307	1	2	3	NA	NA	NA	NA	NA	NA	NA	0	1	0	1	0	0	0	1	0	0	0	0
183	2	2	1	1	83	45	3	367	734	6.59851	6.07	44.5538	3.7967	3.36	24.6624	3.20528	5.08	37.2872	3.61865	9.34	68.5556	4.22765	1449	14.1864	41	10.6213	-0.212337	1	2	3	NA	NA	NA	NA	NA	NA	NA	0	0	0	0	0	0	0	0	0	0	0	0
183	2	2	2	1	125	45	3	510	1020	6.92756	4.95	50.49	3.92178	3.48	35.496	3.56942	5.04	51.408	3.93979	9.41	95.982	4.56416	1459	14.1933	9	9.10498	-0.24145	0	1	2	NA	NA	NA	NA	NA	NA	NA	0	0	0	0	1	0	0	1	0	0	0	0
184	2	2	1	1	83	45	2.5	232	464	6.13988	6.04	28.0256	3.33312	3.53	16.3792	2.79601	4.76	22.0864	3.09496	9.19	42.6416	3.75283	298	12.6048	8	8.9872	-0.436407	0	0	0	NA	NA	NA	NA	NA	NA	NA	0	0	0	1	0	0	0	1	0	0	0	0
184	2	2	2	1	125	45	2	493	986	6.89366	4.68	46.1448	3.83178	4.31	42.4966	3.74942	3.62	35.6932	3.57496	8.84	87.1624	4.46777	13099	16.388	1700	14.3461	3.33025	1	2	3	NA	NA	NA	NA	NA	NA	NA	0	0	0	1	0	0	0	1	0	0	0	0
184	2	2	3	1	158	45	2.5	581	1162	7.0579	3.61	41.9482	3.73644	4.37	50.7794	3.92749	4.32	50.1984	3.91598	9.58	111.32	4.71241	11775	16.2815	548	13.214	2.0008	1	2	3	NA	NA	NA	NA	NA	NA	NA	0	0	0	1	1	0	0	1	0	0	0	0
184	2	2	4	1	186	45	2.5	260	520	6.25383	4.67	24.284	3.18982	3.62	18.824	2.93513	4.37	22.724	3.12342	8.89	46.228	3.83359	5527	15.5252	26	10.1659	0.454637	1	2	3	NA	NA	NA	NA	NA	NA	NA	0	0	0	1	0	1	0	1	0	0	0	0
184	2	2	5	1	221	45	2.5	242	484	6.18208	2.97	14.3748	2.66548	3.53	17.0852	2.83821	4.45	21.538	3.06982	8.88	42.9792	3.76072	1960	14.4885	23	10.0432	-0.144268	1	2	3	NA	NA	NA	NA	NA	NA	NA	0	0	0	1	0	0	0	1	0	0	0	0
185	2	2	1	1	83	45	3	392	784	6.66441	5.2	40.768	3.7079	3.49	27.3616	3.30914	4.98	39.0432	3.66467	9.37	73.4608	4.29675	2650	14.7901	8	8.9872	-0.0434045	0	1	2	NA	NA	NA	NA	NA	NA	NA	0	0	0	0	0	0	0	0	0	0	0	0
185	2	2	2	1	125	45	2.5	340	680	6.52209	5.46	37.128	3.61437	3.69	25.092	3.22255	4.59	31.212	3.4408	9.18	62.424	4.13395	3423	15.046	38	10.5453	0.114618	1	2	3	NA	NA	NA	NA	NA	NA	NA	0	0	0	0	0	0	0	0	0	0	0	0
185	2	2	3	1	158	45	2.5	90	NA	NA	NA	NA	NA	NA	NA	NA	NA	NA	NA	NA	NA	NA	12364	16.3303	658	13.397	2.20504	1	2	3	NA	NA	NA	NA	NA	NA	NA	0	0	0	0	0	0	0	0	0	0	0	0
185	2	2	4	1	186	45	3	85	NA	NA	NA	NA	NA	NA	NA	NA	NA	NA	NA	NA	NA	NA	12334	16.3279	8	8.9872	1.57472	0	1	2	NA	NA	NA	NA	NA	NA	NA	0	0	0	0	0	0	0	0	0	0	0	0
185	2	2	5	1	221	45	2.5	75	NA	NA	NA	NA	NA	NA	NA	NA	NA	NA	NA	NA	NA	NA	NA	NA	8	8.9872	NA	NA	NA	NA	NA	NA	NA	NA	NA	NA	NA	0	0	0	0	0	0	0	0	0	0	0	0
186	2	2	1	1	83	45	3	610	1220	7.10661	6.36	77.592	4.35146	3.55	43.31	3.76838	4.88	59.536	4.08658	9.34	113.948	4.73574	92	11.4295	8	8.9872	-0.470828	0	0	0	NA	NA	NA	NA	NA	NA	NA	0	0	0	0	0	0	0	0	0	0	0	0
186	2	2	2	1	125	45	2.5	492	984	6.89163	4.65	45.756	3.82332	3.44	33.8496	3.52193	4.56	44.8704	3.80378	8.9	87.576	4.47251	510	13.1422	11	9.30565	-0.398097	0	0	0	NA	NA	NA	NA	NA	NA	NA	0	0	0	0	1	0	0	1	0	0	0	0
186	2	2	3	1	158	45	2.5	460	920	6.82437	NA	NA	NA	NA	NA	NA	NA	NA	NA	NA	NA	NA	NA	NA	23	10.0432	NA	NA	NA	NA	NA	NA	NA	NA	NA	NA	NA	0	1	1	0	1	0	0	1	0	0	0	0
186	2	2	4	1	186	45	2.5	389	778	6.65673	3.77	29.3306	3.37863	3.07	23.8846	3.17323	4.18	32.5204	3.48187	8.15	63.407	4.14957	846	13.6483	27	10.2036	-0.326562	0	1	1	NA	NA	NA	NA	NA	NA	NA	0	0	1	0	0	0	0	1	0	0	0	0
186	2	2	5	1	221	45	2.5	458	916	6.82002	2.92	26.7472	3.28643	3.08	28.2128	3.33978	4.33	39.6628	3.68041	8.31	76.1196	4.33231	404	12.9092	62	11.0349	-0.366747	0	1	1	NA	NA	NA	NA	NA	NA	NA	0	0	1	0	0	0	0	1	0	0	0	0
186	2	2	1	2	88	57	2	622	1244	7.12609	4.5	55.98	4.02499	3.01	37.4444	3.62286	4.28	53.2432	3.97487	8.19	101.884	4.62383	744	13.5198	59	10.9853	-0.312821	0	1	1	NA	NA	NA	NA	NA	NA	NA	0	0	0	0	0	0	0	0	0	0	0	0
186	2	2	2	2	123	57	2	645	1290	7.1624	4.19	54.051	3.98993	3.48	44.892	3.80426	4.22	54.438	3.99706	8.6	110.94	4.70899	1699	14.3456	33	10.4043	-0.17826	1	2	3	NA	NA	NA	NA	NA	NA	NA	0	0	1	0	1	0	0	1	0	0	0	0
186	2	2	3	2	159	57	2.5	606	1212	7.10003	3.56	43.1472	3.76462	3.2	38.784	3.65801	4.13	50.0556	3.91313	8.22	99.6264	4.60143	565	13.2446	72	11.1844	-0.330225	0	1	1	NA	NA	NA	NA	NA	NA	NA	0	0	0	0	0	0	0	0	0	0	0	0
186	2	2	4	2	194	57	2	341	682	6.52503	4.28	29.1896	3.37381	3.26	22.2332	3.10159	4.06	27.6892	3.32104	8.21	55.9922	4.02521	926	13.7386	102	11.5327	-0.241044	0	1	1	NA	NA	NA	NA	NA	NA	NA	0	0	0	0	0	0	0	0	0	0	0	0
186	2	2	5	2	228	57	2	320	640	6.46147	3.23	20.672	3.02878	3.14	20.096	3.00052	4.1	26.24	3.26728	8.14	52.096	3.95309	1165	13.9682	75	11.2252	-0.227083	1	2	3	NA	NA	NA	NA	NA	NA	NA	0	0	0	0	0	1	0	1	0	0	0	0
187	2	2	1	1	83	45	2.5	730	1460	7.28619	4.86	70.956	4.26206	3.39	49.494	3.90185	4.94	72.124	4.27839	9.23	134.758	4.90348	219	12.2968	8	8.9872	-0.449607	0	0	0	NA	NA	NA	NA	NA	NA	NA	0	0	0	1	0	0	0	1	0	0	0	0
187	2	2	2	1	125	45	2.5	1115	2230	7.70976	4.28	95.444	4.55854	3.48	77.604	4.35162	4.35	97.005	4.57476	8.74	194.902	5.2725	1991	14.5041	8	8.9872	-0.153519	0	1	2	NA	NA	NA	NA	NA	NA	NA	0	0	0	1	1	0	0	1	0	0	0	0
187	2	2	3	1	158	45	2.5	989	1978	7.58984	3.58	70.8124	4.26003	3.48	68.8344	4.2317	4.61	91.1858	4.5129	8.99	177.822	5.18078	411	12.9263	8	8.9872	-0.417525	0	0	0	NA	NA	NA	NA	NA	NA	NA	0	1	0	1	0	0	0	1	0	0	0	0
187	2	2	4	1	186	45	2	546	1092	6.99577	3.8	41.496	3.7256	3.06	33.4152	3.50901	4.44	48.4848	3.88125	8.39	91.6188	4.51764	478	13.0774	8	8.9872	-0.40633	0	0	0	NA	NA	NA	NA	NA	NA	NA	0	0	0	1	0	1	0	1	0	0	0	0
187	2	2	5	1	221	45	2.5	640	1280	7.15462	2.24	28.672	3.35592	3.18	40.704	3.70633	4	51.2	3.93574	8.08	103.424	4.63884	662	13.403	22	9.9988	-0.362117	0	1	1	NA	NA	NA	NA	NA	NA	NA	0	0	0	1	0	1	0	1	0	0	0	0
187	2	2	1	2	88	57	2.5	881	1762	7.4742	4.11	72.4182	4.28246	4.77	84.0474	4.43138	4.77	84.0474	4.43138	8.88	156.466	5.05284	393	12.8816	8	8.9872	-0.420533	0	0	0	NA	NA	NA	NA	NA	NA	NA	0	0	0	0	0	0	0	0	0	0	0	0
187	2	2	2	2	123	57	2.5	853	1706	7.44191	4.89	83.4234	4.42393	3.4	58.004	4.06051	4.35	74.211	4.30691	8.65	147.569	4.9943	332	12.7129	8	8.9872	-0.430725	0	0	0	NA	NA	NA	NA	NA	NA	NA	0	0	0	0	0	0	0	0	0	0	0	0
187	2	2	3	2	159	57	2.5	720	1440	7.2724	4.82	69.408	4.24	3.26	46.944	3.84896	4	57.6	4.05352	8.16	117.504	4.76647	456	13.0302	8	8.9872	-0.410006	0	0	0	NA	NA	NA	NA	NA	NA	NA	0	1	0	0	0	0	0	0	0	0	0	0
187	2	2	4	2	194	57	2.5	462	924	6.82871	4.07	37.6068	3.62718	3.05	28.182	3.33868	4.09	37.7916	3.63209	8.05	74.382	4.30921	547	13.2122	8	8.9872	-0.394801	0	0	0	NA	NA	NA	NA	NA	NA	NA	0	0	0	0	0	0	0	0	0	0	0	0
187	2	2	5	2	228	57	2.5	363	726	6.58755	3.66	26.5716	3.27984	2.92	21.1992	3.05396	4.07	29.5482	3.38602	7.89	57.2814	4.04798	1150	13.9553	63	11.0509	-0.241134	1	2	3	NA	NA	NA	NA	NA	NA	NA	0	1	0	0	0	0	0	0	0	0	0	0
188	2	2	1	1	83	45	2.5	524	1048	6.95464	7.06	73.9888	4.30391	3.5	36.68	3.60223	4.84	50.7232	3.92638	9.25	96.94	4.57409	142	11.8636	8	8.9872	-0.462473	0	0	0	NA	NA	NA	NA	NA	NA	NA	0	0	0	0	0	0	0	0	0	0	0	0
188	2	2	2	1	125	45	3	373	746	6.61473	4.71	35.1366	3.55924	3.3	24.618	3.20348	4.79	35.7334	3.57609	8.99	67.0654	4.20567	329	12.7038	8	8.9872	-0.431227	0	0	0	NA	NA	NA	NA	NA	NA	NA	0	0	0	0	1	0	0	1	0	0	0	0
188	2	2	3	1	158	45	3.5	582	1164	7.05962	3.27	38.0628	3.63924	3.7	43.068	3.76278	4.43	51.5652	3.94285	9.02	104.993	4.65389	15446	16.5529	1170	13.9725	3.21256	1	2	3	NA	NA	NA	NA	NA	NA	NA	0	1	0	0	0	0	0	0	0	0	0	0
188	2	2	4	1	186	45	3	297	594	6.38688	3.81	22.6314	3.11934	3.6	21.384	3.06264	4.45	26.433	3.27461	8.95	53.163	3.97336	13716	16.4341	352	12.7714	2.13657	1	2	3	NA	NA	NA	NA	NA	NA	NA	0	0	0	0	0	0	0	0	0	0	0	0
188	2	2	5	1	221	45	3	369	738	6.60394	3.69	27.2322	3.3044	3.48	25.6824	3.24581	4.53	33.4314	3.5095	8.92	65.8296	4.18707	1613	14.2936	8	8.9872	-0.21668	0	1	2	NA	NA	NA	NA	NA	NA	NA	0	0	0	0	0	0	0	0	0	0	0	0
188	2	2	1	2	88	57	2.5	590	1180	7.07327	3.74	44.132	3.78719	3.21	37.878	3.63437	4.61	54.398	3.99633	8.72	102.896	4.63372	841	13.6423	30	10.309	-0.324511	0	1	1	NA	NA	NA	NA	NA	NA	NA	0	0	0	0	0	0	0	0	0	0	0	0
188	2	2	2	2	123	57	2.5	638	1276	7.15149	3.8	48.488	3.88132	3.38	43.1288	3.76419	4.51	57.5476	4.05261	8.8	112.288	4.72107	516	13.1539	8	8.9872	-0.39998	0	0	0	NA	NA	NA	NA	NA	NA	NA	0	0	0	0	0	0	0	0	0	0	0	0
188	2	2	3	2	159	57	2.5	574	1148	7.04578	4.63	53.1524	3.97316	3.07	35.2436	3.56228	4.25	48.79	3.88753	8.21	94.2508	4.54596	537	13.1938	8	8.9872	-0.396471	0	0	0	NA	NA	NA	NA	NA	NA	NA	0	1	0	0	0	0	0	0	0	0	0	0
188	2	2	4	2	194	57	2.5	347	694	6.54247	4.76	33.0344	3.49755	3.21	22.2774	3.10357	4.38	30.3972	3.41435	8.49	58.9206	4.07619	1109	13.919	16	9.68034	-0.293198	0	1	2	NA	NA	NA	NA	NA	NA	NA	0	1	0	0	0	0	0	0	0	0	0	0
188	2	2	5	2	228	57	2.5	277	554	6.31716	3.94	21.8276	3.08318	3.03	16.7862	2.82056	4.45	24.653	3.2049	8.38	46.4252	3.83784	875	13.682	8	8.9872	-0.339994	0	0	0	NA	NA	NA	NA	NA	NA	NA	0	0	0	0	0	0	0	0	0	0	0	0
189	2	2	1	1	83	45	2	332	664	6.49828	NA	NA	NA	NA	NA	NA	NA	NA	NA	NA	NA	NA	NA	NA	1700	14.3461	NA	NA	NA	NA	NA	NA	NA	NA	NA	NA	NA	0	0	0	0	0	1	0	1	0	0	0	0
189	2	2	2	1	125	45	1.5	361	722	6.58203	5.85	42.237	3.7433	3.85	27.797	3.32493	4.48	32.3456	3.47648	9.23	66.6406	4.19931	4448	15.308	95	11.4616	0.340722	1	2	3	NA	NA	NA	NA	NA	NA	NA	0	0	0	0	1	0	0	1	0	0	0	0
189	2	2	3	1	158	45	2.5	90	NA	NA	NA	NA	NA	NA	NA	NA	NA	NA	NA	NA	NA	NA	NA	NA	965	13.7799	NA	NA	NA	NA	NA	NA	NA	NA	NA	NA	NA	0	0	0	0	1	0	0	1	0	0	0	0
189	2	2	4	1	186	45	2	85	NA	NA	NA	NA	NA	NA	NA	NA	NA	NA	NA	NA	NA	NA	11855	16.2883	275	12.5245	1.75154	1	2	3	NA	NA	NA	NA	NA	NA	NA	0	0	0	0	0	0	0	0	0	0	0	0
189	2	2	5	1	221	45	2.5	75	NA	NA	NA	NA	NA	NA	NA	NA	NA	NA	NA	NA	NA	NA	NA	NA	466	13.0519	NA	NA	NA	NA	NA	NA	NA	NA	NA	NA	NA	0	0	0	0	0	0	0	0	0	0	0	0
189	2	2	1	2	88	57	2	286	572	6.34914	NA	NA	NA	4.28	24.4816	3.19792	4.28	24.4816	3.19792	10.43	59.6596	4.08866	21019	16.8609	1700	14.3461	4.65363	1	2	3	NA	NA	NA	NA	NA	NA	NA	0	0	0	0	0	0	0	0	0	0	0	0
189	2	2	2	2	123	57	2	263	526	6.2653	6.25	32.875	3.49271	4.46	23.4596	3.15528	4.23	22.2498	3.10233	9.59	50.4434	3.92085	18218	16.7179	1700	14.3461	4.1856	1	2	3	NA	NA	NA	NA	NA	NA	NA	0	0	0	0	0	0	0	0	0	0	0	0
189	2	2	3	2	159	57	2	268	536	6.28413	4.5	24.12	3.18304	4.08	21.8688	3.08506	4.01	21.4936	3.06776	8.99	48.1864	3.87508	11272	16.2378	1700	14.3461	3.02497	1	2	3	NA	NA	NA	NA	NA	NA	NA	0	0	0	0	0	0	0	0	0	0	0	0
189	2	2	4	2	194	57	2.5	218	436	6.07764	4.31	18.7916	2.93341	4.07	17.7452	2.87612	3.84	16.7424	2.81794	8.81	38.4116	3.64836	NA	NA	1700	14.3461	NA	NA	NA	NA	NA	NA	NA	NA	NA	NA	NA	0	1	0	0	0	0	0	0	0	0	0	0
189	2	2	5	2	228	57	2.5	139	NA	NA	NA	NA	NA	NA	NA	NA	NA	NA	NA	NA	NA	NA	22356	16.9226	1700	14.3461	4.87703	1	2	3	NA	NA	NA	NA	NA	NA	NA	0	0	0	0	0	0	0	0	0	0	0	0
190	2	2	1	1	83	45	2.5	734	1468	7.29166	5.84	85.7312	4.45122	4	58.72	4.07278	5.21	76.4828	4.33707	10.12	148.562	5.001	222	12.3104	8	8.9872	-0.449106	0	0	0	NA	NA	NA	NA	NA	NA	NA	0	0	0	0	0	0	0	0	0	0	0	0
191	2	2	1	1	83	45	2	433	866	6.76388	5.82	50.4012	3.92001	3.46	29.9636	3.39998	4.48	38.7968	3.65834	8.84	76.5544	4.338	142	11.8636	8	8.9872	-0.462473	0	0	0	NA	NA	NA	NA	NA	NA	NA	0	0	0	0	0	0	0	0	0	0	0	0
191	2	2	2	1	125	45	2.5	644	1288	7.16085	5.07	65.3016	4.17902	3.5	45.08	3.80844	4.62	59.5056	4.08607	9.02	116.178	4.75512	179	12.0951	8	8.9872	-0.456291	0	0	0	NA	NA	NA	NA	NA	NA	NA	0	0	0	0	1	0	0	1	0	0	0	0
191	2	2	3	1	158	45	2.5	683	1366	7.21964	4.81	65.7046	4.18517	3.68	50.2688	3.91738	4.38	59.8308	4.09152	8.96	122.394	4.80724	1172	13.9742	1196	13.9945	0.85249	1	2	3	NA	NA	NA	NA	NA	NA	NA	0	0	1	0	1	0	0	1	0	0	0	0
191	2	2	4	1	186	45	2	373	746	6.61473	4.08	30.4368	3.41565	3.27	24.3942	3.19435	4.09	30.5114	3.4181	8.25	61.545	4.11977	297	12.6015	8	8.9872	-0.436574	0	0	0	NA	NA	NA	NA	NA	NA	NA	0	0	1	0	1	0	0	1	0	0	0	0
191	2	2	5	1	221	45	2.5	467	934	6.83948	2.87	26.8058	3.28862	3.38	31.5692	3.45218	4.18	39.0412	3.66462	8.46	79.0164	4.36966	1350	14.1156	48	10.779	-0.222145	1	2	3	NA	NA	NA	NA	NA	NA	NA	0	0	1	0	1	1	0	1	0	0	0	0
191	2	2	1	2	88	57	1.5	750	1500	7.31322	2.35	35.25	3.56247	3.46	51.9	3.94932	4.09	61.35	4.1166	8.45	126.75	4.84222	130	11.7753	8	8.9872	-0.464478	0	0	0	NA	NA	NA	NA	NA	NA	NA	0	0	0	0	0	0	0	0	0	0	0	0
191	2	2	2	2	123	57	1.5	761	1522	7.32778	4.09	62.2498	4.13116	3.46	52.6612	3.96388	4.06	61.7932	4.12379	8.42	128.152	4.85322	560	13.2357	8	8.9872	-0.392628	0	0	0	NA	NA	NA	NA	NA	NA	NA	0	0	0	0	0	0	0	0	0	0	0	0
191	2	2	3	2	159	57	1.5	715	1430	7.26543	4.52	64.636	4.16877	3.21	45.903	3.82653	3.91	55.913	4.0238	8.02	114.686	4.7422	272	12.5136	8	8.9872	-0.440751	0	0	0	NA	NA	NA	NA	NA	NA	NA	0	0	0	0	0	0	0	0	0	0	0	0
191	2	2	4	2	194	57	2	363	726	6.58755	3.99	28.9674	3.36617	3.42	24.8292	3.21202	3.85	27.951	3.33045	8.17	59.3142	4.08285	449	13.0148	25	10.1266	-0.394822	0	1	1	NA	NA	NA	NA	NA	NA	NA	0	0	0	0	0	0	0	0	0	0	0	0
191	2	2	5	2	228	57	1.5	226	452	6.11368	3.94	17.8088	2.87969	3.63	16.4076	2.79774	3.82	17.2664	2.84876	8.35	37.742	3.63077	4137	15.2355	429	12.9692	0.610065	1	2	3	NA	NA	NA	NA	NA	NA	NA	0	0	0	0	0	0	0	0	0	0	0	0
192	2	2	1	1	83	45	2.5	342	684	6.52796	5.38	36.7992	3.60548	3.74	25.5816	3.24187	4.76	32.5584	3.48304	9.4	64.296	4.1635	1280	14.0624	15	9.61581	-0.265588	0	1	2	NA	NA	NA	NA	NA	NA	NA	0	0	1	0	0	0	0	1	0	0	0	0
192	2	2	2	1	125	45	1.5	462	924	6.82871	5.24	48.4176	3.87986	3.66	33.8184	3.52101	4.37	40.3788	3.6983	8.92	82.4208	4.41184	1293	14.0725	8	8.9872	-0.270149	0	1	2	NA	NA	NA	NA	NA	NA	NA	0	0	1	0	1	0	0	1	0	0	0	0
192	2	2	3	1	158	45	2	549	1098	7.00125	4.71	51.7158	3.94576	4.09	44.9082	3.80462	4.41	48.4218	3.87995	9.45	103.761	4.64209	1874	14.4436	66	11.0974	-0.117272	1	2	3	NA	NA	NA	NA	NA	NA	NA	0	1	1	0	1	0	0	1	0	0	0	0
192	2	2	4	1	186	45	2	331	662	6.49527	4.48	29.6576	3.38972	3.43	22.7066	3.12266	4.4	29.128	3.3717	8.72	57.7264	4.05571	980	13.7953	13	9.4727	-0.317639	0	0	0	NA	NA	NA	NA	NA	NA	NA	0	0	1	0	0	1	0	1	0	0	0	0
193	2	2	1	1	83	45	2.5	638	1276	7.15149	6.26	79.8776	4.3805	3.7	47.212	3.85465	5.32	67.8832	4.21779	9.92	126.579	4.84087	309	12.6411	9	9.10498	-0.433607	0	0	0	NA	NA	NA	NA	NA	NA	NA	0	0	0	0	0	0	0	0	0	0	0	0
193	2	2	2	1	125	45	2	781	1562	7.35372	4.67	72.9454	4.28971	3.58	55.9196	4.02391	4.71	73.5702	4.29824	9.19	143.548	4.96667	1259	14.0458	15	9.61581	-0.269096	0	1	2	NA	NA	NA	NA	NA	NA	NA	1	0	0	0	0	0	0	0	0	0	0	0
193	2	2	3	1	158	45	2.5	817	1634	7.39879	4.71	76.9614	4.3433	4.05	66.177	4.19233	4.75	77.615	4.35176	9.7	158.498	5.06574	4430	15.3039	10	9.21034	0.255945	0	1	2	NA	NA	NA	NA	NA	NA	NA	0	1	0	0	0	0	0	0	0	0	0	0
193	2	2	4	1	186	45	2.5	377	754	6.62539	4.64	34.9856	3.55494	3.62	27.2948	3.3067	4.62	34.8348	3.55062	9.13	68.8402	4.23179	1051	13.8653	8	8.9872	-0.310586	0	1	2	NA	NA	NA	NA	NA	NA	NA	0	1	0	0	0	0	0	0	0	0	0	0
193	2	2	5	1	221	45	2.5	625	1250	7.1309	2.96	37	3.61092	3.3	41.25	3.71965	4.11	51.375	3.93915	8.31	103.875	4.64319	2057	14.5368	33	10.4043	-0.11844	1	2	3	NA	NA	NA	NA	NA	NA	NA	0	0	0	0	0	1	0	1	0	0	0	0
193	2	2	1	2	88	57	2	767	1534	7.33563	2.75	42.185	3.74206	3.7	56.758	4.0388	4.85	74.399	4.30944	9.45	144.963	4.97648	160	11.9829	8	8.9872	-0.459465	0	0	0	NA	NA	NA	NA	NA	NA	NA	0	0	0	0	0	0	0	0	0	0	0	0
193	2	2	2	2	123	57	2	1091	2182	7.688	5.35	116.737	4.75992	3.85	84.007	4.4309	4.73	103.209	4.63675	9.49	207.072	5.33307	4448	15.308	8	8.9872	0.257028	0	1	2	NA	NA	NA	NA	NA	NA	NA	0	0	0	0	0	0	0	0	0	0	0	0
193	2	2	3	2	159	57	2.5	971	1942	7.57147	4.5	87.39	4.47038	3.71	72.0482	4.27734	4.55	88.361	4.48143	9.16	177.887	5.18115	707	13.4688	8	8.9872	-0.368066	0	0	0	NA	NA	NA	NA	NA	NA	NA	0	0	0	0	0	0	0	0	0	0	0	0
193	2	2	5	2	228	57	2.5	420	840	6.7334	4.2	35.28	3.56332	3.64	30.576	3.42022	4.41	37.044	3.61211	8.96	75.264	4.321	1071	13.8841	8	8.9872	-0.307244	0	1	2	NA	NA	NA	NA	NA	NA	NA	0	0	0	0	0	0	0	0	0	0	0	0
194	2	2	1	1	83	45	2	488	976	6.88346	6.99	68.2224	4.22277	3.14	30.6464	3.42252	4.86	47.4336	3.85933	8.9	86.864	4.46434	192	12.1653	8	8.9872	-0.454118	0	0	0	NA	NA	NA	NA	NA	NA	NA	0	0	0	1	0	0	0	1	0	0	0	0
194	2	2	2	1	125	45	2	585	1170	7.06476	4.93	57.681	4.05493	2.95	34.515	3.54139	4.69	54.873	4.00502	8.55	100.035	4.60552	700	13.4588	8	8.9872	-0.369235	0	0	0	NA	NA	NA	NA	NA	NA	NA	0	0	0	1	0	0	0	1	0	0	0	0
194	2	2	3	1	158	45	2	511	1022	6.92952	5.04	51.5088	3.94175	3.27	33.4194	3.50914	4.46	45.5812	3.8195	8.63	88.1986	4.47959	1012	13.8274	8	8.9872	-0.317102	0	1	2	NA	NA	NA	NA	NA	NA	NA	0	0	0	1	1	0	0	1	0	0	0	0
194	2	2	4	1	186	45	2.5	403	806	6.69208	5.16	41.5896	3.72785	3	24.18	3.18553	4.46	35.9476	3.58206	8.36	67.3816	4.21037	991	13.8065	8	8.9872	-0.320611	0	0	0	NA	NA	NA	NA	NA	NA	NA	0	0	0	1	0	0	0	1	0	0	0	0
194	2	2	5	1	221	45	2	449	898	6.80017	3.53	31.6994	3.4563	2.92	26.2216	3.26658	4.48	40.2304	3.69462	8.3	74.534	4.31126	1017	13.8324	9	9.10498	-0.315305	0	1	2	NA	NA	NA	NA	NA	NA	NA	0	0	0	1	1	1	0	1	0	0	0	0
194	2	2	1	2	88	57	2	499	998	6.90575	4.31	43.0138	3.76152	3.03	30.2394	3.40915	4.23	42.2154	3.74279	8.16	81.4368	4.39983	384	12.8584	8	8.9872	-0.422037	0	0	0	NA	NA	NA	NA	NA	NA	NA	0	0	0	0	0	0	0	0	0	0	0	0
194	2	2	2	2	123	57	1.5	526	1052	6.95845	4.92	51.7584	3.94659	3.02	31.7704	3.45854	4.27	44.9204	3.80489	8.19	86.1588	4.45619	335	12.7219	11	9.30565	-0.427338	0	0	0	NA	NA	NA	NA	NA	NA	NA	0	0	0	0	0	0	0	0	0	0	0	0
194	2	2	3	2	159	57	2.5	699	1398	7.2428	4.93	68.9214	4.23297	2.83	39.5634	3.6779	4.16	58.1568	4.06314	7.88	110.162	4.70196	437	12.9877	8	8.9872	-0.413181	0	0	0	NA	NA	NA	NA	NA	NA	NA	0	0	0	0	0	0	0	0	0	0	0	0
194	2	2	4	2	194	57	2.5	367	734	6.59851	5.16	37.8744	3.63428	3.06	22.4604	3.11175	4.31	31.6354	3.45428	8.27	60.7018	4.10597	6452	15.6799	1290	14.0702	1.82517	1	2	3	NA	NA	NA	NA	NA	NA	NA	0	1	0	0	0	0	0	0	0	0	0	0
194	2	2	5	2	228	57	2.5	288	576	6.35611	4.2	24.192	3.18602	2.86	16.4736	2.80176	4.29	24.7104	3.20722	8.05	46.368	3.83661	3288	15.0058	71	11.1704	0.123807	1	2	3	NA	NA	NA	NA	NA	NA	NA	0	0	0	0	0	1	0	1	0	0	0	0
195	2	2	1	1	83	45	2.5	370	740	6.60665	6.33	46.842	3.84678	3.4	25.16	3.22526	4.68	34.632	3.54478	8.98	66.452	4.19648	487	13.096	8	8.9872	-0.404826	0	0	0	NA	NA	NA	NA	NA	NA	NA	0	0	0	0	0	0	0	0	0	0	0	0
195	2	2	2	1	125	45	2	302	604	6.40357	4.15	25.066	3.22151	3.38	20.4152	3.01628	4.61	27.8444	3.32663	8.89	53.6956	3.98333	451	13.0192	18	9.79813	-0.401221	0	0	0	NA	NA	NA	NA	NA	NA	NA	0	0	0	0	1	0	0	1	0	0	0	0
195	2	2	3	1	158	45	2	599	1198	7.08841	5.23	62.6554	4.13765	3.77	45.1646	3.81031	4.16	49.8368	3.90875	8.83	105.783	4.66139	799	13.5911	8	8.9872	-0.352693	0	0	0	NA	NA	NA	NA	NA	NA	NA	0	1	0	0	0	0	0	0	0	0	0	0
195	2	2	4	1	186	45	2.5	402	804	6.6896	4.75	38.19	3.64257	3.36	27.0144	3.29637	4.21	33.8484	3.52189	8.46	68.0184	4.21978	473	13.0669	8	8.9872	-0.407165	0	0	0	NA	NA	NA	NA	NA	NA	NA	0	0	0	0	0	1	0	1	0	0	0	0
195	2	2	5	1	221	45	2	367	734	6.59851	2.94	21.5796	3.07175	3.28	24.0752	3.18118	4.03	29.5802	3.38711	8.22	60.3348	4.09991	526	13.1731	8	8.9872	-0.398309	0	0	0	NA	NA	NA	NA	NA	NA	NA	0	0	0	0	0	0	0	0	0	0	0	0
196	2	2	1	1	83	45	2.5	437	874	6.77308	8.98	78.4852	4.36291	3.72	32.5128	3.48163	4.74	41.4276	3.72395	9.36	81.8064	4.40436	102	11.5327	27	10.2036	-0.450879	0	1	1	NA	NA	NA	NA	NA	NA	NA	0	0	0	0	0	0	0	0	0	0	0	0
196	2	2	2	1	125	45	2.5	508	1016	6.92363	7.05	71.628	4.27149	3.43	34.8488	3.55102	4.58	46.5328	3.84016	8.91	90.5256	4.50563	647	13.3801	12	9.39266	-0.374243	0	0	0	NA	NA	NA	NA	NA	NA	NA	0	0	0	0	0	0	0	0	0	0	0	0
196	2	2	3	1	158	45	2.5	150	300	5.70378	4.28	12.84	2.55257	5.46	16.38	2.79606	3.2	9.6	2.26176	9.56	28.68	3.3562	NA	NA	8	8.9872	NA	NA	NA	NA	NA	NA	NA	NA	NA	NA	NA	0	1	1	0	1	0	0	1	0	0	0	0
196	2	2	4	1	186	45	2.5	NA	NA	NA	NA	NA	NA	NA	NA	NA	NA	NA	NA	NA	NA	NA	NA	NA	8	8.9872	NA	NA	NA	NA	NA	NA	NA	NA	NA	NA	NA	0	0	1	0	0	1	0	1	0	0	0	0
196	2	2	5	1	221	45	2.5	75	NA	NA	NA	NA	NA	NA	NA	NA	NA	NA	NA	NA	NA	NA	NA	NA	8	8.9872	NA	NA	NA	NA	NA	NA	NA	NA	NA	NA	NA	0	0	1	0	0	1	0	1	0	0	0	0
196	2	2	1	2	88	57	2	525	1050	6.95655	3.07	32.235	3.47305	3.49	36.645	3.60128	4.32	45.36	3.81463	8.71	91.455	4.51585	751	13.5292	8	8.9872	-0.360714	0	0	0	NA	NA	NA	NA	NA	NA	NA	0	0	0	0	0	0	0	0	0	0	0	0
196	2	2	2	2	123	57	2	411	822	6.71174	6.66	54.7452	4.00269	3.75	30.825	3.42833	4.15	34.113	3.52968	8.8	72.336	4.28132	4548	15.3302	406	12.9141	0.656614	1	2	3	NA	NA	NA	NA	NA	NA	NA	0	0	0	0	0	0	0	0	0	0	0	0
196	2	2	3	2	159	57	2.5	445	890	6.79122	5.3	47.17	3.85376	3.79	33.731	3.51842	3.93	34.977	3.55469	8.62	76.718	4.34014	1274	14.0577	14	9.54681	-0.267552	0	1	2	NA	NA	NA	NA	NA	NA	NA	0	0	0	0	0	0	0	0	0	0	0	0
196	2	2	4	2	194	57	2.5	267	534	6.2804	5.67	30.2778	3.41041	3.75	20.025	2.99698	4	21.36	3.06152	8.65	46.191	3.83278	1773	14.3882	27	10.2036	-0.171667	1	2	3	NA	NA	NA	NA	NA	NA	NA	0	1	0	0	0	0	0	0	0	0	0	0
196	2	2	5	2	228	57	2.5	206	412	6.02102	4.98	20.5176	3.02128	3.76	15.4912	2.74027	4.23	17.4276	2.85806	8.89	36.6268	3.60078	2009	14.5131	59	10.9853	-0.101449	1	2	3	NA	NA	NA	NA	NA	NA	NA	0	0	0	0	0	0	0	0	0	0	0	0
197	2	2	1	1	83	45	2.5	543	1086	6.99026	6.65	72.219	4.2797	3.69	40.0734	3.69071	5.04	54.7344	4.00249	9.63	104.582	4.64997	2943	14.8949	16	9.68034	0.0132497	0	1	2	NA	NA	NA	NA	NA	NA	NA	0	0	0	1	0	0	0	1	0	0	0	0
197	2	2	2	1	125	45	2.5	334	668	6.50429	NA	NA	NA	NA	NA	NA	NA	NA	NA	NA	NA	NA	NA	NA	321	12.6792	NA	NA	NA	NA	NA	NA	NA	NA	NA	NA	NA	0	0	0	1	0	0	0	1	0	0	0	0
197	2	2	3	1	158	45	3	829	1658	7.41337	3.38	56.0404	4.02607	5.39	89.3662	4.49274	3.68	61.0144	4.11111	9.97	165.303	5.10778	NA	NA	1195	13.9937	NA	NA	NA	NA	NA	NA	NA	NA	NA	NA	NA	0	0	0	1	0	0	0	1	0	0	0	0
197	2	2	4	1	186	45	3	175	350	5.85793	4.47	15.645	2.75015	4.16	14.56	2.67828	4.01	14.035	2.64155	9.08	31.78	3.45884	14787	16.5093	1144	13.95	3.07743	1	2	3	NA	NA	NA	NA	NA	NA	NA	0	1	0	1	0	0	0	1	0	0	0	0
197	2	2	5	1	221	45	3	167	334	5.81114	3.15	10.521	2.35337	4.36	14.5624	2.67844	4.29	14.3286	2.66226	9.55	31.897	3.46251	3915	15.1803	48	10.779	0.206448	1	2	3	NA	NA	NA	NA	NA	NA	NA	0	0	0	1	0	0	0	1	0	0	0	0
197	2	2	1	2	88	57	2.5	632	1264	7.14204	4.29	54.2256	3.99315	3.98	50.3072	3.91815	4.79	60.5456	4.1034	9.67	122.229	4.80589	391	12.8765	8	8.9872	-0.420867	0	0	0	NA	NA	NA	NA	NA	NA	NA	0	0	0	0	0	0	0	0	0	0	0	0
197	2	2	2	2	123	57	2	804	1608	7.38275	5.24	84.2592	4.4339	3.93	63.1944	4.14622	4.58	73.6464	4.29928	9.41	151.313	5.01935	666	13.409	12	9.39266	-0.371068	0	0	0	NA	NA	NA	NA	NA	NA	NA	0	0	0	0	0	0	0	0	0	0	0	0
197	2	2	3	2	159	57	2.5	774	1548	7.34472	4.42	68.4216	4.22569	3.62	56.0376	4.02602	4.32	66.8736	4.2028	8.84	136.843	4.91884	1016	13.8314	10	9.21034	-0.31451	0	1	2	NA	NA	NA	NA	NA	NA	NA	0	0	0	0	0	0	0	0	0	0	0	0
197	2	2	4	2	194	57	2.5	319	638	6.45834	3.78	24.1164	3.18289	3.23	20.6074	3.02565	4.35	27.753	3.32334	8.47	54.0386	3.9897	1785	14.3949	56	10.9331	-0.141764	1	2	3	NA	NA	NA	NA	NA	NA	NA	0	1	0	0	0	0	0	0	0	0	0	0
197	2	2	5	2	228	57	2	191	382	5.94542	4.14	15.8148	2.76095	3.82	14.5924	2.6805	4.02	15.3564	2.73153	8.74	33.3868	3.50816	10971	16.2108	1700	14.3461	2.97468	1	2	3	NA	NA	NA	NA	NA	NA	NA	0	0	0	0	0	0	0	0	0	0	0	0
198	2	2	1	1	83	45	2	523	1046	6.95273	2.8	29.288	3.37718	3.4	35.564	3.57133	4.55	47.593	3.86269	8.85	92.571	4.52798	63	11.0509	8	8.9872	-0.475673	0	0	0	NA	NA	NA	NA	NA	NA	NA	0	0	1	0	0	0	0	1	0	0	0	0
198	2	2	2	1	125	45	2	789	1578	7.36391	5.58	88.0524	4.47793	3.41	53.8098	3.98546	4.78	75.4284	4.32318	9.08	143.282	4.96482	580	13.2708	9	9.10498	-0.388324	0	0	0	NA	NA	NA	NA	NA	NA	NA	0	0	1	0	1	0	0	1	0	0	0	0
198	2	2	3	1	158	45	2	600	1200	7.09008	4.16	49.92	3.91042	3.87	46.44	3.83816	4.62	55.44	4.0153	9.39	112.68	4.72455	474	13.069	8	8.9872	-0.406998	0	0	0	NA	NA	NA	NA	NA	NA	NA	0	1	1	0	0	0	0	1	0	0	0	0
198	2	2	4	1	186	45	2.5	383	766	6.64118	5.04	38.6064	3.65342	3.64	27.8824	3.328	4.35	33.321	3.50619	8.859	67.8599	4.21745	1472	14.2021	66	11.0974	-0.184444	1	2	3	NA	NA	NA	NA	NA	NA	NA	0	0	1	0	0	0	0	1	0	0	0	0
198	2	2	5	1	221	45	2.5	401	802	6.68711	2.46	19.7292	2.9821	3.8	30.476	3.41694	4.27	34.2454	3.53355	8.97	71.9394	4.27582	1303	14.0802	44	10.6919	-0.233846	1	2	3	NA	NA	NA	NA	NA	NA	NA	0	0	1	0	0	0	0	1	0	0	0	0
198	2	2	1	2	88	57	2	535	1070	6.97541	4.08	43.656	3.77634	3.52	37.664	3.6287	4.68	50.076	3.91354	9.1	97.37	4.57852	173	12.061	8	8.9872	-0.457293	0	0	0	NA	NA	NA	NA	NA	NA	NA	0	0	0	0	1	0	0	1	0	0	0	0
198	2	2	2	2	123	57	1.5	647	1294	7.16549	4.54	58.7476	4.07325	3.6	46.584	3.84126	4.43	57.3242	4.04872	8.93	115.554	4.74974	444	13.0036	8	8.9872	-0.412011	0	0	0	NA	NA	NA	NA	NA	NA	NA	0	0	0	0	0	0	0	0	0	0	0	0
198	2	2	3	2	159	57	2.5	516	1032	6.93925	4.49	46.3368	3.83594	3.49	36.0168	3.58399	4.18	43.1376	3.7644	8.57	88.4424	4.48235	810	13.6048	14	9.54681	-0.345083	0	0	0	NA	NA	NA	NA	NA	NA	NA	0	0	0	0	0	0	0	0	0	0	0	0
198	2	2	4	2	194	57	2	303	606	6.40688	4.85	29.391	3.38069	3.61	21.8766	3.08542	4.16	25.2096	3.22722	8.66	52.4796	3.96042	1481	14.2082	48	10.779	-0.200256	1	2	3	NA	NA	NA	NA	NA	NA	NA	0	0	0	0	0	1	0	1	0	0	0	0
198	2	2	5	2	228	57	2.5	282	564	6.33505	4.34	24.4776	3.19776	4.07	22.9548	3.13353	4.22	23.8008	3.16972	9.19	51.8316	3.948	1642	14.3114	221	12.3059	-0.00692775	1	2	3	NA	NA	NA	NA	NA	NA	NA	0	0	0	0	0	0	0	0	0	0	0	0
199	2	2	1	1	83	45	2.5	1043	2086	7.643	5.19	108.263	4.68457	3.43	71.5498	4.27039	5.14	107.22	4.67489	9.47	197.544	5.28596	288	12.5707	11	9.30565	-0.435192	0	0	0	NA	NA	NA	NA	NA	NA	NA	0	0	0	0	0	0	0	0	0	0	0	0
199	2	2	2	1	125	45	2	1129	2258	7.72223	4.41	99.5778	4.60094	3.32	74.9656	4.31703	4.79	108.158	4.68359	9.01	203.446	5.3154	315	12.6603	15	9.61581	-0.426832	0	0	0	NA	NA	NA	NA	NA	NA	NA	0	0	0	0	0	0	0	0	0	0	0	0
199	2	2	3	1	158	45	2	934	1868	7.53262	4.43	82.7524	4.41585	3.87	72.2916	4.28071	4.48	83.6864	4.42708	9.25	172.79	5.15208	6243	15.647	1017	13.8324	1.52762	1	2	3	NA	NA	NA	NA	NA	NA	NA	0	0	0	0	0	1	0	1	0	0	0	0
199	2	2	4	1	186	45	2.5	483	966	6.87316	4.17	40.2822	3.69591	3.29	31.7814	3.45888	4.41	42.6006	3.75187	8.6	83.076	4.41976	1762	14.382	11	9.30565	-0.188897	0	1	2	NA	NA	NA	NA	NA	NA	NA	0	0	0	0	0	1	0	1	0	0	0	0
199	2	2	5	1	221	45	2	530	1060	6.96602	2.11	22.366	3.10754	3.57	37.842	3.63342	4.31	45.686	3.82179	8.78	93.068	4.53333	14205	16.4691	1700	14.3461	3.51506	1	2	3	NA	NA	NA	NA	NA	NA	NA	0	0	0	0	0	1	0	1	0	1	0	0
199	2	2	1	2	88	57	2.5	980	1960	7.5807	2.89	56.644	4.03679	3.43	67.228	4.20809	4.69	91.924	4.52096	9.01	176.596	5.17386	164	12.0076	8	8.9872	-0.458797	0	0	0	NA	NA	NA	NA	NA	NA	NA	0	0	0	0	0	0	0	0	0	0	0	0
199	2	2	2	2	123	57	2	1002	2004	7.6029	3.55	71.142	4.26468	3.63	72.7452	4.28696	4.63	92.7852	4.53029	9.16	183.566	5.21258	354	12.7771	8	8.9872	-0.427049	0	0	0	NA	NA	NA	NA	NA	NA	NA	0	0	0	0	1	0	0	1	0	0	0	0
199	2	2	3	2	159	57	2.5	850	1700	7.43838	3.25	55.25	4.01187	3.45	58.65	4.07159	4.42	75.14	4.31935	8.77	149.09	5.00455	716	13.4814	8	8.9872	-0.366562	0	0	0	NA	NA	NA	NA	NA	NA	NA	0	0	0	0	0	0	0	0	0	0	0	0
199	2	2	4	2	194	57	2.5	556	1112	7.01392	4	44.48	3.79504	3.5	38.92	3.66151	4.42	49.1504	3.89488	8.82	98.0784	4.58577	3705	15.1252	17	9.74097	0.141536	0	1	2	NA	NA	NA	NA	NA	NA	NA	0	0	0	0	0	0	0	0	0	0	0	0
199	2	2	5	2	228	57	2.5	360	720	6.57925	2.87	20.664	3.02839	3.47	24.984	3.21824	4.58	32.976	3.49578	8.95	64.44	4.16573	993	13.8085	8	8.9872	-0.320277	0	0	0	NA	NA	NA	NA	NA	NA	NA	0	0	0	0	0	0	0	0	0	0	0	0
200	2	2	1	1	83	45	2	448	896	6.79794	6.84	61.2864	4.11556	3.74	33.5104	3.51186	5.12	45.8752	3.82592	9.76	87.4496	4.47106	198	12.196	14	9.54681	-0.447344	0	0	0	NA	NA	NA	NA	NA	NA	NA	0	0	0	0	0	1	0	1	0	0	0	0
200	2	2	2	1	125	45	2.5	455	910	6.81344	6.02	54.782	4.00336	3.57	32.487	3.48084	4.73	43.043	3.7622	9.21	83.811	4.42856	816	13.6122	13	9.4727	-0.345043	0	0	0	NA	NA	NA	NA	NA	NA	NA	0	0	1	0	1	1	0	1	0	0	0	0
200	2	2	3	1	158	45	2.5	211	422	6.04501	2.77	11.6894	2.45868	5.3	22.366	3.10754	3.35	14.137	2.6488	9.55	40.301	3.69638	NA	NA	1700	14.3461	NA	NA	NA	NA	NA	NA	NA	NA	NA	NA	NA	0	1	1	0	0	1	0	1	0	0	0	0
200	2	2	4	1	186	45	2.5	223	446	6.10032	5.33	23.7718	3.1685	3.82	17.0372	2.8354	4.32	19.2672	2.9584	9.04	40.3184	3.69681	4918	15.4084	21	9.95228	0.348068	1	2	3	NA	NA	NA	NA	NA	NA	NA	0	0	1	0	0	1	0	1	0	0	0	0
200	2	2	5	1	221	45	2.5	218	436	6.07764	3.31	14.4316	2.66942	3.78	16.4808	2.8022	4.07	17.7452	2.87612	8.75	38.15	3.64153	3243	14.992	30	10.309	0.0768456	1	2	3	NA	NA	NA	NA	NA	NA	NA	0	0	1	0	0	1	0	1	0	0	0	0
200	2	2	1	2	88	57	2	583	1166	7.06133	5.61	65.4126	4.18071	3.44	40.1104	3.69164	4.54	52.9364	3.96909	8.88	103.541	4.63997	1682	14.3355	8	8.9872	-0.20515	0	1	2	NA	NA	NA	NA	NA	NA	NA	0	0	0	0	0	0	0	0	0	0	0	0
200	2	2	2	2	123	57	2	767	1534	7.33563	5.27	80.8418	4.39249	3.59	55.0706	4.00862	4.3	65.962	4.18908	8.79	134.839	4.90408	354	12.7771	8	8.9872	-0.427049	0	0	0	NA	NA	NA	NA	NA	NA	NA	0	0	0	0	0	0	0	0	0	0	0	0
200	2	2	3	2	159	57	2.5	608	1216	7.10332	5.24	63.7184	4.15447	3.41	41.4656	3.72486	4.17	50.7072	3.92607	8.49	103.238	4.63704	793	13.5836	8	8.9872	-0.353696	0	0	0	NA	NA	NA	NA	NA	NA	NA	0	0	0	0	0	0	0	0	0	0	0	0
200	2	2	4	2	194	57	2.5	360	720	6.57925	4.64	33.408	3.5088	3.47	24.984	3.21824	4.05	29.16	3.3728	8.41	60.552	4.1035	802	13.5949	8	8.9872	-0.352192	0	0	0	NA	NA	NA	NA	NA	NA	NA	0	1	0	0	0	0	0	0	0	0	0	0
200	2	2	5	2	228	57	2.5	277	554	6.31716	4.29	23.7666	3.16828	3.28	18.1712	2.89984	4.11	22.7694	3.12542	8.29	45.9266	3.82704	655	13.3924	24	10.0858	-0.361362	0	1	1	NA	NA	NA	NA	NA	NA	NA	0	0	0	0	0	0	0	0	0	0	0	0
201	2	2	1	1	83	45	2	495	990	6.8977	6.07	60.093	4.09589	3.49	34.551	3.54244	5	49.5	3.90197	9.39	92.961	4.53218	271	12.5099	8	8.9872	-0.440918	0	0	0	NA	NA	NA	NA	NA	NA	NA	0	0	0	0	0	0	0	0	0	0	0	0
201	2	2	2	1	125	45	2	528	1056	6.96224	4.15	43.824	3.78018	3.2	33.792	3.52022	4.72	49.8432	3.90888	9.01	95.1456	4.55541	1032	13.847	8	8.9872	-0.313761	0	1	2	NA	NA	NA	NA	NA	NA	NA	0	0	1	0	0	0	0	1	0	0	0	0
201	2	2	3	1	158	45	2.5	393	786	6.66696	3.32	26.0952	3.26175	4.97	39.0642	3.66521	4.35	34.191	3.53196	10.22	80.3292	4.38613	19317	16.7765	1700	14.3461	4.36924	1	2	3	NA	NA	NA	NA	NA	NA	NA	0	1	1	0	0	0	0	1	0	0	0	0
201	2	2	4	1	186	45	2.5	188	376	5.92959	3.62	13.6112	2.61089	4.28	16.0928	2.77837	4.08	15.3408	2.73052	9.26	34.8176	3.55012	16042	16.5907	1700	14.3461	3.82201	1	2	3	NA	NA	NA	NA	NA	NA	NA	0	1	1	0	0	0	0	1	0	0	0	0
201	2	2	5	1	221	45	2.5	265	530	6.27288	2.57	13.621	2.61161	3.66	19.398	2.96517	4.19	22.207	3.10041	8.74	46.322	3.83562	3811	15.1534	47	10.7579	0.188108	1	2	3	NA	NA	NA	NA	NA	NA	NA	0	0	1	0	0	1	0	1	0	0	0	0
201	2	2	1	2	88	57	2	503	1006	6.91374	3.92	39.4352	3.67466	3.09	31.0854	3.43674	4.23	42.5538	3.75077	8.22	82.6932	4.41514	3953	15.19	14	9.54681	0.180089	0	1	2	NA	NA	NA	NA	NA	NA	NA	0	0	0	0	0	0	0	0	0	0	0	0
201	2	2	2	2	123	57	2	724	1448	7.27794	4.24	61.3952	4.11733	3.41	49.3768	3.89948	4.25	61.54	4.11969	8.56	123.949	4.81987	592	13.2913	8	8.9872	-0.387281	0	0	0	NA	NA	NA	NA	NA	NA	NA	0	0	0	0	0	0	0	0	0	0	0	0
201	2	2	3	2	159	57	2.5	515	1030	6.93731	4.11	42.333	3.74557	3.35	34.505	3.5411	4.12	42.436	3.748	8.36	86.108	4.4556	1330	14.1007	8	8.9872	-0.263967	0	1	2	NA	NA	NA	NA	NA	NA	NA	0	0	0	0	0	0	0	0	0	0	0	0
201	2	2	4	2	194	57	2.5	356	712	6.56808	4.31	30.6872	3.42385	3.48	24.7776	3.20994	4.11	29.2632	3.37633	8.49	60.4488	4.1018	2725	14.818	58	10.9682	0.0172275	1	2	3	NA	NA	NA	NA	NA	NA	NA	0	1	0	0	0	0	0	0	0	0	0	0
201	2	2	5	2	228	57	2.5	236	472	6.15698	3.18	15.0096	2.70869	3.3	15.576	2.74573	4.09	19.3048	2.96035	8.29	39.1288	3.66686	2010	14.5136	63	11.0509	-0.0974338	1	2	3	NA	NA	NA	NA	NA	NA	NA	0	0	0	0	0	0	0	0	0	0	0	0
202	2	2	1	1	83	45	2	427	854	6.74993	7.42	63.3668	4.14894	3.97	33.9038	3.52353	5.18	44.2372	3.78957	10.04	85.7416	4.45134	655	13.3924	8	8.9872	-0.376755	0	0	0	NA	NA	NA	NA	NA	NA	NA	0	0	0	0	0	0	0	0	0	0	0	0
202	2	2	2	1	125	45	2	617	1234	7.11802	5.38	66.3892	4.19553	3.7	45.658	3.82118	4.87	60.0958	4.09594	9.47	116.86	4.76097	465	13.0498	8	8.9872	-0.408502	0	0	0	NA	NA	NA	NA	NA	NA	NA	0	0	0	0	1	0	0	1	0	0	0	0
202	2	2	3	1	158	45	2.5	573	1146	7.04403	4.43	50.7678	3.92726	4.04	46.2984	3.83511	4.69	53.7474	3.9843	8.63	98.8998	4.59411	1467	14.1987	17	9.74097	-0.232417	0	1	2	NA	NA	NA	NA	NA	NA	NA	0	1	0	0	0	1	0	1	0	0	0	0
202	2	2	4	1	186	45	2.5	357	714	6.57088	4.71	33.6294	3.5154	3.84	27.4176	3.31119	4.27	30.4878	3.41733	9.01	64.3314	4.16405	1877	14.4452	10	9.21034	-0.170643	0	1	2	NA	NA	NA	NA	NA	NA	NA	0	0	0	0	0	0	0	0	0	0	0	0
202	2	2	5	1	221	45	2.5	391	782	6.66185	3.15	24.633	3.20409	3.55	27.761	3.32363	4.21	32.9222	3.49415	8.66	67.7212	4.2154	1593	14.2811	33	10.4043	-0.195971	1	2	3	NA	NA	NA	NA	NA	NA	NA	0	1	0	0	0	1	0	1	0	0	0	0
202	2	2	1	2	88	57	1.5	531	1062	6.96791	4.42	46.9404	3.84888	3.37	35.7894	3.57765	4.64	49.2768	3.89745	8.91	94.6242	4.54991	1639	14.3096	19	9.85219	-0.201753	0	1	2	NA	NA	NA	NA	NA	NA	NA	0	0	0	0	0	0	0	0	0	0	0	0
202	2	2	2	2	123	57	2	695	1390	7.23706	4.55	63.245	4.14702	3.73	51.847	3.9483	4.49	62.411	4.13374	9.12	126.768	4.84236	924	13.7365	8	8.9872	-0.331807	0	0	0	NA	NA	NA	NA	NA	NA	NA	0	0	0	0	0	0	0	0	0	0	0	0
202	2	2	3	2	159	57	2	556	1112	7.01392	4.56	50.7072	3.92607	3.67	40.8104	3.70894	4.34	48.2608	3.87662	8.92	99.1904	4.59704	690	13.4444	8	8.9872	-0.370906	0	0	0	NA	NA	NA	NA	NA	NA	NA	0	0	0	0	0	0	0	0	0	0	0	0
202	2	2	4	2	194	57	2.5	439	878	6.77765	4.99	43.8122	3.77991	3.77	33.1006	3.49955	4.39	38.5442	3.65181	9.05	79.459	4.37524	1194	13.9928	53	10.878	-0.243401	1	2	3	NA	NA	NA	NA	NA	NA	NA	0	0	0	0	0	0	0	0	0	0	0	0
202	2	2	5	2	228	57	2.5	360	720	6.57925	3.96	28.512	3.35033	3.64	26.208	3.26606	4.12	29.664	3.38993	8.66	62.352	4.1328	1526	14.2382	26	10.1659	-0.213901	1	2	3	NA	NA	NA	NA	NA	NA	NA	0	1	0	0	0	0	0	0	0	0	0	0
203	2	2	1	1	83	33	2.5	364	728	6.5903	6.26	45.5728	3.81931	3.74	27.2272	3.30422	5.32	38.7296	3.6566	9.97	72.5816	4.28471	99	11.5029	8	8.9872	-0.469658	0	0	0	NA	NA	NA	NA	NA	NA	NA	0	0	0	0	0	0	0	0	0	0	0	0
203	2	2	2	1	125	33	2	402	804	6.6896	4.36	35.0544	3.5569	3.58	28.7832	3.35979	4.95	39.798	3.68382	9.44	75.8976	4.32939	508	13.1382	8	8.9872	-0.401317	0	0	0	NA	NA	NA	NA	NA	NA	NA	0	0	0	0	1	0	0	1	0	0	0	0
203	2	2	3	1	158	33	2.5	131	NA	NA	NA	NA	NA	NA	NA	NA	NA	NA	NA	NA	NA	NA	21296	16.874	1700	14.3461	4.69991	1	2	3	NA	NA	NA	NA	NA	NA	NA	0	0	0	0	0	0	0	0	0	0	0	0
203	2	2	4	1	186	33	2.5	164	328	5.79301	5.27	17.2856	2.84987	3.93	12.8904	2.55648	4.61	15.1208	2.71607	9.44	30.9632	3.4328	8433	15.9477	256	12.4529	1.16147	1	2	3	NA	NA	NA	NA	NA	NA	NA	0	0	0	0	0	0	0	0	0	0	0	0
203	2	2	5	1	221	33	2.5	166	332	5.80513	3.81	12.6492	2.53759	4.13	13.7116	2.61824	4.75	15.77	2.75811	9.78	32.4696	3.4803	2702	14.8095	8	8.9872	-0.0347156	0	1	2	NA	NA	NA	NA	NA	NA	NA	0	0	0	0	0	0	0	0	0	0	0	0
203	2	2	1	2	88	45	2	575	1150	7.04752	2.96	34.04	3.52754	3.64	41.86	3.73433	4.75	54.625	4.00049	9.29	106.835	4.67129	180	12.1007	8	8.9872	-0.456124	0	0	0	NA	NA	NA	NA	NA	NA	NA	0	0	0	0	0	0	0	0	0	0	0	0
203	2	2	2	2	123	45	2	568	1136	7.03527	4.54	51.5744	3.94303	3.78	42.9408	3.75982	4.55	51.688	3.94523	9.23	104.853	4.65256	143	11.8706	8	8.9872	-0.462306	0	0	0	NA	NA	NA	NA	NA	NA	NA	0	0	0	0	0	0	0	0	0	0	0	0
203	2	2	3	2	159	45	2.5	531	1062	6.96791	4.22	44.8164	3.80257	3.76	39.9312	3.68716	4.45	47.259	3.85564	9.11	96.7482	4.57211	180	12.1007	8	8.9872	-0.456124	0	0	0	NA	NA	NA	NA	NA	NA	NA	0	0	0	0	0	0	0	0	0	0	0	0
203	2	2	4	2	194	45	2.5	322	644	6.4677	4.82	31.0408	3.4353	3.74	24.0856	3.18161	4.46	28.7224	3.35768	9.1	58.604	4.0708	424	12.9575	8	8.9872	-0.415353	0	0	0	NA	NA	NA	NA	NA	NA	NA	0	0	0	0	0	0	0	0	0	0	0	0
203	2	2	5	2	228	45	2.5	322	644	6.4677	4.07	26.2108	3.26617	3.66	23.5704	3.15999	4.31	27.7564	3.32347	8.88	57.1872	4.04633	332	12.7129	8	8.9872	-0.430725	0	0	0	NA	NA	NA	NA	NA	NA	NA	0	0	0	0	0	0	0	0	0	0	0	0
204	2	2	1	1	83	45	2.5	491	982	6.88959	6.35	62.357	4.13288	3.89	38.1998	3.64283	5.22	51.2604	3.93692	10.01	98.2982	4.58801	1284	14.0655	9	9.10498	-0.270691	0	1	2	NA	NA	NA	NA	NA	NA	NA	0	0	0	0	0	0	0	0	0	0	0	0
204	2	2	2	1	125	45	2.5	467	934	6.83948	6.61	61.7374	4.12289	3.81	35.5854	3.57194	4.84	45.2056	3.81122	9.55	89.197	4.49085	864	13.6693	8	8.9872	-0.341832	0	0	0	NA	NA	NA	NA	NA	NA	NA	0	0	0	1	1	0	0	1	0	0	0	0
204	2	2	3	1	158	45	2	721	1442	7.27379	4.74	68.3508	4.22465	4.14	59.6988	4.08931	4.86	70.0812	4.24965	9.9	142.758	4.96115	420	12.948	23	10.0432	-0.401591	0	1	1	NA	NA	NA	NA	NA	NA	NA	0	1	0	1	0	0	0	1	0	0	0	0
204	2	2	4	1	186	45	2.5	433	866	6.76388	5.44	47.1104	3.85249	3.8	32.908	3.49372	4.67	40.4422	3.69987	9.37	81.1442	4.39623	1434	14.176	22	9.9988	-0.233121	1	2	3	NA	NA	NA	NA	NA	NA	NA	0	1	0	1	1	0	0	1	0	0	0	0
204	2	2	5	1	221	45	2.5	494	988	6.89568	3.55	35.074	3.55746	3.77	37.2476	3.61759	4.57	45.1516	3.81003	9.24	91.2912	4.51405	824	13.6219	37	10.5187	-0.320618	0	1	1	NA	NA	NA	NA	NA	NA	NA	0	0	0	1	0	0	0	1	0	0	0	0
204	2	2	1	2	88	57	2	802	1604	7.38026	3.74	59.9896	4.09417	3.9	62.556	4.13606	4.94	79.2376	4.37245	9.74	156.23	5.05133	167	12.0257	8	8.9872	-0.458296	0	0	0	NA	NA	NA	NA	NA	NA	NA	0	0	0	0	0	0	0	0	0	0	0	0
204	2	2	2	2	123	57	2	793	1586	7.36897	5.17	81.9962	4.40667	3.98	63.1228	4.14508	4.65	73.749	4.30067	9.53	151.146	5.01824	404	12.9092	8	8.9872	-0.418695	0	0	0	NA	NA	NA	NA	NA	NA	NA	0	0	0	0	0	0	0	0	0	0	0	0
204	2	2	3	2	159	57	2.5	736	1472	7.29438	4.18	61.5296	4.11952	3.24	47.6928	3.86478	4.14	60.9408	4.1099	8.28	121.882	4.80305	4086	15.2231	39	10.5713	0.226363	1	2	3	NA	NA	NA	NA	NA	NA	NA	0	0	0	0	0	0	0	0	0	0	0	0
204	2	2	4	2	194	57	2.5	482	964	6.87109	5.14	49.5496	3.90297	3.97	38.2708	3.64469	4.55	43.862	3.78105	9.42	90.8088	4.50876	1070	13.8832	61	11.0186	-0.256425	1	2	3	NA	NA	NA	NA	NA	NA	NA	0	0	0	0	0	0	0	0	0	0	0	0
204	2	2	5	2	228	57	2	339	678	6.51915	4.45	30.171	3.40688	3.84	26.0352	3.25945	4.28	29.0184	3.36793	9.02	61.1556	4.11342	1195	13.9937	261	12.4723	-0.0431382	1	2	3	NA	NA	NA	NA	NA	NA	NA	0	0	0	0	0	0	0	0	0	0	0	0
205	2	2	1	1	83	45	2	70	NA	NA	NA	NA	NA	NA	NA	NA	NA	NA	NA	NA	NA	NA	NA	NA	NA	NA	NA	NA	NA	NA	NA	NA	NA	NA	NA	NA	NA	0	0	0	1	0	1	0	1	0	0	0	0
205	2	2	2	1	125	45	2	440	880	6.77992	4.52	39.776	3.68326	3.4	29.92	3.39853	4.05	35.64	3.57347	8.36	73.568	4.29821	6589	15.7009	1700	14.3461	2.24248	1	2	3	NA	NA	NA	NA	NA	NA	NA	0	0	0	1	0	0	0	1	0	0	0	0
205	2	2	3	1	158	45	2	666	1332	7.19444	4.01	53.4132	3.97806	3.53	47.0196	3.85056	4.25	56.61	4.03619	8.67	115.484	4.74914	4996	15.4241	68	11.1273	0.406315	1	2	3	NA	NA	NA	NA	NA	NA	NA	0	1	0	1	1	0	0	1	0	0	0	0
205	2	2	4	1	186	45	2	432	864	6.76157	3.83	33.0912	3.49927	3.04	26.2656	3.26826	4.18	36.1152	3.58671	8.12	70.1568	4.25073	3825	15.1571	36	10.4913	0.179866	1	2	3	NA	NA	NA	NA	NA	NA	NA	0	0	0	1	0	0	0	1	0	0	0	0
205	2	2	1	2	88	57	1.5	565	1130	7.02997	3.76	42.488	3.74922	3.41	38.533	3.65152	4.45	50.285	3.91771	8.76	98.988	4.595	275	12.5245	8	8.9872	-0.44025	0	0	0	NA	NA	NA	NA	NA	NA	NA	0	0	0	0	0	0	0	0	0	0	0	0
205	2	2	2	2	123	57	1.5	1056	2112	7.65539	3.16	66.7392	4.20079	3.42	72.2304	4.27986	4.26	89.9712	4.49949	8.58	181.21	5.19965	191	12.16	8	8.9872	-0.454286	0	0	0	NA	NA	NA	NA	NA	NA	NA	0	0	0	0	0	0	0	0	0	0	0	0
205	2	2	3	2	159	57	2	816	1632	7.39756	3.94	64.3008	4.16357	3.1	50.592	3.92379	4.01	65.4432	4.18118	8.01	130.723	4.87308	1536	14.2447	36	10.4913	-0.20261	1	2	3	NA	NA	NA	NA	NA	NA	NA	0	0	0	0	0	0	0	0	0	0	0	0
205	2	2	4	2	194	57	2	301	602	6.40026	3.74	22.5148	3.11417	3.11	18.7222	2.92971	3.98	23.9596	3.17637	7.99	48.0998	3.87328	3093	14.9447	73	11.1982	0.0931477	1	2	3	NA	NA	NA	NA	NA	NA	NA	0	1	0	0	0	1	0	1	0	0	0	0
205	2	2	5	2	228	57	2.5	398	796	6.6796	4.2	33.432	3.50951	3.05	24.278	3.18957	4.02	31.9992	3.46571	7.97	63.4412	4.15011	1264	14.0498	73	11.1982	-0.212465	1	2	3	NA	NA	NA	NA	NA	NA	NA	0	0	0	0	0	1	0	1	0	0	0	0
206	2	2	1	1	83	45	2	709	1418	7.257	3.27	46.3686	3.83662	3.23	45.8014	3.82431	5.03	71.3254	4.26725	9.16	129.889	4.86668	118	11.6784	8	8.9872	-0.466483	0	0	0	NA	NA	NA	NA	NA	NA	NA	0	1	1	0	0	0	0	1	0	0	0	0
206	2	2	2	1	125	45	2.5	673	1346	7.20489	5.29	71.2034	4.26554	3.02	40.6492	3.70498	4.38	58.9548	4.07677	8.3	111.718	4.71598	759	13.5398	8	8.9872	-0.359377	0	0	0	NA	NA	NA	NA	NA	NA	NA	0	0	1	0	1	0	0	1	0	0	0	0
206	2	2	3	1	158	45	2	606	1212	7.10003	5.88	71.2656	4.26641	3.46	41.9352	3.73613	4.37	52.9644	3.96962	8.73	105.808	4.66162	1080	13.8925	46	10.7364	-0.269184	1	2	3	NA	NA	NA	NA	NA	NA	NA	0	1	1	0	0	0	0	1	0	0	0	0
206	2	2	4	1	186	45	2	305	610	6.41346	4.05	24.705	3.20701	2.98	18.178	2.90021	3.98	24.278	3.18957	7.86	47.946	3.87008	4230	15.2577	17	9.74097	0.22926	0	1	2	NA	NA	NA	NA	NA	NA	NA	0	0	1	0	0	0	0	1	0	0	0	0
206	2	2	5	1	221	45	1.5	191	382	5.94542	3.39	12.9498	2.56108	4.11	15.7002	2.75367	3.91	14.9362	2.70379	8.92	34.0744	3.52855	5735	15.5621	263	12.4799	0.717387	1	2	3	NA	NA	NA	NA	NA	NA	NA	0	0	1	0	0	1	0	1	0	0	0	0
206	2	2	1	2	88	57	1.5	576	1152	7.04925	4.07	46.8864	3.84773	3.3	38.016	3.63801	4.1	47.232	3.85507	8.31	95.7312	4.56154	546	13.2104	18	9.79813	-0.385348	0	0	0	NA	NA	NA	NA	NA	NA	NA	0	0	0	0	0	0	0	0	0	0	0	0
206	2	2	2	2	123	57	1.5	559	1118	7.0193	4.47	49.9746	3.91151	3.28	36.6704	3.60197	4.13	46.1734	3.8324	8.31	92.9058	4.53159	927	13.7397	8	8.9872	-0.331305	0	0	0	NA	NA	NA	NA	NA	NA	NA	0	0	0	0	1	0	0	1	0	0	0	0
206	2	2	3	2	159	57	1.5	583	1166	7.06133	4.09	47.6894	3.86471	2.91	33.9306	3.52432	3.96	46.1736	3.83241	7.78	90.7148	4.50772	1085	13.8971	27	10.2036	-0.286627	1	2	3	NA	NA	NA	NA	NA	NA	NA	0	1	0	0	0	0	0	0	0	0	0	0
206	2	2	4	2	194	57	1.5	183	366	5.90263	4.52	16.5432	2.80598	3.41	12.4806	2.52418	3.59	13.1394	2.57562	7.9	28.914	3.36433	8983	16.0108	1700	14.3461	2.6425	1	2	3	NA	NA	NA	NA	NA	NA	NA	0	1	0	0	0	0	0	0	0	0	0	0
206	2	2	5	2	228	57	1	227	454	6.1181	5.85	26.559	3.27937	NA	NA	NA	3.53	16.0262	2.77422	11	49.94	3.91082	NA	NA	170	12.0436	NA	NA	NA	NA	NA	NA	NA	NA	NA	NA	NA	0	0	0	0	0	1	0	1	0	0	0	0
207	2	2	1	1	83	45	2.5	291	582	6.36647	7.08	41.2056	3.71857	3.84	22.3488	3.10677	4.72	27.4704	3.31311	9.46	55.0572	4.00837	58	10.9682	8	8.9872	-0.476509	0	0	0	NA	NA	NA	NA	NA	NA	NA	0	0	0	0	0	0	0	0	0	0	0	0
207	2	2	2	1	125	45	2.5	300	600	6.39693	6.77	40.62	3.70426	3.75	22.5	3.11352	4.62	27.72	3.32215	9.27	55.62	4.01854	175	12.0725	8	8.9872	-0.456959	0	0	0	NA	NA	NA	NA	NA	NA	NA	0	0	0	0	0	0	0	0	0	0	0	0
207	2	2	3	1	158	45	2.5	366	732	6.59578	4.78	34.9896	3.55505	3.92	28.6944	3.3567	4.54	33.2328	3.50354	9.36	68.5152	4.22706	465	13.0498	8	8.9872	-0.408502	0	0	0	NA	NA	NA	NA	NA	NA	NA	0	1	0	0	0	0	0	0	0	0	0	0
207	2	2	4	1	186	45	2.5	283	566	6.33859	4.8	27.168	3.30204	3.55	20.093	3.00037	4.27	24.1682	3.18504	8.72	49.3552	3.89904	1230	14.0225	8	8.9872	-0.280676	0	1	2	NA	NA	NA	NA	NA	NA	NA	0	0	0	0	0	1	0	1	0	0	0	0
207	2	2	5	1	221	45	2.5	251	502	6.2186	3.09	15.5118	2.7416	4.38	21.9876	3.09048	4.31	21.6362	3.07437	9.59	48.1418	3.87415	1080	13.8925	9	9.10498	-0.304778	0	1	2	NA	NA	NA	NA	NA	NA	NA	0	0	0	0	0	0	0	0	0	0	0	0
208	2	2	1	1	83	45	2	357	714	6.57088	6.54	46.6956	3.84365	3.58	25.5612	3.24108	4.87	34.7718	3.54881	9.35	66.759	4.20109	86	11.3621	8	8.9872	-0.47183	0	0	0	NA	NA	NA	NA	NA	NA	NA	0	0	1	0	0	0	0	1	0	0	0	0
208	2	2	2	1	125	45	2	600	1200	7.09008	5.03	60.36	4.10033	3.47	41.64	3.72906	4.9	58.8	4.07414	9.26	111.12	4.71061	135	11.813	8	8.9872	-0.463643	0	0	0	NA	NA	NA	NA	NA	NA	NA	0	0	1	0	1	0	0	1	1	0	0	0
208	2	2	3	1	158	45	2	892	1784	7.48661	NA	NA	NA	NA	NA	NA	NA	NA	NA	NA	NA	NA	NA	NA	8	8.9872	NA	NA	NA	NA	NA	NA	NA	NA	NA	NA	NA	0	0	1	0	1	0	0	1	0	0	0	0
208	2	2	4	1	186	45	2.5	503	1006	6.91374	4.5	45.27	3.81264	3.35	33.701	3.51753	4.78	48.0868	3.87301	9.03	90.8418	4.50912	221	12.3059	8	8.9872	-0.449273	0	0	0	NA	NA	NA	NA	NA	NA	NA	0	1	1	0	0	0	0	1	0	0	0	0
208	2	2	5	1	221	45	2	85	NA	NA	NA	NA	NA	NA	NA	NA	NA	NA	NA	NA	NA	NA	NA	NA	1700	14.3461	NA	NA	NA	NA	NA	NA	NA	NA	NA	NA	NA	0	0	1	0	0	1	0	1	0	0	0	0
208	2	2	1	2	88	57	2	679	1358	7.21377	2.54	34.4932	3.54076	3.62	49.1596	3.89507	4.45	60.431	4.1015	8.97	121.813	4.80248	360	12.7939	8	8.9872	-0.426047	0	0	0	NA	NA	NA	NA	NA	NA	NA	0	0	1	0	0	0	0	1	0	0	0	0
208	2	2	2	2	123	57	2	950	1900	7.54961	4.23	80.37	4.38664	3.62	68.78	4.23091	4.48	85.12	4.44406	9	171	5.14166	246	12.4131	8	8.9872	-0.445095	0	0	0	NA	NA	NA	NA	NA	NA	NA	0	0	0	0	1	0	0	1	0	0	0	0
208	2	2	3	2	159	57	2	965	1930	7.56528	4.03	77.779	4.35387	3.35	64.655	4.16907	4.42	85.306	4.44624	8.67	167.331	5.11997	181	12.1063	8	8.9872	-0.455956	0	0	0	NA	NA	NA	NA	NA	NA	NA	0	0	0	0	0	0	0	0	0	0	0	0
208	2	2	4	2	194	57	2	469	938	6.84375	5.29	49.6202	3.9044	3.51	32.9238	3.4942	4.22	39.5836	3.67841	8.63	80.9494	4.39382	1269	14.0537	16	9.68034	-0.266464	0	1	2	NA	NA	NA	NA	NA	NA	NA	0	0	1	0	0	0	0	1	0	0	0	0
208	2	2	5	2	228	57	2	451	902	6.80461	5.18	46.7236	3.84425	3.47	31.2994	3.4436	3.94	35.5388	3.57063	8.31	74.9562	4.3169	4929	15.4106	84	11.3386	0.410512	1	2	3	NA	NA	NA	NA	NA	NA	NA	0	0	0	0	0	0	0	0	0	0	0	0
209	2	2	1	1	83	45	2	560	1120	7.02108	6.77	75.824	4.32841	3.8	42.56	3.75091	4.94	55.328	4.01328	9.64	107.968	4.68183	154	11.9447	10	9.21034	-0.458544	0	0	0	400	0	0	1	0	0	1	0	0	0	0	0	1	0	1	0	0	0	0
209	2	2	2	1	125	45	2.5	579	1158	7.05445	5.68	65.7744	4.18623	3.57	41.3406	3.72185	4.67	54.0786	3.99044	9.14	105.841	4.66194	235	12.3673	8	8.9872	-0.446933	0	0	0	550	0	0	1	0	0	1	0	0	0	0	1	0	0	1	0	0	0	0
209	2	2	3	1	158	45	2	655	1310	7.17778	4.67	61.177	4.11377	3.69	48.339	3.87824	4.44	58.164	4.06327	9.03	118.293	4.77316	307	12.6346	9	9.10498	-0.433941	0	0	0	0	0	0	0	0	0	0	0	0	0	0	1	0	0	1	0	0	0	0
209	2	2	4	1	186	45	2.5	475	950	6.85646	4.39	41.705	3.73062	3.31	31.445	3.44824	4.41	41.895	3.73517	8.62	81.89	4.40538	521	13.1635	8	8.9872	-0.399145	0	0	0	1250	0	0	1	0	0	1	0	0	0	0	0	0	0	0	0	0	0	0
209	2	2	5	1	221	45	2	507	1014	6.92166	3.06	31.0284	3.4349	3.42	34.6788	3.54613	4.29	43.5006	3.77277	8.6	87.204	4.46825	529	13.1787	8	8.9872	-0.397808	0	0	0	0	0	150	0	0	1	1	0	0	0	0	0	1	0	1	0	0	0	0
209	2	2	1	2	88	57	2	563	1126	7.02643	3.02	34.0052	3.52651	3.65	41.099	3.71598	4.54	51.1204	3.93418	9.09	102.353	4.62843	NA	NA	8	8.9872	NA	NA	NA	NA	NA	NA	NA	NA	NA	NA	NA	0	0	0	0	0	0	0	0	0	0	0	0
209	2	2	2	2	123	57	1.5	611	1222	7.10824	4.75	58.045	4.06122	3.7	45.214	3.81141	4.35	53.157	3.97325	8.95	109.369	4.69473	NA	NA	8	8.9872	NA	NA	NA	NA	450	0	0	1	0	0	1	0	0	0	0	0	0	0	0	0	0	0	0
209	2	2	3	2	159	57	2	541	1082	6.98657	4.53	49.0146	3.89212	3.47	37.5454	3.62555	4.05	43.821	3.78011	8.42	91.1044	4.51201	188	12.1442	25	10.1266	-0.438433	0	1	1	1200	0	0	1	0	0	1	0	0	0	0	0	0	0	0	0	0	0	0
209	2	2	4	2	194	57	2	321	642	6.46459	5.06	32.4852	3.48078	3.53	22.6626	3.12072	4.23	27.1566	3.30162	8.66	55.5972	4.01813	472	13.0647	19	9.85219	-0.39675	0	0	0	200	0	0	1	0	0	1	0	0	0	0	0	0	0	0	0	0	0	0
209	2	2	5	2	228	57	2	221	442	6.09131	4.04	17.8568	2.88238	3.65	16.133	2.78087	4.13	18.2546	2.90442	8.68	38.3656	3.64716	805	13.5986	36	10.4913	-0.324755	0	1	1	1000	0	0	1	0	0	1	0	0	0	0	0	0	0	0	0	0	0	0
210	2	2	1	1	83	45	2.5	392	784	6.66441	6.53	51.1952	3.93565	3.52	27.5968	3.3177	5.07	39.7488	3.68258	9.49	74.4016	4.30948	115	11.6527	15	9.61581	-0.460251	0	0	0	350	0	0	1	0	0	1	0	0	0	0	0	1	0	1	0	0	0	0
210	2	2	2	1	125	45	2	665	1330	7.19293	6.03	80.199	4.38451	3.53	46.949	3.84906	4.9	65.17	4.177	9.33	124.089	4.821	134	11.8056	11	9.30565	-0.460924	0	0	0	50	0	0	1	0	0	1	1	0	0	0	0	0	0	0	0	0	0	0
210	2	2	3	1	158	45	2.5	672	1344	7.20341	4.43	59.5392	4.08663	4.28	57.5232	4.05219	4.87	65.4528	4.18133	10.05	135.072	4.90581	3162	14.9667	9	9.10498	0.043109	0	1	2	0	0	0	0	0	0	0	0	1	0	0	0	0	0	0	0	0	0	0
210	2	2	4	1	186	45	2.5	329	658	6.4892	3.29	21.6482	3.07492	3.58	23.5564	3.1594	4.64	30.5312	3.41875	9.12	60.0096	4.0945	7413	15.8187	30	10.309	0.773622	1	2	3	1000	0	0	1	0	0	1	0	0	0	0	0	1	0	1	0	0	0	0
210	2	2	5	1	221	45	2	224	448	6.10479	2.6	11.648	2.45513	3.87	17.3376	2.85288	4.44	19.8912	2.99028	9.21	41.2608	3.71991	4295	15.273	1246	14.0354	1.42242	1	2	3	0	0	250	0	0	1	1	0	0	0	0	0	0	0	0	0	0	0	0
210	2	2	1	2	88	57	2	372	744	6.61204	3.75	27.9	3.32863	4.76	35.4144	3.56712	4.76	35.4144	3.56712	9.7	72.168	4.279	3674	15.1168	68	11.1273	0.185419	1	2	3	1300	0	0	1	0	0	1	0	0	0	0	0	0	0	0	0	0	0	0
210	2	2	2	2	123	57	2	658	1316	7.18235	3.23	42.5068	3.74966	3.81	50.1396	3.91481	4.75	62.51	4.13533	9.45	124.362	4.8232	397	12.8917	9	9.10498	-0.418902	0	0	0	550	0	0	1	0	0	1	0	0	0	0	0	0	0	0	0	0	0	0
210	2	2	3	2	159	57	2.5	459	918	6.8222	5.03	46.1754	3.83245	3.51	32.2218	3.47264	4.29	39.3822	3.67331	8.7	79.866	4.38035	1013	13.8284	8	8.9872	-0.316935	0	1	2	NA	NA	NA	NA	NA	NA	NA	0	1	0	0	0	0	0	0	0	0	0	0
210	2	2	4	2	194	57	2.5	252	504	6.22258	4.78	24.0912	3.18185	3.54	17.8416	2.88153	4.44	22.3776	3.10806	8.88	44.7552	3.80121	2141	14.5768	102	11.5327	-0.0380266	1	2	3	100	0	0	1	0	0	1	0	1	0	0	0	0	0	0	0	0	0	0
210	2	2	5	2	228	57	2.5	195	390	5.96615	3.14	12.246	2.5052	3.3	12.87	2.5549	4.37	17.043	2.83574	8.57	33.423	3.50924	2560	14.7555	29	10.2751	-0.0382408	1	2	3	50	0	0	1	0	0	1	0	0	0	0	0	1	0	1	0	0	0	0
211	2	2	1	1	83	45	2.5	515	1030	6.93731	5.81	59.843	4.09172	3.98	40.994	3.71343	4.86	50.058	3.91318	9.74	100.322	4.60839	4246	15.2615	84	11.3386	0.296388	1	2	3	500	0	0	1	0	0	1	0	0	0	0	0	0	0	0	0	0	0	0
211	2	2	2	1	125	45	3	234	468	6.14847	4.28	20.0304	2.99725	4.52	21.1536	3.05181	4.07	19.0476	2.94694	9.49	44.4132	3.79354	13117	16.3894	1144	13.95	2.79839	1	2	3	50	0	0	1	0	0	1	0	0	0	0	1	0	0	1	0	0	0	0
211	2	2	3	1	158	45	3	367	734	6.59851	4.55	33.397	3.50847	4.04	29.6536	3.38958	4.64	34.0576	3.52805	9.58	70.3172	4.25302	3825	15.1571	83	11.3266	0.22508	1	2	3	0	100	0	0	1	0	1	0	0	0	0	0	1	0	1	0	0	0	0
211	2	2	4	1	186	45	3	236	472	6.15698	4.67	22.0424	3.09297	4.08	19.2576	2.95791	4.16	19.6352	2.97732	9.14	43.1408	3.76447	11653	16.2711	181	12.1063	1.62736	1	2	3	300	300	0	1	1	0	1	0	0	0	0	0	0	0	0	0	0	0	0
211	2	2	5	1	221	45	2.5	258	516	6.24611	4.24	21.8784	3.0855	3.77	19.4532	2.96801	4.51	23.2716	3.14723	9.18	47.3688	3.85796	3170	14.9692	37	10.5187	0.0713818	1	2	3	0	0	100	0	0	1	1	0	0	0	0	0	0	0	0	0	0	0	0
211	2	2	2	2	123	56	2.5	641	1282	7.15618	5.38	68.9716	4.23369	3.72	47.6904	3.86473	4.19	53.7158	3.98371	8.81	112.944	4.72689	408	12.919	8	8.9872	-0.418026	0	0	0	1950	0	0	1	0	0	1	0	0	0	0	0	0	0	0	0	0	0	0
211	2	2	3	2	159	56	2.5	497	994	6.90174	4.68	46.5192	3.83987	3.56	35.3864	3.56633	3.99	39.6606	3.68036	8.45	83.993	4.43073	755	13.5345	11	9.30565	-0.357159	0	0	0	NA	NA	NA	NA	NA	NA	NA	0	0	0	0	0	0	0	0	0	0	0	0
211	2	2	4	2	194	56	2.5	327	654	6.48311	4.8	31.392	3.44655	3.46	22.6284	3.11921	4.05	26.487	3.27665	8.41	55.0014	4.00736	839	13.64	10	9.21034	-0.344085	0	0	0	NA	NA	NA	NA	NA	NA	NA	0	0	0	0	0	0	0	0	0	0	0	0
211	2	2	5	2	228	56	3	298	596	6.39024	4.01	23.8996	3.17386	3.41	20.3236	3.01178	4.04	24.0784	3.18132	8.35	49.766	3.90733	1055	13.8691	9	9.10498	-0.308955	0	1	2	NA	NA	NA	NA	NA	NA	NA	0	0	0	0	0	0	0	0	0	0	0	0
212	2	2	5	1	221	45	2	278	556	6.32077	2.89	16.0684	2.77685	4.74	26.3544	3.27164	4.36	24.2416	3.18807	10	55.6	4.01818	14064	16.4591	599	13.303	2.43233	1	2	3	NA	NA	NA	NA	NA	NA	NA	0	0	0	0	0	1	0	1	0	0	0	0
213	2	2	4	1	186	45	2	247	494	6.20254	4.4	21.736	3.07897	3.88	19.1672	2.9532	4.42	21.8348	3.08351	9.19	45.3986	3.81548	1718	14.3567	13	9.4727	-0.194325	0	1	2	NA	NA	NA	NA	NA	NA	NA	0	0	0	0	0	0	0	0	0	0	0	0
214	2	2	1	1	83	45	2	391	782	6.66185	NA	NA	NA	NA	NA	NA	NA	NA	NA	NA	NA	NA	NA	NA	12	9.39266	NA	NA	NA	NA	1050	0	0	1	0	0	1	0	0	1	0	0	0	0	1	0	0	0	0
214	2	2	2	1	125	45	3	335	670	6.50728	6.92	46.364	3.83652	3.39	22.713	3.12294	4.53	30.351	3.41283	8.81	59.027	4.07799	198	12.196	8	8.9872	-0.453116	0	0	0	250	0	0	1	0	0	1	0	0	1	0	0	0	0	1	0	0	0	0
214	2	2	3	1	158	45	2.5	639	1278	7.15305	4.62	59.0436	4.07828	3.75	47.925	3.86964	4.58	58.5324	4.06958	9.23	117.959	4.77034	494	13.1103	13	9.4727	-0.398846	0	0	0	200	0	0	1	0	0	1	0	0	1	0	0	0	0	1	0	0	0	0
214	2	2	4	1	186	45	2.5	305	610	6.41346	NA	NA	NA	NA	NA	NA	NA	NA	NA	NA	NA	NA	NA	NA	9	9.10498	NA	NA	NA	NA	1200	0	0	1	0	0	1	0	0	1	0	0	0	0	1	0	0	0	0
214	2	2	5	1	221	45	2	147	NA	NA	NA	NA	NA	NA	NA	NA	NA	NA	NA	NA	NA	NA	23599	16.9767	1160	13.9639	4.56525	1	2	3	0	0	100	0	0	1	1	0	0	1	0	0	1	0	1	0	0	0	0
214	2	2	1	2	88	57	2.5	682	1364	7.21818	5.38	73.3832	4.2957	3.63	49.5132	3.90224	4	54.56	3.9993	8.53	116.349	4.7566	NA	NA	1700	14.3461	NA	NA	NA	NA	1500	0	0	1	0	0	1	0	0	0	0	0	0	0	0	0	0	0	0
214	2	2	2	2	123	57	2.5	626	1252	7.1325	5.19	64.9788	4.17406	3.87	48.4524	3.88058	4.17	52.2084	3.95524	8.94	111.929	4.71786	688	13.4415	11	9.30565	-0.368354	0	0	0	350	0	0	1	0	0	1	0	0	0	0	0	0	0	0	0	0	0	0
214	2	2	3	2	159	57	2.5	538	1076	6.98101	4.72	50.7872	3.92764	3.5	37.66	3.6286	3.96	42.6096	3.75208	8.36	89.9536	4.49929	1064	13.8775	18	9.79813	-0.298794	0	1	2	450	0	0	1	0	0	1	0	1	0	0	0	0	0	0	0	0	0	0
214	2	2	4	2	194	57	2.5	413	826	6.71659	4.59	37.9134	3.6353	3.66	30.2316	3.40889	3.92	32.3792	3.47752	8.48	70.0448	4.24914	974	13.7892	40	10.5966	-0.292668	0	1	1	350	0	150	1	0	1	1	0	0	0	0	0	0	0	0	0	0	0	0
214	2	2	5	2	228	57	3	349	698	6.54822	4.26	29.7348	3.39232	3.37	23.5226	3.15796	3.89	27.1522	3.30146	8.16	56.9568	4.04229	1244	14.0338	559	13.2339	0.251726	1	2	3	300	0	0	1	0	0	1	0	0	0	0	0	0	0	0	0	0	0	0
215	2	2	1	1	83	45	2	481	962	6.86901	7.35	70.707	4.25854	3.54	34.0548	3.52797	4.98	47.9076	3.86927	9.42	90.6204	4.50668	1475	14.2042	19	9.85219	-0.229156	0	1	2	NA	NA	NA	NA	NA	NA	NA	0	0	0	0	0	0	0	0	0	0	0	0
215	2	2	2	1	125	45	2.5	775	1550	7.34601	4.63	71.765	4.2734	4	62	4.12713	4.69	72.695	4.28627	9.59	148.645	5.00156	2641	14.7867	44	10.6919	-0.0102763	1	2	3	NA	NA	NA	NA	NA	NA	NA	0	0	0	0	0	0	0	0	0	0	0	0
215	2	2	3	1	158	45	2.5	266	532	6.27664	3.82	20.3224	3.01172	5.39	28.6748	3.35602	NA	NA	NA	8.79	46.7628	3.84509	NA	NA	1663	14.3241	NA	NA	NA	NA	NA	NA	NA	NA	NA	NA	NA	0	1	0	0	1	0	0	1	0	0	0	0
215	2	2	4	1	186	45	2.5	336	672	6.51026	4.6	30.912	3.43114	3.85	25.872	3.25316	4.55	30.576	3.42022	9.3	62.496	4.1351	2478	14.723	21	9.95228	-0.0596384	1	2	3	NA	NA	NA	NA	NA	NA	NA	0	0	0	0	0	1	0	1	0	0	0	0
215	2	2	5	1	221	45	2.5	85	NA	NA	NA	NA	NA	NA	NA	NA	NA	NA	NA	NA	NA	NA	NA	NA	67	11.1124	NA	NA	NA	NA	NA	NA	NA	NA	NA	NA	NA	0	0	0	0	0	0	0	0	0	0	0	0
215	2	2	1	2	88	57	2	525	1050	6.95655	2.96	31.08	3.43656	3.67	38.535	3.65157	4.71	49.455	3.90106	9.28	97.44	4.57924	987	13.8024	15	9.61581	-0.314546	0	0	0	NA	NA	NA	NA	NA	NA	NA	0	0	0	0	1	0	0	1	0	0	0	0
215	2	2	2	2	123	57	2	714	1428	7.26403	4.39	62.6892	4.13819	3.95	56.406	4.03258	4.41	62.9748	4.14273	9.26	132.233	4.88456	2560	14.7555	46	10.7364	-0.0218868	1	2	3	NA	NA	NA	NA	NA	NA	NA	0	0	0	0	0	0	0	0	0	0	0	0
215	2	2	3	2	159	57	2.5	478	956	6.86276	4.73	45.2188	3.81151	3.71	35.4676	3.56862	4.05	38.718	3.6563	8.66	82.7896	4.4163	3847	15.1628	9	9.10498	0.157568	0	1	2	NA	NA	NA	NA	NA	NA	NA	0	0	0	0	0	0	0	0	0	0	0	0
215	2	2	4	2	194	57	2	286	572	6.34914	5.2	29.744	3.39263	4	22.88	3.13026	4.29	24.5388	3.20026	9.19	52.5668	3.96208	5173	15.459	36	10.4913	0.405107	1	2	3	NA	NA	NA	NA	NA	NA	NA	0	1	0	0	0	0	0	0	0	0	0	0
215	2	2	5	2	228	57	2.5	189	378	5.93489	4.71	17.8038	2.87941	4.03	15.2334	2.72349	4.2	15.876	2.76481	9.12	34.4736	3.54019	4175	15.2446	400	12.8992	0.588516	1	2	3	NA	NA	NA	NA	NA	NA	NA	0	0	0	0	0	0	0	0	0	0	0	0
216	2	2	1	1	83	45	3	280	560	6.32794	NA	NA	NA	NA	NA	NA	NA	NA	NA	NA	NA	NA	NA	NA	8	8.9872	NA	NA	NA	NA	NA	NA	NA	NA	NA	NA	NA	1	0	1	0	0	0	0	1	0	0	0	0
216	2	2	2	1	125	45	2.5	337	674	6.51323	6.04	40.7096	3.70646	3.76	25.3424	3.23248	4.96	33.4304	3.50947	9.62	64.8388	4.1719	213	12.269	8	8.9872	-0.45061	0	0	0	NA	NA	NA	NA	NA	NA	NA	0	0	1	0	1	0	0	1	0	0	0	0
216	2	2	3	1	158	45	3	417	834	6.72623	5.62	46.8708	3.84739	3.94	32.8596	3.49224	4.76	39.6984	3.68131	9.6	80.064	4.38283	1556	14.2576	8	8.9872	-0.226204	0	1	2	NA	NA	NA	NA	NA	NA	NA	0	0	1	0	0	0	0	1	0	0	0	0
216	2	2	4	1	186	45	3	292	584	6.3699	5.15	30.076	3.40373	3.83	22.3672	3.1076	4.45	25.988	3.25763	9.17	53.5528	3.98067	884	13.6922	8	8.9872	-0.33849	0	0	0	NA	NA	NA	NA	NA	NA	NA	0	0	1	0	0	0	0	1	0	0	0	0
216	2	2	5	1	221	45	2.5	355	710	6.56526	2.58	18.318	2.90788	4.36	30.956	3.43257	4.41	31.311	3.44397	9.67	68.657	4.22912	834	13.634	30	10.309	-0.325681	0	1	1	NA	NA	NA	NA	NA	NA	NA	0	0	1	0	0	0	0	1	0	0	0	0
216	2	2	1	2	88	57	2	411	822	6.71174	6.4	52.608	3.96287	4.63	38.0586	3.63913	4.63	38.0586	3.63913	9.05	74.391	4.30933	2484	14.7254	8	8.9872	-0.0711419	0	1	2	NA	NA	NA	NA	NA	NA	NA	0	0	0	0	0	0	0	0	0	0	0	0
216	2	2	2	2	123	57	2	495	990	6.8977	7.24	71.676	4.27216	3.97	39.303	3.6713	4.47	44.253	3.78992	9.34	92.466	4.52684	1115	13.9244	8	8.9872	-0.299892	0	1	2	NA	NA	NA	NA	NA	NA	NA	0	0	0	0	0	0	0	0	0	0	0	0
216	2	2	3	2	159	57	2.5	519	1038	6.94505	4.52	46.9176	3.84839	3.77	39.1326	3.66696	4.44	46.0872	3.83054	9.06	94.0428	4.54375	1229	14.0217	8	8.9872	-0.280843	0	1	2	NA	NA	NA	NA	NA	NA	NA	0	0	0	0	0	0	0	0	0	0	0	0
216	2	2	4	2	194	57	2.5	286	572	6.34914	6.22	35.5784	3.57174	3.7	21.164	3.0523	4.44	25.3968	3.23462	9.03	51.6516	3.94452	7169	15.7853	745	13.5211	1.42068	1	2	3	NA	NA	NA	NA	NA	NA	NA	0	0	0	0	0	0	0	0	0	0	0	0
216	2	2	5	2	228	57	3	273	546	6.30262	4.86	26.5356	3.27849	3.76	20.5296	3.02187	4.37	23.8602	3.17221	9.03	49.3038	3.898	2241	14.6224	69	11.1419	-0.0530633	1	2	3	NA	NA	NA	NA	NA	NA	NA	0	0	0	0	0	0	0	0	0	0	0	0
217	2	2	1	1	83	45	2.5	401	802	6.68711	3.94	31.5988	3.45312	3.55	28.471	3.34889	4.87	39.0574	3.66503	9.32	74.7464	4.3141	205	12.2308	8	8.9872	-0.451946	0	0	0	NA	NA	NA	NA	NA	NA	NA	0	0	0	0	0	0	0	0	0	0	0	0
217	2	2	2	1	125	45	2.5	530	1060	6.96602	NA	NA	NA	NA	NA	NA	NA	NA	NA	NA	NA	NA	NA	NA	10	9.21034	NA	NA	NA	NA	NA	NA	NA	NA	NA	NA	NA	0	0	0	0	0	0	0	0	0	0	0	0
217	2	2	3	1	158	45	2.5	461	922	6.82655	4.38	40.3836	3.69842	3.27	30.1494	3.40617	4.53	41.7666	3.7321	8.7	80.214	4.3847	NA	NA	8	8.9872	NA	NA	NA	NA	NA	NA	NA	NA	NA	NA	NA	0	1	0	0	0	0	0	0	0	0	0	0
217	2	2	4	1	186	45	2.5	334	668	6.50429	4.77	31.8636	3.46146	3.02	20.1736	3.00437	4.3	28.724	3.35773	8.22	54.9096	4.00569	345	12.7513	8	8.9872	-0.428553	0	0	0	NA	NA	NA	NA	NA	NA	NA	0	1	0	0	1	1	0	1	0	0	0	0
217	2	2	5	1	221	45	2.5	368	736	6.60123	2.2	16.192	2.78452	3.1	22.816	3.12746	4.07	29.9552	3.3997	8.07	59.3952	4.08421	351	12.7685	8	8.9872	-0.427551	0	0	0	NA	NA	NA	NA	NA	NA	NA	0	0	0	0	0	1	0	1	0	0	0	0
217	2	2	1	2	88	57	2.5	507	1014	6.92166	4.39	44.5146	3.79582	3.42	34.6788	3.54613	4.18	42.3852	3.7468	8.5	86.19	4.45655	1900	14.4574	8	8.9872	-0.168724	0	1	2	NA	NA	NA	NA	NA	NA	NA	0	0	0	0	0	0	0	0	0	0	0	0
217	2	2	2	2	123	57	2	569	1138	7.03703	4.41	50.1858	3.91573	3.37	38.3506	3.64677	4.16	47.3408	3.85737	8.42	95.8196	4.56247	441	12.9968	8	8.9872	-0.412512	0	0	0	NA	NA	NA	NA	NA	NA	NA	0	0	0	0	0	0	0	0	0	0	0	0
217	2	2	3	2	159	57	2.5	562	1124	7.02465	4.23	47.5452	3.86168	3.17	35.6308	3.57321	4.1	46.084	3.83047	8.17	91.8308	4.51995	442	12.9991	8	8.9872	-0.412345	0	0	0	NA	NA	NA	NA	NA	NA	NA	0	0	0	0	0	0	0	0	0	0	0	0
217	2	2	4	2	194	57	2.5	316	632	6.44889	4.86	30.7152	3.42476	3.19	20.1608	3.00374	4.25	26.86	3.29064	8.33	52.6456	3.96358	2374	14.6801	18	9.79813	-0.0799021	0	1	2	NA	NA	NA	NA	NA	NA	NA	0	0	0	0	0	0	0	0	0	0	0	0
217	2	2	5	2	228	57	2.5	272	544	6.29895	3.3	17.952	2.8877	3.44	18.7136	2.92925	4.13	22.4672	3.11206	8.47	46.0768	3.83031	635	13.3614	12	9.39266	-0.376248	0	0	0	NA	NA	NA	NA	NA	NA	NA	0	0	0	0	0	1	0	1	0	0	0	0
218	2	2	1	1	83	45	2	595	1190	7.08171	6	71.4	4.2683	3.22	38.318	3.64592	4.58	54.502	3.99824	8.71	103.649	4.64101	357	12.7855	8	8.9872	-0.426548	0	0	0	NA	NA	NA	NA	NA	NA	NA	0	0	0	0	0	0	0	0	0	0	0	0
218	2	2	2	1	125	45	2	809	1618	7.38895	4.64	75.0752	4.31849	3.17	51.2906	3.93751	4.44	71.8392	4.27443	8.51	137.692	4.92502	2315	14.6549	8	8.9872	-0.0993805	0	1	2	0	0	0	0	0	0	0	0	0	0	0	0	0	0	0	0	0	0	0
218	2	2	3	1	158	45	2	744	1488	7.30519	3.95	58.776	4.07373	3.24	48.2112	3.87559	4.31	64.1328	4.16096	8.45	125.736	4.83418	1089	13.9008	8	8.9872	-0.304236	0	1	2	0	0	0	0	0	0	0	0	0	0	0	0	0	0	0	0	0	0	1
218	2	2	4	1	186	45	2	524	1048	6.95464	3.49	36.5752	3.59937	2.86	29.9728	3.40029	4.13	43.2824	3.76775	7.89	82.6872	4.41506	2808	14.848	9	9.10498	-0.0160418	0	1	2	550	0	0	1	0	0	1	0	0	0	0	0	1	0	1	0	0	0	0
218	2	2	5	1	221	45	2	879	1758	7.47193	3.24	56.9592	4.04234	3.03	53.2674	3.97532	4.13	72.6054	4.28504	8.06	141.695	4.95368	839	13.64	15	9.61581	-0.339275	0	0	0	0	0	0	0	0	0	0	0	0	0	0	0	1	0	1	0	0	0	0
218	2	2	1	2	88	57	1.5	400	800	6.68461	4.23	33.84	3.52164	3.12	24.96	3.21727	4.18	33.44	3.50975	8.21	65.68	4.18479	3899	15.1762	16	9.68034	0.17299	0	1	2	400	0	0	1	0	0	1	0	0	0	0	0	0	0	0	0	0	0	0
218	2	2	2	2	123	57	1.5	487	974	6.88141	4	38.96	3.66254	3.18	30.9732	3.43312	4.21	41.0054	3.7137	8.3	80.842	4.3925	6656	15.711	8	8.9872	0.625969	0	1	2	50	0	0	1	0	0	1	0	0	0	0	0	0	0	0	0	0	0	0
218	2	2	3	2	159	57	2	654	1308	7.17625	4.64	60.6912	4.1058	3.17	41.4636	3.72482	4.11	53.7588	3.98451	8.18	106.994	4.67278	694	13.4502	8	8.9872	-0.370238	0	0	0	100	0	0	1	0	0	1	0	0	0	0	0	0	0	0	0	0	0	0
218	2	2	4	2	194	57	2	306	612	6.41673	4.54	27.7848	3.32449	3.02	18.4824	2.91682	4	24.48	3.19786	7.91	48.4092	3.87969	6384	15.6693	953	13.7674	1.48961	1	2	3	200	0	0	1	0	0	1	0	0	0	0	0	0	0	0	0	0	0	0
218	2	2	5	2	228	57	2	366	732	6.59578	4.49	32.8668	3.49246	3.15	23.058	3.13801	3.97	29.0604	3.36938	8.02	58.7064	4.07255	2648	14.7893	132	11.7906	0.0755495	1	2	3	100	0	0	1	0	0	1	0	0	0	0	0	0	0	0	0	0	0	0
219	2	2	1	1	83	45	3	510	1020	6.92756	4.38	44.676	3.79944	3.88	39.576	3.67822	4.76	48.552	3.88264	9.55	97.41	4.57893	101	11.5229	8	8.9872	-0.469324	0	0	0	550	0	0	1	0	0	1	0	0	0	0	0	0	0	0	0	0	0	0
219	2	2	2	1	125	45	2.5	677	1354	7.21082	4.9	66.346	4.19488	3.67	49.6918	3.90584	4.74	64.1796	4.16169	9.3	125.922	4.83566	176	12.0782	8	8.9872	-0.456792	0	0	0	0	0	0	0	0	0	0	0	0	0	0	0	0	0	0	0	0	0	0
219	2	2	3	1	158	45	3	269	538	6.28786	4.35	23.403	3.15286	4.67	25.1246	3.22385	3.97	21.3586	3.06145	9.54	51.3252	3.93818	11388	16.2481	706	13.4674	2.08813	1	2	3	0	0	0	0	0	0	0	0	0	0	0	0	0	0	0	0	0	0	0
219	2	2	4	1	186	45	3	188	376	5.92959	4.22	15.8672	2.76425	3.99	15.0024	2.70821	3.98	14.9648	2.7057	8.86	33.3136	3.50597	8203	15.92	96	11.4721	0.969118	1	2	3	550	0	0	1	0	0	1	0	0	0	0	0	0	0	0	0	0	0	0
219	2	2	5	1	221	45	2.5	244	488	6.19032	3.76	18.3488	2.90956	4.03	19.6664	2.97891	4.48	21.8624	3.08477	9.41	45.9208	3.82692	3005	14.9158	8	8.9872	0.0159135	0	1	2	0	0	0	0	0	0	0	0	1	0	0	0	0	0	0	0	0	0	0
219	2	2	1	2	88	57	2.5	677	1354	7.21082	5.48	74.1992	4.30675	3.67	49.6918	3.90584	4.3	58.222	4.06426	8.88	120.235	4.78945	676	13.4239	8	8.9872	-0.373246	0	0	0	300	0	0	1	0	0	1	0	0	0	0	0	0	0	0	0	0	0	0
219	2	2	2	2	123	57	2.5	869	1738	7.46049	5.29	91.9402	4.52114	3.75	65.175	4.17708	4.27	74.2126	4.30693	8.91	154.856	5.04249	124	11.728	8	8.9872	-0.465481	0	0	0	100	0	0	1	0	0	1	0	0	0	0	0	0	0	0	0	0	0	0
219	2	2	3	2	159	57	2.5	714	1428	7.26403	4.63	66.1164	4.19142	3.5	49.98	3.91162	4.16	59.4048	4.08438	8.56	122.237	4.80596	161	11.9892	8	8.9872	-0.459298	0	0	0	300	0	0	1	0	0	1	0	0	0	0	0	0	0	0	0	0	0	0
219	2	2	4	2	194	57	2.5	450	900	6.80239	4.55	40.95	3.71235	4.02	36.18	3.58851	3.94	35.46	3.56841	8.86	79.74	4.37877	1344	14.1112	13	9.4727	-0.256818	0	1	2	200	0	0	1	0	0	1	0	0	0	0	0	0	0	0	0	0	0	0
219	2	2	5	2	228	57	3	418	836	6.72863	5.05	42.218	3.74285	3.51	29.3436	3.37907	4.08	34.1088	3.52956	8.49	70.9764	4.26235	943	13.7568	8	8.9872	-0.328632	0	0	0	200	0	0	1	0	0	1	0	1	0	0	0	0	0	0	0	0	0	0
220	2	2	1	1	83	45	2	405	810	6.69703	6.72	54.432	3.99695	3.69	29.889	3.39749	5.23	42.363	3.74628	9.82	79.542	4.37629	127	11.7519	15	9.61581	-0.458245	0	0	0	NA	NA	NA	NA	NA	NA	NA	0	0	0	0	0	0	0	0	0	0	0	0
220	2	2	2	1	125	45	2	445	890	6.79122	5.24	46.636	3.84237	3.43	30.527	3.41861	4.97	44.233	3.78947	9.3	82.77	4.41607	392	12.879	8	8.9872	-0.4207	0	0	0	NA	NA	NA	NA	NA	NA	NA	0	0	0	0	0	0	0	0	0	0	0	0
220	2	2	3	1	158	45	2	603	1206	7.09506	6	72.36	4.28165	3.92	47.2752	3.85599	4.61	55.5966	4.01812	9.43	113.726	4.73379	266	12.4913	8	8.9872	-0.441754	0	0	0	NA	NA	NA	NA	NA	NA	NA	0	0	0	0	0	0	0	0	0	0	0	0
220	2	2	4	1	186	45	2.5	356	712	6.56808	5.88	41.8656	3.73446	3.39	24.1368	3.18374	4.45	31.684	3.45581	8.75	62.3	4.13196	610	13.3212	544	13.2067	0.131359	0	1	1	NA	NA	NA	NA	NA	NA	NA	0	0	0	0	0	0	0	0	0	0	0	0
220	2	2	5	1	221	45	2	256	512	6.23832	3.95	20.224	3.00687	3.79	19.4048	2.96552	4.52	23.1424	3.14167	9.21	47.1552	3.85344	1352	14.1171	8	8.9872	-0.260291	0	1	2	NA	NA	NA	NA	NA	NA	NA	0	0	0	0	0	0	0	0	1	0	0	0
220	2	2	1	2	88	57	1.5	285	570	6.34564	3.08	17.556	2.8654	3.47	19.779	2.98462	4.58	26.106	3.26217	8.95	51.015	3.93212	254	12.4451	8	8.9872	-0.443759	0	0	0	NA	NA	NA	NA	NA	NA	NA	0	0	0	0	0	0	0	0	0	0	0	0
220	2	2	2	2	123	57	1.5	497	994	6.90174	5.59	55.5646	4.01755	3.63	36.0822	3.5858	4.58	45.5252	3.81827	9.11	90.5534	4.50594	1111	13.9208	40	10.5966	-0.269776	1	2	3	NA	NA	NA	NA	NA	NA	NA	0	0	0	0	0	0	0	0	0	0	0	0
220	2	2	3	2	159	57	2	453	906	6.80904	5.33	48.2898	3.87722	3.58	32.4348	3.47923	4.15	37.599	3.62698	8.63	78.1878	4.35911	1506	14.225	82	11.3145	-0.163371	1	2	3	NA	NA	NA	NA	NA	NA	NA	0	0	0	0	0	0	0	0	0	0	0	0
220	2	2	4	2	194	57	2	285	570	6.34564	5.14	29.298	3.37752	3.36	19.152	2.95241	4.28	24.396	3.19442	8.54	48.678	3.88523	2940	14.8939	267	12.495	0.254211	1	2	3	NA	NA	NA	NA	NA	NA	NA	0	1	0	0	0	0	0	0	0	0	0	0
220	2	2	5	2	228	57	2	255	510	6.23441	5.75	29.325	3.37844	3.61	18.411	2.91295	4.17	21.267	3.05716	8.68	44.268	3.79026	2979	14.9071	513	13.148	0.49738	1	2	3	NA	NA	NA	NA	NA	NA	NA	0	0	0	0	0	0	0	0	0	0	0	0
221	2	2	1	1	83	45	2	483	966	6.87316	3.3	31.878	3.46192	3.89	37.5774	3.6264	5.19	50.1354	3.91473	9.98	96.4068	4.56858	66	11.0974	8	8.9872	-0.475172	0	0	0	500	0	0	1	0	0	1	0	0	1	0	0	0	0	1	0	0	0	0
221	2	2	2	1	125	45	2.5	350	700	6.55108	NA	NA	NA	NA	NA	NA	NA	NA	NA	NA	NA	NA	NA	NA	8	8.9872	NA	NA	NA	NA	400	0	0	1	0	0	1	0	0	1	0	0	0	0	1	0	0	0	0
221	2	2	3	1	158	45	2	642	1284	7.15774	3.55	45.582	3.81951	3.85	49.434	3.90064	4.94	63.4296	4.14993	9.7	124.548	4.82469	3639	15.1072	8	8.9872	0.12185	0	1	2	0	0	0	0	0	0	0	0	1	1	0	0	0	0	1	0	0	0	0
221	2	2	4	1	186	45	2	110	NA	NA	NA	NA	NA	NA	NA	NA	NA	NA	NA	NA	NA	NA	17277	16.6649	1700	14.3461	4.02837	1	2	3	1200	0	0	1	0	0	1	0	0	1	0	0	0	0	1	0	0	0	0
221	2	2	5	1	221	45	2.5	169	338	5.82305	2.1	7.098	1.95981	NA	NA	NA	3.07	10.3766	2.33955	11.48	38.8024	3.65848	5921	15.594	372	12.8266	0.853324	1	2	3	NA	NA	NA	NA	NA	NA	NA	0	0	1	0	0	0	0	1	1	0	0	0
221	2	2	1	2	88	57	2	741	1482	7.30115	4.44	65.8008	4.18663	3.44	50.9808	3.93145	4.86	72.0252	4.27702	9.19	136.196	4.91409	121	11.7035	8	8.9872	-0.465982	0	0	0	350	0	0	1	0	0	1	0	0	0	0	0	0	0	0	0	0	0	0
221	2	2	2	2	123	57	2.5	700	1400	7.24423	3.54	49.56	3.90318	3.81	53.34	3.97669	4.59	64.26	4.16294	9.3	130.2	4.86907	180	12.1007	8	8.9872	-0.456124	0	0	0	100	0	0	1	0	0	1	0	0	0	0	0	0	0	0	0	0	0	0
221	2	2	3	2	159	57	2	753	1506	7.31721	4.55	68.523	4.22717	3.69	55.5714	4.01767	4.57	68.8242	4.23156	9.16	137.95	4.92689	220	12.3014	8	8.9872	-0.44944	0	0	0	2650	0	0	1	0	0	1	0	0	0	0	0	0	0	0	0	0	0	0
221	2	2	4	2	194	57	2.5	404	808	6.69456	4.6	37.168	3.61545	3.67	29.6536	3.38958	4.52	36.5216	3.5979	9.09	73.4472	4.29657	657	13.3954	18	9.79813	-0.3668	0	0	0	350	0	0	1	0	0	1	0	1	0	0	0	0	0	0	0	0	0	0
221	2	2	5	2	228	57	2.5	328	656	6.48616	3.92	25.7152	3.24708	3.93	25.7808	3.24963	4.48	29.3888	3.38061	9.31	61.0736	4.11208	760	13.5411	32	10.3735	-0.336122	0	1	1	2200	0	0	1	0	0	1	0	0	0	0	0	0	0	0	0	0	0	0
222	2	2	1	1	83	45	3	373	746	6.61473	7.26	54.1596	3.99194	3.75	27.975	3.33131	5.02	37.4492	3.62299	9.67	72.1382	4.27858	13890	16.4467	1700	14.3461	3.46242	1	2	3	NA	NA	NA	NA	NA	NA	NA	0	0	0	0	0	1	0	1	0	0	0	0
222	2	2	2	1	125	45	2.5	565	1130	7.02997	4.96	56.048	4.02621	3.63	41.019	3.71404	4.88	55.144	4.00995	9.41	106.333	4.66658	1243	14.033	19	9.85219	-0.267922	0	1	2	50	0	0	1	0	0	1	0	0	0	0	0	0	0	0	0	0	0	0
222	2	2	3	1	158	45	2.5	578	1156	7.05272	4.68	54.1008	3.99085	3.77	43.5812	3.77463	4.63	53.5228	3.98011	9.31	107.624	4.67864	1618	14.2967	8	8.9872	-0.215844	0	1	2	0	0	0	0	0	0	0	0	0	0	0	0	0	0	0	0	0	0	0
222	2	2	4	1	186	45	2.5	380	760	6.63332	4.88	37.088	3.61329	3.37	25.612	3.24306	4.44	33.744	3.5188	8.71	66.196	4.19262	1376	14.1347	8	8.9872	-0.256281	0	1	2	50	0	0	1	0	0	1	0	0	0	0	0	0	0	0	1	0	0	0
222	2	2	5	1	221	45	2.5	734	1468	7.29166	2.78	40.8104	3.70894	3.54	51.9672	3.95061	4.14	60.7752	4.10718	8.59	126.101	4.83708	250	12.4292	8	8.9872	-0.444427	0	0	0	0	0	0	0	0	0	0	0	1	0	0	0	0	0	0	0	0	0	0
222	2	2	1	2	88	57	2.5	720	1440	7.2724	3.56	51.264	3.93699	3.21	46.224	3.8335	4.55	65.52	4.18236	8.66	124.704	4.82594	97	11.4825	8	8.9872	-0.469992	0	0	0	900	0	0	1	0	0	1	0	0	0	0	0	0	0	0	0	0	0	0
223	2	2	1	1	83	45	2.5	812	1624	7.39265	6.1	99.064	4.59577	3.73	60.5752	4.10389	5.06	82.1744	4.40884	9.69	157.366	5.05857	473	13.0669	16	9.68034	-0.399469	0	0	0	150	0	0	1	0	0	1	0	0	0	0	1	0	0	1	0	0	0	0
223	2	2	2	1	125	45	2.5	570	1140	7.03878	5.01	57.114	4.04505	3.25	37.05	3.61227	4.46	50.844	3.92876	8.6	98.04	4.58538	3010	14.9175	14	9.54681	0.0225209	0	1	2	0	0	0	0	0	0	0	0	0	0	0	0	0	0	0	0	0	0	0
223	2	2	3	1	158	45	2	463	926	6.83087	5.48	50.7448	3.92681	3.93	36.3918	3.59434	4.67	43.2442	3.76686	9.5	87.97	4.477	1083	13.8952	1700	14.3461	1.32247	1	2	3	0	0	0	0	0	0	0	0	0	0	0	1	0	0	1	0	0	0	0
223	2	2	4	1	186	45	2.5	129	NA	NA	NA	NA	NA	NA	NA	NA	NA	NA	NA	NA	NA	NA	4858	15.3961	8	8.9872	0.325536	0	1	2	0	0	0	0	0	0	0	0	0	0	0	1	1	0	1	0	0	0	0
223	2	2	5	1	221	45	2.5	285	570	6.34564	2.35	13.395	2.59488	4.19	23.883	3.17317	4.75	27.075	3.29861	9.83	56.031	4.02591	372	12.8266	8	8.9872	-0.424042	0	0	0	NA	NA	NA	NA	NA	NA	NA	0	0	0	0	1	1	0	1	0	0	0	0
223	2	2	1	2	88	57	2	684	1368	7.22111	3.25	44.46	3.79459	3.45	47.196	3.85431	4.75	64.98	4.17408	9.1	124.488	4.82421	790	13.5798	8	8.9872	-0.354197	0	0	0	NA	NA	NA	NA	NA	NA	NA	0	0	0	0	0	0	0	0	0	0	0	0
224	2	2	1	1	83	45	2.5	608	1216	7.10332	4.2	51.072	3.93324	3.53	42.9248	3.75945	5.12	62.2592	4.13131	9.55	116.128	4.75469	131	11.783	8	8.9872	-0.464311	0	0	0	NA	NA	NA	NA	NA	NA	NA	0	0	0	0	0	0	0	0	0	0	0	0
224	2	2	2	1	125	45	2.5	294	588	6.37673	5.45	32.046	3.46717	3.72	21.8736	3.08528	4.93	28.9884	3.3669	9.55	56.154	4.0281	418	12.9432	8	8.9872	-0.416355	0	0	0	NA	NA	NA	NA	NA	NA	NA	0	0	0	0	0	0	0	0	0	0	0	0
224	2	2	3	1	158	45	2.5	182	364	5.89715	3.75	13.65	2.61374	5.86	21.3304	3.06013	NA	NA	NA	9.52	34.6528	3.54538	NA	NA	8	8.9872	NA	NA	NA	NA	1550	0	0	1	0	0	1	0	0	0	0	0	0	0	0	0	0	0	0
224	2	2	4	1	186	45	2.5	232	464	6.13988	4.75	22.04	3.09286	3.79	17.5856	2.86708	4.49	20.8336	3.03657	9.19	42.6416	3.75283	5046	15.4341	25	10.1266	0.373304	1	2	3	100	0	0	1	0	0	1	0	0	0	0	0	0	0	0	0	0	0	0
224	2	2	5	1	221	45	2	387	774	6.65157	3.87	29.9538	3.39966	4.62	35.7588	3.5768	4.38	33.9012	3.52345	9.9	76.626	4.33894	20354	16.8288	733	13.5049	3.61226	1	2	3	0	0	100	0	0	1	1	0	0	0	0	0	0	0	0	1	0	0	0
224	2	2	1	2	88	57	2	626	1252	7.1325	2.4	30.048	3.4028	3.55	44.446	3.79427	4.68	58.5936	4.07063	9.13	114.308	4.73889	NA	NA	8	8.9872	NA	NA	NA	NA	750	0	0	1	0	0	1	0	0	0	0	0	0	0	0	0	0	0	0
224	2	2	3	2	159	57	2.5	601	1202	7.09174	5.2	62.504	4.13523	3.72	44.7144	3.8003	4.27	51.3254	3.93819	8.89	106.858	4.6715	229	12.3415	8	8.9872	-0.447936	0	0	0	450	0	0	1	0	0	1	0	0	0	0	0	0	0	0	0	0	0	0
224	2	2	4	2	194	57	2.5	389	778	6.65673	6.02	46.8356	3.84664	3.69	28.7082	3.35718	4.54	35.3212	3.56448	9.13	71.0314	4.26312	249	12.4252	8	8.9872	-0.444594	0	0	0	400	0	0	1	0	0	1	0	0	0	0	0	0	0	0	0	0	0	0
224	2	2	5	2	228	57	2.5	276	552	6.31355	4.28	23.6256	3.16233	3.64	20.0928	3.00036	4.17	23.0184	3.13629	8.71	48.0792	3.87285	464	13.0476	8	8.9872	-0.408669	0	0	0	400	0	0	1	0	0	1	0	0	0	0	0	0	0	0	0	0	0	0
225	2	2	1	1	83	45	2.5	375	750	6.62007	6.51	48.825	3.88824	3.67	27.525	3.31509	5.09	38.175	3.64218	9.66	72.45	4.2829	79	11.2772	8	8.9872	-0.473	0	0	0	300	0	0	1	0	0	1	0	0	0	0	0	0	0	0	1	0	0	0
225	2	2	2	1	125	45	2	861	1722	7.45124	3.25	55.965	4.02473	3.54	60.9588	4.1102	4.84	83.3448	4.42299	9.27	159.629	5.07285	389	12.8713	160	11.9829	-0.274977	0	1	1	400	0	0	1	0	0	1	0	0	0	0	0	0	0	0	0	0	0	0
225	2	2	3	1	158	45	2	943	1886	7.54221	3.46	65.2556	4.17831	3.79	71.4794	4.26941	4.64	87.5104	4.47176	9.33	175.964	5.17028	999	13.8145	183	12.1172	-0.150924	0	1	1	0	0	0	0	0	0	0	0	0	0	0	0	0	0	0	0	1	0	0
225	2	2	4	1	186	45	2.5	463	926	6.83087	3.37	31.2062	3.44062	3.42	31.6692	3.45534	4.42	40.9292	3.71184	8.73	80.8398	4.39247	1241	14.0314	8	8.9872	-0.278838	0	1	2	0	0	0	0	0	0	0	0	0	0	0	0	0	0	0	1	0	0	0
225	2	2	5	1	221	45	2	502	1004	6.91175	1.53	15.3612	2.73184	3.43	34.4372	3.53914	4.31	43.2724	3.76752	8.64	86.7456	4.46298	306	12.6313	8	8.9872	-0.43507	0	0	0	0	0	0	0	0	0	0	0	0	0	0	0	0	0	0	0	0	0	0
226	2	2	1	1	83	45	3	548	1096	6.99942	3.4	37.264	3.61803	3.74	40.9904	3.71334	5.38	58.9648	4.07694	10.02	109.819	4.69884	48	10.779	20	9.90349	-0.466636	0	0	0	500	0	0	1	0	0	1	0	0	0	0	0	0	0	0	0	0	0	0
226	2	2	2	1	125	45	2.5	428	856	6.75227	5.95	50.932	3.93049	4.19	35.8664	3.5798	4.88	41.7728	3.73225	9.97	85.3432	4.44668	7864	15.8778	44	10.6919	0.862449	1	2	3	100	0	0	1	0	0	1	0	0	0	0	0	0	0	0	0	0	0	0
226	2	2	3	1	158	45	2.5	196	392	5.97126	4.03	15.7976	2.75986	4.65	18.228	2.90296	4.43	17.3656	2.85449	9.98	39.1216	3.66667	13998	16.4544	1700	14.3461	3.48047	1	2	3	0	0	0	0	0	0	0	0	0	0	0	0	1	0	1	0	0	0	0
226	2	2	4	1	186	45	2.5	190	380	5.94017	3.33	12.654	2.53797	4.16	15.808	2.76052	4.91	18.658	2.92628	9.97	37.886	3.63458	1406	14.1563	8	8.9872	-0.251268	0	1	2	250	0	0	1	0	0	1	0	0	0	0	0	1	0	1	0	0	0	0
226	2	2	5	1	221	45	2.5	145	NA	NA	NA	NA	NA	NA	NA	NA	NA	NA	NA	NA	NA	NA	22899	16.9466	129	11.7676	3.45646	1	2	3	0	0	0	0	0	0	0	0	0	0	0	0	1	0	1	0	0	0	0
226	2	2	1	2	88	57	2.5	690	1380	7.22984	3.22	44.436	3.79405	3.35	46.23	3.83363	4.93	68.034	4.22001	9.18	126.684	4.8417	313	12.654	8	8.9872	-0.4339	0	0	0	1250	50	0	1	1	0	1	0	0	0	0	0	0	0	0	0	0	0	0
226	2	2	2	2	123	57	2	634	1268	7.1452	4.87	61.7516	4.12312	3.66	46.4088	3.83749	4.71	59.7228	4.08971	9.27	117.544	4.76681	473	13.0669	8	8.9872	-0.407165	0	0	0	1700	0	0	1	0	0	1	0	0	0	0	0	0	0	0	0	0	0	0
226	2	2	3	2	159	57	2.5	519	1038	6.94505	5.49	56.9862	4.04281	3.66	37.9908	3.63734	4.23	43.9074	3.78208	8.78	91.1364	4.51236	2882	14.874	59	10.9853	0.0444231	1	2	3	150	0	0	1	0	0	1	0	0	0	0	0	0	0	0	0	0	0	0
226	2	2	4	2	194	57	2.5	413	826	6.71659	4.95	40.887	3.71081	3.88	32.0488	3.46726	4.5	37.17	3.6155	9.28	76.6528	4.33929	2687	14.8039	32	10.3735	-0.014134	1	2	3	50	0	0	1	0	0	1	0	1	0	0	0	0	0	0	0	0	0	0
226	2	2	5	2	228	57	3	344	688	6.53379	4.3	29.584	3.38723	3.64	25.0432	3.2206	4.39	30.2032	3.40795	8.93	61.4384	4.11804	4267	15.2664	124	11.728	0.338377	1	2	3	300	0	0	1	0	0	1	0	0	0	0	0	0	0	0	0	0	0	0
227	2	2	1	1	83	45	3	785	1570	7.35883	6.43	100.951	4.61464	3.43	53.851	3.98622	5.13	80.541	4.38877	9.46	148.522	5.00073	544	13.2067	8	8.9872	-0.395302	0	0	0	150	0	0	1	0	0	1	0	0	0	0	0	1	0	1	0	0	0	0
227	2	2	2	1	125	45	3	870	1740	7.46164	5.08	88.392	4.48178	3.4	59.16	4.08025	5.04	87.696	4.47388	9.34	162.516	5.09078	1685	14.3373	8	8.9872	-0.204649	0	1	2	100	0	0	1	0	0	1	0	0	0	0	0	0	0	0	0	0	0	0
227	2	2	3	1	158	45	3	1047	2094	7.64683	3.7	77.478	4.34999	3.53	73.9182	4.30296	4.81	100.721	4.61236	9.24	193.486	5.2652	2307	14.6515	13	9.4727	-0.0959073	0	1	2	0	0	0	0	0	0	0	0	1	0	0	0	0	0	0	0	0	0	0
227	2	2	4	1	186	45	2.5	427	854	6.74993	3.99	34.0746	3.52855	3.4	29.036	3.36854	4.32	36.8928	3.60802	8.62	73.6148	4.29885	4736	15.3707	696	13.4531	0.967008	1	2	3	1650	0	0	1	0	0	1	0	0	0	0	0	1	0	1	0	0	0	0
227	2	2	5	1	221	45	2.5	683	1366	7.21964	2.34	31.9644	3.46462	3.38	46.1708	3.83235	4.13	56.4158	4.03275	8.41	114.881	4.74389	1788	14.3966	51	10.8396	-0.146072	1	2	3	0	0	0	0	0	0	0	0	0	0	0	0	0	0	0	0	0	0	0
227	2	2	1	2	88	57	2	1030	2060	7.63046	2.39	49.234	3.89658	3.18	65.508	4.18217	4.56	93.936	4.54261	8.64	177.984	5.18169	379	12.8453	8	8.9872	-0.422872	0	0	0	900	0	0	1	0	0	1	1	0	0	0	0	0	0	0	0	0	0	0
227	2	2	2	2	123	57	2	824	1648	7.40732	4.67	76.9616	4.34331	3.42	56.3616	4.03179	4.38	72.1824	4.2792	8.69	143.211	4.96432	3818	15.1552	12	9.39266	0.155608	0	1	2	100	0	0	1	0	0	1	0	0	0	0	0	0	0	0	0	0	0	0
227	2	2	3	2	159	57	2	661	1322	7.1869	4.75	62.795	4.13988	3.68	48.6496	3.88464	3.99	52.7478	3.96552	8.57	113.295	4.73	12956	16.3771	1700	14.3461	3.30636	1	2	3	50	0	0	1	0	0	1	0	0	0	0	0	0	0	0	0	0	0	0
227	2	2	4	2	194	57	2.5	261	522	6.25767	4.63	24.1686	3.18505	4.3	22.446	3.11111	3.89	20.3058	3.01091	9.1	47.502	3.86077	15622	16.5642	1700	14.3461	3.75183	1	2	3	50	0	0	1	0	0	1	0	1	0	0	0	0	0	0	0	0	0	0
227	2	2	5	2	228	57	2.5	323	646	6.4708	3.4	21.964	3.0894	3.57	23.0622	3.13819	4.24	27.3904	3.31019	8.71	56.2666	4.0301	3672	15.1162	47	10.7579	0.164882	1	2	3	200	0	0	1	0	0	1	0	0	0	0	0	0	0	0	0	0	0	0
228	2	2	1	1	83	45	2	541	1082	6.98657	NA	NA	NA	NA	NA	NA	NA	NA	NA	NA	NA	NA	NA	NA	8	8.9872	NA	NA	NA	NA	400	0	0	1	0	0	1	0	0	1	0	0	0	0	1	0	0	0	0
228	2	2	2	1	125	45	2	581	1162	7.0579	4.64	53.9168	3.98744	3.73	43.3426	3.76914	5	58.1	4.06217	9.62	111.784	4.71657	1781	14.3927	8	8.9872	-0.188608	0	1	2	250	0	0	1	0	0	1	0	0	1	0	0	0	0	1	0	0	0	0
228	2	2	3	1	158	45	2	640	1280	7.15462	4.06	51.968	3.95063	4	51.2	3.93574	4.84	61.952	4.12636	9.74	124.672	4.82569	2009	14.5131	10	9.21034	-0.148587	0	1	2	1350	0	0	1	0	0	1	0	0	1	0	0	0	0	1	0	0	0	0
228	2	2	4	1	186	45	2	342	684	6.52796	4.4	30.096	3.40439	3.61	24.6924	3.2065	4.54	31.0536	3.43571	9.04	61.8336	4.12445	2438	14.7067	8	8.9872	-0.0788281	0	1	2	750	0	0	1	0	0	1	0	0	1	0	0	0	0	1	0	0	0	0
228	2	2	5	1	221	45	2	331	662	6.49527	3.12	20.6544	3.02793	4.17	27.6054	3.31801	4.57	30.2534	3.40961	9.65	63.883	4.15705	7422	15.82	99	11.5029	0.841504	1	2	3	0	0	0	0	0	0	0	0	0	1	0	0	0	0	1	0	0	0	0
228	2	2	2	2	123	56	1.5	751	1502	7.31455	3.95	59.329	4.0831	3.5	52.57	3.96215	4.65	69.843	4.24625	9.05	135.931	4.91215	167	12.0257	8	8.9872	-0.458296	0	0	0	NA	NA	NA	NA	NA	NA	NA	0	0	0	0	0	0	0	0	0	0	0	0
228	2	2	3	2	159	56	2	883	1766	7.47647	4.97	87.7702	4.47472	3.47	61.2802	4.11546	4.46	78.7636	4.36645	8.83	155.938	5.04946	182	12.1118	8	8.9872	-0.455789	0	0	0	NA	NA	NA	NA	NA	NA	NA	0	1	1	0	0	0	0	1	0	0	0	0
228	2	2	4	2	194	56	2	426	852	6.74759	5.49	46.7748	3.84534	3.44	29.3088	3.37789	4.28	36.4656	3.59637	8.62	73.4424	4.2965	775	13.5606	8	8.9872	-0.356703	0	0	0	NA	NA	NA	NA	NA	NA	NA	0	0	0	0	0	0	0	0	0	0	0	0
228	2	2	5	2	228	56	2.5	261	522	6.25767	3.93	20.5146	3.02114	3.54	18.4788	2.91662	4.36	22.7592	3.12497	8.79	45.8838	3.82611	2233	14.6189	33	10.4043	-0.0890321	1	2	3	NA	NA	NA	NA	NA	NA	NA	0	0	0	0	0	0	0	0	0	0	0	0
229	2	2	1	1	83	45	3	509	1018	6.9256	5.9	60.062	4.09538	3.88	39.4984	3.67626	5.15	52.427	3.95942	9.93	101.087	4.61599	134	11.8056	8	8.9872	-0.46381	0	0	0	NA	NA	NA	NA	NA	NA	NA	0	0	0	0	0	0	0	0	0	0	0	0
229	2	2	2	1	125	45	2	584	1168	7.06305	4.21	49.1728	3.89534	3.34	39.0112	3.66385	4.62	53.9616	3.98827	8.86	103.485	4.63942	628	13.3503	11	9.30565	-0.37838	0	0	0	0	0	0	0	0	0	0	0	0	0	0	0	0	0	0	0	0	0	0
229	2	2	3	1	158	45	2	218	436	6.07764	NA	NA	NA	NA	NA	NA	NA	NA	NA	NA	NA	NA	NA	NA	NA	NA	NA	NA	NA	NA	100	0	0	1	0	0	1	0	0	0	0	1	0	0	1	0	0	0	0
229	2	2	4	1	186	45	3	211	422	6.04501	4.35	18.357	2.91001	3.85	16.247	2.78791	4.08	17.2176	2.84593	8.83	37.2626	3.61799	9465	16.0631	77	11.2516	1.16171	1	2	3	50	0	0	1	0	0	1	0	0	0	0	1	0	0	1	0	0	0	0
229	2	2	5	1	221	45	2.5	243	486	6.18621	3.46	16.8156	2.82231	3.84	18.6624	2.92651	4.22	20.5092	3.02087	8.96	43.5456	3.77381	2633	14.7836	84	11.3386	0.026867	1	2	3	0	0	0	0	0	0	0	0	0	0	0	0	0	0	0	0	0	0	0
229	2	2	1	2	88	57	2.5	723	1446	7.27656	2.36	34.1256	3.53005	3.6	52.056	3.95232	4.71	68.1066	4.22107	9.21	133.177	4.89168	791	13.5811	8	8.9872	-0.35403	0	0	0	150	0	0	1	0	0	1	0	0	0	0	0	0	0	0	0	0	0	0
229	2	2	2	2	123	57	2.5	499	998	6.90575	3.93	39.2214	3.66922	3.85	38.423	3.64866	4.32	43.1136	3.76384	9.07	90.5186	4.50556	1916	14.4658	11	9.30565	-0.163165	0	1	2	100	0	0	1	0	0	1	0	0	0	0	0	0	0	0	0	0	0	0
229	2	2	3	2	159	57	2.5	508	1016	6.92363	4.61	46.8376	3.84669	3.8	38.608	3.65346	3.99	40.5384	3.70225	8.6	87.376	4.47022	7300	15.8034	468	13.0562	1.1761	1	2	3	500	50	0	1	1	0	1	0	0	0	0	0	0	0	0	0	0	0	0
229	2	2	4	2	194	57	3	262	524	6.26149	5.39	28.2436	3.34087	4	20.96	3.04262	3.69	19.3356	2.96195	8.59	45.0116	3.80692	10770	16.1923	1700	14.3461	2.94109	1	2	3	1350	0	0	1	0	0	1	0	1	0	0	0	0	0	0	0	0	0	0
229	2	2	5	2	228	57	2.5	274	548	6.30628	3.86	21.1528	3.05177	3.7	20.276	3.00944	4.1	22.468	3.11209	8.7	47.676	3.86443	6959	15.7555	1700	14.3461	2.3043	1	2	3	1500	0	0	1	0	0	1	0	0	0	0	0	0	0	0	0	0	0	0
230	2	2	1	1	83	45	3	469	938	6.84375	8.15	76.447	4.3366	3.86	36.2068	3.58925	5.06	47.4628	3.85995	9.82	92.1116	4.523	887	13.6956	9	9.10498	-0.337027	0	0	0	1400	0	0	1	0	0	1	0	0	0	0	1	0	0	1	0	0	0	0
230	2	2	2	1	125	45	2	417	834	6.72623	5.61	46.7874	3.84561	3.61	30.1074	3.40477	4.81	40.1154	3.69176	9.32	77.7288	4.35323	480	13.0815	8	8.9872	-0.405996	0	0	0	100	0	0	1	0	0	1	0	0	0	0	0	0	0	0	0	0	0	0
230	2	2	3	1	158	45	3	90	NA	NA	NA	NA	NA	NA	NA	NA	NA	NA	NA	NA	NA	NA	20841	16.8524	1700	14.3461	4.62389	1	2	3	100	0	0	1	0	0	1	0	1	0	0	1	0	0	1	0	0	0	0
230	2	2	4	1	186	45	2.5	348	696	6.54535	3.42	23.8032	3.16982	4.05	28.188	3.3389	4.54	31.5984	3.45311	9.49	66.0504	4.19042	6045	15.6147	8	8.9872	0.523875	0	1	2	150	0	0	1	0	0	1	0	0	0	0	0	0	0	0	0	0	0	0
230	2	2	5	1	221	45	2.5	591	1182	7.07496	2.35	27.777	3.32421	3.59	42.4338	3.74795	4.45	52.599	3.9627	8.95	105.789	4.66145	3095	14.9453	8	8.9872	0.0309518	0	1	2	0	0	0	0	0	0	0	0	0	0	0	0	0	0	0	0	0	0	0
230	2	2	1	2	88	57	2.5	342	684	6.52796	2.55	17.442	2.85888	4.74	32.4216	3.47882	4.74	32.4216	3.47882	9.23	63.1332	4.14525	233	12.3588	8	8.9872	-0.447268	0	0	0	150	0	0	1	0	0	1	0	0	0	1	0	0	0	1	0	0	0	0
230	2	2	2	2	123	57	2.5	433	866	6.76388	5.96	51.6136	3.94379	3.98	34.4668	3.54	4.59	39.7494	3.68259	9.47	82.0102	4.40684	338	12.7308	8	8.9872	-0.429723	0	0	0	250	0	0	1	0	0	1	0	0	0	1	0	0	0	1	0	0	0	0
230	2	2	3	2	159	57	3	406	812	6.6995	5.61	45.5532	3.81888	3.82	31.0184	3.43458	4.36	35.4032	3.5668	9.08	73.7296	4.3004	501	13.1244	8	8.9872	-0.402487	0	0	0	1450	50	0	1	1	0	1	0	0	0	1	0	0	0	1	0	0	0	0
230	2	2	4	2	194	57	2.5	244	488	6.19032	5.06	24.6928	3.20651	3.73	18.2024	2.90155	4.33	21.1304	3.05071	8.96	43.7248	3.77792	1174	13.9759	8	8.9872	-0.290033	0	1	2	100	0	0	1	0	0	1	0	1	0	1	0	0	0	1	0	0	0	0
230	2	2	5	2	228	57	2.5	153	306	5.72359	3.7	11.322	2.42675	3.84	11.7504	2.46389	4.29	13.1274	2.5747	9.03	27.6318	3.31897	1129	13.9368	13	9.4727	-0.292743	0	1	2	250	0	0	1	0	0	1	0	0	0	1	0	0	0	1	0	0	0	0
231	2	2	1	1	83	45	2.5	1150	2300	7.74066	5.4	124.2	4.82189	3.58	82.34	4.41086	5.1	117.3	4.76473	9.58	220.34	5.39517	87	11.3737	8	8.9872	-0.471663	0	0	0	150	0	0	1	0	0	1	0	0	1	0	0	0	0	1	0	0	0	0
231	2	2	2	1	125	45	1.5	970	1940	7.57044	2.55	49.47	3.90137	3.68	71.392	4.26819	4.76	92.344	4.52552	9.34	181.196	5.19958	119	11.6869	22	9.9988	-0.452848	0	1	1	50	0	0	1	0	0	1	0	0	1	0	0	0	0	1	0	0	0	0
231	2	2	3	1	158	45	2	450	900	6.80239	3.4	30.6	3.421	4.53	40.77	3.70795	4.55	40.95	3.71235	9.98	89.82	4.49781	4158	15.2405	135	11.813	0.330746	1	2	3	0	0	0	0	0	0	0	0	0	1	0	1	1	0	1	0	0	0	0
231	2	2	4	1	186	45	2	105	NA	NA	NA	NA	NA	NA	NA	NA	NA	NA	NA	NA	NA	NA	NA	NA	1615	14.2948	NA	NA	NA	NA	450	0	0	1	0	0	1	0	0	1	0	0	1	0	1	0	0	0	0
231	2	2	5	1	221	45	2	NA	NA	NA	NA	NA	NA	NA	NA	NA	NA	NA	NA	NA	NA	NA	NA	NA	NA	NA	NA	NA	NA	NA	0	0	100	0	0	1	1	0	0	1	0	0	1	0	1	0	0	0	0
232	2	2	1	1	83	45	2.5	220	440	6.08677	3.91	17.204	2.84514	3.65	16.06	2.77633	4.81	21.164	3.0523	9.35	41.14	3.71698	14171	16.4667	1700	14.3461	3.50938	1	2	3	NA	NA	NA	NA	NA	NA	NA	0	0	0	0	0	0	0	0	0	0	0	0
232	2	2	2	1	125	45	2	408	816	6.70441	4.74	38.6784	3.65528	3.53	28.8048	3.36054	4.6	37.536	3.6253	9.03	73.6848	4.2998	2639	14.7859	13	9.4727	-0.0404325	0	1	2	NA	NA	NA	NA	NA	NA	NA	0	0	0	0	1	0	0	1	0	0	0	0
232	2	2	3	1	158	45	2	178	356	5.87493	2.41	8.5796	2.14939	5.56	19.7936	2.98536	3.04	10.8224	2.38162	9.51	33.8556	3.5221	22848	16.9444	1700	14.3461	4.95924	1	2	3	NA	NA	NA	NA	NA	NA	NA	0	0	1	0	1	0	0	1	0	0	0	1
232	2	2	4	1	186	45	2	200	400	5.99146	3.24	12.96	2.56187	3.58	14.32	2.66166	4.29	17.16	2.84258	8.77	35.08	3.55763	1696	14.3438	22	9.9988	-0.189343	1	2	3	NA	NA	NA	NA	NA	NA	NA	0	0	1	0	1	0	0	1	0	0	0	0
232	2	2	5	1	221	45	2	214	428	6.05912	3.07	13.1396	2.57563	3.81	16.3068	2.79158	4.36	18.6608	2.92643	9.08	38.8624	3.66003	2930	14.8905	216	12.283	0.203478	1	2	3	NA	NA	NA	NA	NA	NA	NA	0	0	1	0	0	0	0	1	0	0	0	0
232	2	2	1	2	88	57	2.5	532	1064	6.96979	2.79	29.6856	3.39066	4.54	48.3056	3.87755	4.54	48.3056	3.87755	8.85	94.164	4.54504	131	11.783	8	8.9872	-0.464311	0	0	0	NA	NA	NA	NA	NA	NA	NA	0	0	0	0	0	0	0	0	0	0	0	0
232	2	2	2	2	123	57	2.5	698	1396	7.24137	2.1	29.316	3.37813	3.49	48.7204	3.8861	4.37	61.0052	4.11096	8.75	122.15	4.80525	93	11.4404	8	8.9872	-0.470661	0	0	0	NA	NA	NA	NA	NA	NA	NA	0	0	0	0	0	0	0	0	0	0	0	0
232	2	2	3	2	159	57	3	567	1134	7.03351	4.3	48.762	3.88695	3.14	35.6076	3.57256	4.01	45.4734	3.81713	8.06	91.4004	4.51525	1388	14.1434	8	8.9872	-0.254276	0	1	2	NA	NA	NA	NA	NA	NA	NA	0	0	0	0	0	0	0	0	0	0	0	0
232	2	2	4	2	194	57	2.5	336	672	6.51026	4.07	27.3504	3.30873	3.27	21.9744	3.08988	4.17	28.0224	3.333	8.34	56.0448	4.02615	207	12.2405	8	8.9872	-0.451612	0	0	0	NA	NA	NA	NA	NA	NA	NA	0	0	0	0	0	0	0	0	0	0	0	0
233	2	2	1	1	83	45	2.5	420	840	6.7334	6.75	56.7	4.03777	3.77	31.668	3.45531	5.39	45.276	3.81278	10.07	84.588	4.43779	74	11.2118	8	8.9872	-0.473835	0	0	0	0	0	0	0	0	0	0	0	0	0	0	0	0	0	0	0	0	0	0
233	2	2	2	1	125	45	2.5	435	870	6.76849	5.65	49.155	3.89498	3.69	32.103	3.46895	5.17	44.979	3.8062	9.76	84.912	4.44162	369	12.8186	8	8.9872	-0.424543	0	0	0	200	0	0	1	0	0	1	0	0	0	0	0	0	0	0	0	0	0	0
233	2	2	3	1	158	45	2.5	744	1488	7.30519	4.99	74.2512	4.30745	3.78	56.2464	4.02974	4.98	74.1024	4.30545	9.66	143.741	4.96801	549	13.2159	27	10.2036	-0.376188	0	1	1	0	0	0	0	0	0	0	0	0	0	0	0	0	0	0	0	1	0	0
233	2	2	4	1	186	45	2.5	431	862	6.75926	5.2	44.824	3.80274	3.43	29.5666	3.38665	4.64	39.9968	3.6888	8.97	77.3214	4.34797	425	12.9598	25	10.1266	-0.398832	0	1	1	0	0	0	0	0	0	0	0	0	0	0	0	0	0	0	0	0	0	0
233	2	2	5	1	221	45	2.5	575	1150	7.04752	2.75	31.625	3.45395	3.39	38.985	3.66318	4.72	54.28	3.99416	9.01	103.615	4.64068	222	12.3104	11	9.30565	-0.44622	0	0	0	0	0	0	0	0	0	0	0	0	0	0	0	0	0	0	0	1	0	0
233	2	2	1	2	88	57	2	908	1816	7.50439	3.76	68.2816	4.22364	3.37	61.1992	4.11413	4.67	84.8072	4.44038	8.94	162.35	5.08976	102	11.5327	8	8.9872	-0.469157	0	0	0	700	0	0	1	0	0	1	0	0	0	0	0	0	0	0	0	0	0	0
233	2	2	2	2	123	57	2	787	1574	7.36138	5.02	79.0148	4.36964	3.48	54.7752	4.00324	4.46	70.2004	4.25135	8.84	139.142	4.93549	425	12.9598	24	10.0858	-0.399794	0	1	1	50	0	0	1	0	0	1	0	0	0	0	0	0	0	0	0	0	0	0
233	2	2	3	2	159	57	2	665	1330	7.19293	4.31	57.323	4.0487	3.4	45.22	3.81154	4.29	57.057	4.04405	8.59	114.247	4.73836	613	13.3261	17	9.74097	-0.375114	0	0	0	150	0	0	1	0	0	1	0	0	0	0	0	0	0	0	0	0	0	0
233	2	2	4	2	194	57	2.5	514	1028	6.93537	4.92	50.5776	3.92351	3.41	35.0548	3.55691	4.51	46.3628	3.8365	8.82	90.6696	4.50722	483	13.0878	48	10.779	-0.367014	0	1	1	350	0	0	1	0	0	1	0	0	0	0	0	0	0	0	0	0	0	0
233	2	2	5	2	228	57	2.5	449	898	6.80017	4.15	37.267	3.61811	3.34	29.9932	3.40097	4.3	38.614	3.65361	8.53	76.5994	4.33859	1438	14.1788	136	11.8204	-0.122785	1	2	3	300	0	0	1	0	0	1	0	0	0	0	0	0	0	0	0	0	0	0
234	2	2	1	1	83	45	2.5	459	918	6.8222	4.28	39.2904	3.67098	3.84	35.2512	3.5625	4.77	43.7886	3.77937	9.52	87.3936	4.47042	20	9.90349	8	8.9872	-0.482858	0	0	0	1200	0	0	1	0	0	1	0	0	0	0	0	0	0	0	0	0	0	0
234	2	2	4	1	186	45	2.5	376	752	6.62274	4.88	36.6976	3.60271	3.57	26.8464	3.29013	4.09	30.7568	3.42611	8.56	64.3712	4.16467	246	12.4131	8	8.9872	-0.445095	0	0	0	800	0	0	1	0	0	1	0	0	0	0	0	1	0	1	0	0	0	0
234	2	2	5	1	221	45	2.5	363	726	6.58755	3.21	23.3046	3.14865	3.61	26.2086	3.26609	4.03	29.2578	3.37615	8.54	62.0004	4.12714	747	13.5238	8	8.9872	-0.361382	0	0	0	0	0	100	0	0	1	1	0	0	0	0	0	0	0	0	0	0	0	0
235	2	2	1	1	83	45	3	404	808	6.69456	4.76	38.4608	3.64964	3.69	29.8152	3.39502	4.83	39.0264	3.66424	9.42	76.1136	4.33223	793	13.5836	12	9.39266	-0.349848	0	0	0	NA	NA	NA	NA	NA	NA	NA	0	0	0	0	0	0	0	0	0	0	0	0
235	2	2	2	1	125	45	2.5	598	1196	7.08674	6	71.76	4.27333	3.92	46.8832	3.84766	4.8	57.408	4.05018	9.62	115.055	4.74541	1406	14.1563	37	10.5187	-0.22337	1	2	3	650	0	0	1	0	0	1	0	0	0	0	0	0	0	0	0	0	0	0
235	2	2	3	1	158	45	2.5	368	736	6.60123	4.79	35.2544	3.56259	5.39	39.6704	3.68061	4.41	32.4576	3.47993	10.7	78.752	4.3663	8628	15.9705	653	13.3893	1.57597	1	2	3	0	0	0	0	0	0	0	0	0	0	0	0	0	0	0	0	0	0	0
235	2	2	4	1	186	45	3	355	710	6.56526	5.55	39.405	3.67389	4.49	31.879	3.46195	4.27	30.317	3.41171	9.66	68.586	4.22809	11454	16.2538	244	12.4049	1.65471	1	2	3	250	0	0	1	0	0	1	0	0	0	0	0	0	0	0	0	0	0	0
235	2	2	5	1	221	45	2.5	266	532	6.27664	3.21	17.0772	2.83774	5.08	27.0256	3.29678	4.17	22.1844	3.09939	10.15	53.998	3.98895	7129	15.7797	297	12.6015	0.983022	1	2	3	0	0	0	0	0	0	0	0	0	0	0	0	1	0	1	0	0	0	0
235	2	2	1	2	88	57	2.5	663	1326	7.18992	3.44	45.6144	3.82022	3.83	50.7858	3.92762	4.79	63.5154	4.15128	9.51	126.103	4.8371	489	13.1001	8	8.9872	-0.404492	0	0	0	300	0	0	1	0	0	1	0	0	0	0	0	0	0	0	0	0	0	0
235	2	2	2	2	123	57	2.5	558	1116	7.01751	4.82	53.7912	3.98511	3.82	42.6312	3.75259	4.6	51.336	3.93839	9.31	103.9	4.64343	575	13.2621	16	9.68034	-0.382426	0	0	0	NA	NA	NA	NA	NA	NA	NA	0	0	0	0	0	0	0	0	0	0	0	0
235	2	2	3	2	159	57	3	749	1498	7.31189	5.19	77.7462	4.35345	3.98	59.6204	4.088	4.36	65.3128	4.17919	9.24	138.415	4.93026	1300	14.0779	45	10.7144	-0.233386	1	2	3	700	0	0	1	0	0	1	0	0	0	0	0	0	0	0	0	0	0	0
235	2	2	4	2	194	57	2.5	329	658	6.4892	5.47	35.9926	3.58331	4.26	28.0308	3.3333	4.07	26.7806	3.28768	9.23	60.7334	4.10649	3724	15.1303	224	12.3194	0.343845	1	2	3	450	0	0	1	0	0	1	0	0	0	0	0	0	0	0	0	0	0	0
235	2	2	5	2	228	57	2.5	304	608	6.41017	4.92	29.9136	3.39831	4.27	25.9616	3.25662	4.18	25.4144	3.23532	9.34	56.7872	4.03931	2084	14.5498	68	11.1273	-0.0802589	1	2	3	400	0	0	1	0	0	1	0	0	0	0	0	1	0	1	0	0	0	0
236	2	2	1	1	83	45	2	366	732	6.59578	6.66	48.7512	3.88673	3.88	28.4016	3.34645	4.87	35.6484	3.5737	9.65	70.638	4.25757	402	12.9042	18	9.79813	-0.409409	0	0	0	200	0	0	1	0	0	1	0	0	0	0	0	1	1	1	0	0	0	0
236	2	2	2	1	125	45	2	466	932	6.83733	5.43	50.6076	3.9241	3.61	33.6452	3.51587	4.87	45.3884	3.81526	9.37	87.3284	4.46968	828	13.6268	15	9.61581	-0.341113	0	0	0	150	0	0	1	0	0	1	0	0	0	0	1	0	0	1	0	0	0	0
236	2	2	3	1	158	45	2.5	212	424	6.04973	3.91	16.5784	2.8081	5.05	21.412	3.06395	3.9	16.536	2.80554	9.85	41.764	3.73203	NA	NA	1541	14.2479	NA	NA	NA	NA	400	0	0	1	0	0	1	0	0	0	0	0	0	0	0	0	0	0	0
236	2	2	4	1	186	45	2.5	247	494	6.20254	4.69	23.1686	3.1428	4.01	19.8094	2.98616	4.41	21.7854	3.08124	9.32	46.0408	3.82953	10896	16.2039	250	12.4292	1.56725	1	2	3	100	0	0	1	0	0	1	0	0	0	0	0	0	0	0	0	0	0	0
236	2	2	5	1	221	45	2.5	278	556	6.32077	3.14	17.4584	2.85982	4.11	22.8516	3.12902	3.64	20.2384	3.00758	8.66	48.1496	3.87431	23125	16.9564	1700	14.3461	5.00553	1	2	3	0	0	0	0	0	0	0	0	0	0	0	0	0	0	0	0	0	0	0
236	2	2	1	2	88	57	2	537	1074	6.97915	3.75	40.275	3.69573	3.73	40.0602	3.69038	4.56	48.9744	3.8913	9.19	98.7006	4.59209	511	13.1441	8	8.9872	-0.400816	0	0	0	3100	0	0	1	0	0	1	0	0	0	0	0	0	0	0	0	0	0	0
236	2	2	2	2	123	57	2	677	1354	7.21082	4.39	59.4406	4.08498	3.68	49.8272	3.90856	4.59	62.1486	4.12953	9.16	124.026	4.82049	494	13.1103	8	8.9872	-0.403656	0	0	0	1150	0	0	1	0	0	1	0	0	0	0	0	0	0	0	0	0	0	0
236	2	2	3	2	159	57	2.5	543	1086	6.99026	4.54	49.3044	3.89801	3.37	36.5982	3.6	4.24	46.0464	3.82965	8.51	92.4186	4.52633	812	13.6073	8	8.9872	-0.350521	0	0	0	2650	0	0	1	0	0	1	0	0	0	0	0	0	0	0	0	0	0	0
236	2	2	4	2	194	57	2.5	321	642	6.46459	4.91	31.5222	3.45069	3.26	20.9292	3.04115	4.46	28.6332	3.35457	8.62	55.3404	4.0135	1844	14.4274	31	10.3417	-0.155955	1	2	3	400	0	0	1	0	0	1	0	0	0	0	0	0	0	0	0	0	0	0
236	2	2	5	2	228	57	2.5	267	534	6.2804	4.96	26.4864	3.27663	3.37	17.9958	2.89014	4.35	23.229	3.1454	8.63	46.0842	3.83047	1777	14.3904	27	10.2036	-0.170998	1	2	3	350	0	0	1	0	0	1	0	0	0	0	0	0	0	0	0	0	0	0
237	2	2	1	1	83	45	2.5	513	1026	6.93342	3.65	37.449	3.62298	3.52	36.1152	3.58671	5.16	52.9416	3.96919	9.58	98.2908	4.58793	721	13.4884	8	8.9872	-0.365726	0	0	0	NA	NA	NA	NA	NA	NA	NA	0	0	0	0	0	0	1	1	0	0	0	0
237	2	2	2	1	125	45	2	634	1268	7.1452	3.18	40.3224	3.69691	3.67	46.5356	3.84022	4.41	55.9188	4.0239	8.98	113.866	4.73503	4790	15.382	51	10.8396	0.35554	1	2	3	NA	NA	NA	NA	NA	NA	NA	0	0	0	0	0	0	0	0	0	0	0	0
237	2	2	3	1	158	45	2.5	433	866	6.76388	4.62	40.0092	3.68911	4.16	36.0256	3.58423	4.34	37.5844	3.62659	9.41	81.4906	4.40049	17062	16.6524	1700	14.3461	3.99244	1	2	3	NA	NA	NA	NA	NA	NA	NA	0	1	0	0	0	0	0	0	0	0	0	0
237	2	2	4	1	186	45	2.5	224	448	6.10479	4.36	19.5328	2.9721	3.94	17.6512	2.8708	4.28	19.1744	2.95358	9.12	40.8576	3.71009	9757	16.0935	83	11.3266	1.21627	1	2	3	NA	NA	NA	NA	NA	NA	NA	0	0	0	0	0	0	0	0	0	0	0	0
237	2	2	5	1	221	45	2.5	269	538	6.28786	2.66	14.3108	2.66101	3.7	19.906	2.99102	4.45	23.941	3.17559	9.05	48.689	3.88545	1948	14.4823	8	8.9872	-0.160704	0	1	2	NA	NA	NA	NA	NA	NA	NA	0	0	0	0	1	0	0	1	0	0	0	0
237	2	2	1	2	88	57	2.5	638	1276	7.15149	2.84	36.2384	3.59012	3.29	41.9804	3.7372	4.62	58.9512	4.07671	8.82	112.543	4.72334	2065	14.5406	9	9.10498	-0.140192	0	1	2	NA	NA	NA	NA	NA	NA	NA	0	0	0	0	0	0	0	0	0	0	0	0
237	2	2	2	2	123	57	2	481	962	6.86901	4.31	41.4622	3.72478	3.67	35.3054	3.56404	4.56	43.8672	3.78117	9.13	87.8306	4.47541	1188	13.9878	8	8.9872	-0.287694	0	1	2	NA	NA	NA	NA	NA	NA	NA	0	0	0	0	0	0	0	0	0	0	0	0
237	2	2	3	2	159	57	2.5	445	890	6.79122	5.08	45.212	3.81136	3.41	30.349	3.41276	4.16	37.024	3.61157	8.47	75.383	4.32258	1866	14.4393	8	8.9872	-0.174405	0	1	2	NA	NA	NA	NA	NA	NA	NA	0	0	0	0	0	0	0	0	0	0	0	0
237	2	2	4	2	194	57	2.5	331	662	6.49527	4.08	27.0096	3.29619	3.36	22.2432	3.10204	4.19	27.7378	3.3228	8.46	56.0052	4.02544	3378	15.0328	54	10.8967	0.122491	1	2	3	NA	NA	NA	NA	NA	NA	NA	0	1	0	0	0	0	0	0	0	0	0	0
237	2	2	5	2	228	57	2.5	223	446	6.10032	4.65	20.739	3.03202	3.41	15.2086	2.72186	4.32	19.2672	2.9584	8.63	38.4898	3.65039	3121	14.9537	189	12.1495	0.209418	1	2	3	NA	NA	NA	NA	NA	NA	NA	0	0	0	0	0	0	0	0	0	0	0	0
238	2	2	1	1	83	33	3	376	752	6.62274	7.26	54.5952	3.99995	3.78	28.4256	3.34729	4.7	35.344	3.56513	9.38	70.5376	4.25615	121	11.7035	8	8.9872	-0.465982	0	0	0	0	0	0	0	0	0	0	0	0	0	1	0	0	0	1	0	0	0	0
238	2	2	2	1	125	33	2	320	640	6.46147	6.52	41.728	3.73117	3.74	23.936	3.17538	4.76	30.464	3.41655	9.4	60.16	4.09701	164	12.0076	8	8.9872	-0.458797	0	0	0	0	0	0	0	0	0	0	0	0	0	1	1	0	0	1	0	0	0	0
238	2	2	3	1	158	33	2	70	NA	NA	NA	NA	NA	NA	NA	NA	NA	NA	NA	NA	NA	NA	NA	NA	19	9.85219	NA	NA	NA	NA	0	0	0	0	0	0	0	0	1	0	1	0	0	0	1	0	0	0	0
238	2	2	4	1	186	33	2.5	75	NA	NA	NA	NA	NA	NA	NA	NA	NA	NA	NA	NA	NA	NA	NA	NA	8	8.9872	NA	NA	NA	NA	0	0	0	0	0	0	0	0	0	0	1	0	1	0	1	1	0	0	0
238	2	2	5	1	221	33	2.5	85	NA	NA	NA	NA	NA	NA	NA	NA	NA	NA	NA	NA	NA	NA	NA	NA	8	8.9872	NA	NA	NA	NA	0	0	100	0	0	1	1	0	0	0	1	0	1	0	1	0	0	0	0
238	2	2	1	2	88	45	2	411	822	6.71174	4.43	36.4146	3.59497	3.44	28.2768	3.34204	4.6	37.812	3.63263	8.95	73.569	4.29822	101	11.5229	8	8.9872	-0.469324	0	0	0	NA	NA	NA	NA	NA	NA	NA	0	0	0	1	0	0	0	1	0	0	0	0
238	2	2	2	2	123	45	1.5	459	918	6.8222	5.78	53.0604	3.97143	3.69	33.8742	3.52265	4.38	40.2084	3.69408	8.96	82.2528	4.4098	NA	NA	8	8.9872	NA	NA	NA	NA	NA	NA	NA	NA	NA	NA	NA	0	0	0	1	0	0	0	1	0	0	0	0
238	2	2	3	2	159	45	1.5	471	942	6.84801	3.74	35.2308	3.56192	3.66	34.4772	3.5403	4.21	39.6582	3.6803	8.77	82.6134	4.41417	103	11.5425	8	8.9872	-0.46899	0	0	0	NA	NA	NA	NA	NA	NA	NA	0	0	0	1	0	0	0	1	0	0	0	0
238	2	2	4	2	194	45	2	274	548	6.30628	5.17	28.3316	3.34398	3.62	19.8376	2.98758	4.38	24.0024	3.17815	8.9	48.772	3.88716	106	11.5712	8	8.9872	-0.468488	0	0	0	NA	NA	NA	NA	NA	NA	NA	0	0	0	1	0	0	0	1	0	0	0	0
238	2	2	5	2	228	45	2	272	544	6.29895	3.76	20.4544	3.0182	3.64	19.8016	2.98576	4.33	23.5552	3.15935	8.88	48.3072	3.87758	1084	13.8962	14	9.54681	-0.2993	0	1	2	NA	NA	NA	NA	NA	NA	NA	0	0	0	1	0	0	0	1	0	0	0	0
239	2	2	1	1	83	45	1.5	300	600	6.39693	6.5	39	3.66356	3.73	22.38	3.10817	4.77	28.62	3.35411	9.4	56.4	4.03247	120	11.6952	8	8.9872	-0.466149	0	0	0	350	0	0	1	0	0	1	0	0	0	1	0	0	0	1	0	0	0	0
239	2	2	2	1	125	45	1.5	387	774	6.65157	3.92	30.3408	3.41249	3.7	28.638	3.35473	4.82	37.3068	3.61918	9.41	72.8334	4.28817	115	11.6527	8	8.9872	-0.466985	0	0	0	950	0	0	1	0	0	1	0	0	0	1	1	0	0	1	0	0	0	0
239	2	2	3	1	158	45	2	587	1174	7.06817	2.79	32.7546	3.48904	3.81	44.7294	3.80063	4.75	55.765	4.02115	9.46	111.06	4.71007	260	12.4684	25	10.1266	-0.426402	0	1	1	0	0	0	0	0	0	0	0	0	0	1	0	0	0	1	0	0	0	0
239	2	2	4	1	186	45	2	383	766	6.64118	3.93	30.1038	3.40465	3.52	26.9632	3.29447	4.6	35.236	3.56207	9.01	69.0166	4.23435	108	11.5899	9	9.10498	-0.467192	0	0	0	500	0	0	1	0	0	1	0	1	0	1	0	0	0	1	0	0	0	0
239	2	2	5	1	221	45	1.5	407	814	6.70196	2.33	18.9662	2.94266	3.92	31.9088	3.46288	4.69	38.1766	3.64222	9.51	77.4114	4.34913	2085	14.5503	61	11.0186	-0.0868258	1	2	3	0	0	0	0	0	0	0	0	0	0	1	0	0	0	1	0	0	0	0
240	2	2	1	1	83	45	3	793	1586	7.36897	5.1	80.886	4.39304	3.31	52.4966	3.96075	5.02	79.6172	4.37723	9.23	146.388	4.98626	153	11.9382	8	8.9872	-0.460635	0	0	0	400	0	0	1	0	0	1	0	0	0	0	0	0	0	0	0	0	0	0
240	2	2	2	1	125	45	2.5	718	1436	7.26962	6.33	90.8988	4.50975	3.11	44.6596	3.79907	4.76	68.3536	4.22469	8.77	125.937	4.83578	240	12.3884	8	8.9872	-0.446098	0	0	0	1200	0	0	1	0	0	1	0	0	0	0	0	0	0	0	0	0	0	0
240	2	2	3	1	158	45	3	527	1054	6.96035	5	52.7	3.96462	3.94	41.5276	3.72636	4.69	49.4326	3.90061	9.5	100.13	4.60647	1542	14.2486	38	10.5453	-0.199683	1	2	3	NA	NA	NA	NA	NA	NA	NA	0	1	0	0	0	0	0	0	0	0	0	0
240	2	2	4	1	186	45	2.5	389	778	6.65673	6.12	47.6136	3.86312	4.54	35.3212	3.56448	3.98	30.9644	3.43284	9.43	73.3654	4.29545	21247	16.8717	689	13.443	3.71914	1	2	3	0	0	0	0	0	0	0	0	0	0	0	0	1	0	1	0	0	0	0
240	2	2	5	1	221	45	2.5	571	1142	7.04054	2.89	33.0038	3.49662	4.13	47.1646	3.85364	4.43	50.5906	3.92377	9.46	108.033	4.68244	4374	15.2912	17	9.74097	0.253321	0	1	2	NA	NA	NA	NA	NA	NA	NA	0	0	0	0	0	0	0	0	0	0	0	0
240	2	2	2	2	123	56	2	1049	2098	7.64874	4.89	102.592	4.63076	3.39	71.1222	4.2644	4.61	96.7178	4.5718	8.9	186.722	5.22962	91	11.4186	8	8.9872	-0.470995	0	0	0	NA	NA	NA	NA	NA	NA	NA	0	0	0	0	0	0	0	0	0	0	0	0
240	2	2	3	2	159	56	2.5	995	1990	7.59589	4.35	86.565	4.4609	3.11	61.889	4.12534	4.37	86.963	4.46548	8.39	166.961	5.11776	1388	14.1434	8	8.9872	-0.254276	0	1	2	NA	NA	NA	NA	NA	NA	NA	0	0	0	0	0	0	0	0	0	0	0	0
240	2	2	4	2	194	56	2	466	932	6.83733	5.6	52.192	3.95493	3.06	28.5192	3.35058	4.31	40.1692	3.6931	8.27	77.0764	4.3448	1083	13.8952	16	9.68034	-0.297543	0	1	2	NA	NA	NA	NA	NA	NA	NA	0	1	0	0	0	0	0	0	0	0	0	0
240	2	2	5	2	228	56	2.5	333	666	6.50129	5.11	34.0326	3.52732	3.23	21.5118	3.0686	4.16	27.7056	3.32163	8.29	55.2114	4.01117	2257	14.6295	60	11.0021	-0.0590479	1	2	3	NA	NA	NA	NA	NA	NA	NA	0	0	0	0	0	0	0	0	0	0	0	0
241	2	2	1	1	83	45	3	601	1202	7.09174	5.85	70.317	4.25301	3.56	42.7912	3.75633	4.99	59.9798	4.09401	9.45	113.589	4.73259	103	11.5425	27	10.2036	-0.450712	0	1	1	NA	NA	NA	NA	NA	NA	NA	0	0	0	0	0	1	0	1	0	0	0	0
241	2	2	2	1	125	45	2.5	578	1156	7.05272	4.76	55.0256	4.0078	3.39	39.1884	3.66838	4.66	53.8696	3.98657	8.95	103.462	4.6392	275	12.5245	8	8.9872	-0.44025	0	0	0	NA	NA	NA	NA	NA	NA	NA	0	0	0	0	0	0	0	0	0	0	0	0
241	2	2	3	1	158	45	2.5	285	570	6.34564	4.57	26.049	3.25998	4.27	24.339	3.19208	4.17	23.769	3.16838	9.35	53.295	3.97584	9554	16.0725	107	11.5806	1.20544	1	2	3	NA	NA	NA	NA	NA	NA	NA	0	1	0	0	0	0	0	0	0	0	0	0
241	2	2	4	1	186	45	2.5	NA	NA	NA	NA	NA	NA	NA	NA	NA	NA	NA	NA	NA	NA	NA	NA	NA	8	8.9872	NA	NA	NA	NA	NA	NA	NA	NA	NA	NA	NA	0	0	0	0	0	1	0	1	0	0	0	0
241	2	2	5	1	221	45	2.5	65	NA	NA	NA	NA	NA	NA	NA	NA	NA	NA	NA	NA	NA	NA	NA	NA	8	8.9872	NA	NA	NA	NA	NA	NA	NA	NA	NA	NA	NA	0	0	0	0	0	1	0	1	0	0	0	0
241	2	2	1	2	88	57	2.5	421	842	6.73578	2.45	20.629	3.0267	3.43	28.8806	3.36317	4.81	40.5002	3.70131	9.14	76.9588	4.34327	328	12.7008	8	8.9872	-0.431394	0	0	0	NA	NA	NA	NA	NA	NA	NA	0	0	0	0	0	0	0	0	0	0	0	0
241	2	2	2	2	123	57	2.5	435	870	6.76849	4.31	37.497	3.62426	3.72	32.364	3.47705	4.39	38.193	3.64265	9.01	78.387	4.36166	638	13.3661	8	8.9872	-0.379595	0	0	0	NA	NA	NA	NA	NA	NA	NA	0	0	0	0	0	0	0	0	0	0	0	0
241	2	2	3	2	159	57	2.5	338	676	6.51619	4.58	30.9608	3.43272	3.56	24.0656	3.18078	3.97	26.8372	3.28979	8.43	56.9868	4.04282	1249	14.0379	8	8.9872	-0.277501	0	1	2	NA	NA	NA	NA	NA	NA	NA	0	1	0	0	0	0	0	0	0	0	0	0
241	2	2	4	2	194	57	2.5	195	390	5.96615	4.5	17.55	2.86505	3.63	14.157	2.65021	4.26	16.614	2.81025	8.79	34.281	3.53459	539	13.1975	8	8.9872	-0.396137	0	0	0	NA	NA	NA	NA	NA	NA	NA	0	0	0	0	0	1	0	1	0	0	0	0
241	2	2	5	2	228	57	3	229	458	6.12687	3.18	14.5644	2.67858	3.69	16.9002	2.82733	4.22	19.3276	2.96153	8.81	40.3498	3.69759	685	13.4372	8	8.9872	-0.371742	0	0	0	NA	NA	NA	NA	NA	NA	NA	0	0	0	0	0	1	0	1	0	0	0	0
242	2	2	1	1	83	45	3	740	1480	7.2998	5.35	79.18	4.37172	3.49	51.652	3.94453	5	74	4.30407	9.39	138.972	4.93427	92	11.4295	8	8.9872	-0.470828	0	0	0	NA	NA	NA	NA	NA	NA	NA	0	0	0	0	0	0	0	0	0	0	0	0
242	2	2	2	1	125	45	2.5	673	1346	7.20489	3.59	48.3214	3.87787	4.46	60.0316	4.09487	4.56	61.3776	4.11704	9.91	133.389	4.89327	10130	16.131	1700	14.3461	2.83415	1	2	3	NA	NA	NA	NA	NA	NA	NA	0	0	0	0	0	0	0	0	0	0	0	0
242	2	2	3	1	158	45	2.5	676	1352	7.20934	4.3	58.136	4.06279	5.04	68.1408	4.22158	4.33	58.5416	4.06974	10.27	138.85	4.9334	15397	16.5497	1458	14.1926	3.48143	1	2	3	NA	NA	NA	NA	NA	NA	NA	0	0	0	0	0	0	0	0	0	0	0	0
242	2	2	4	1	186	45	3	338	676	6.51619	5.36	36.2336	3.58999	4.41	29.8116	3.3949	4.07	27.5132	3.31467	9.38	63.4088	4.1496	12149	16.3128	291	12.5811	1.81606	1	2	3	NA	NA	NA	NA	NA	NA	NA	0	0	0	0	0	0	0	0	0	0	0	0
242	2	2	5	1	221	45	2.5	318	636	6.4552	3.23	20.5428	3.02251	3.98	25.3128	3.23131	4.25	27.03	3.29695	9.14	58.1304	4.06269	2792	14.8423	8	8.9872	-0.0196773	0	1	2	NA	NA	NA	NA	NA	NA	NA	0	0	0	0	0	0	0	0	0	0	0	0
242	2	2	1	2	88	57	2.5	781	1562	7.35372	6.84	106.841	4.67134	3.74	58.4188	4.06764	4.56	71.2272	4.26587	9.2	143.704	4.96776	7581	15.8412	102	11.5327	0.870958	1	2	3	NA	NA	NA	NA	NA	NA	NA	0	0	0	0	0	0	0	0	0	0	0	0
242	2	2	2	2	123	57	2.5	741	1482	7.30115	5.12	75.8784	4.32913	3.9	57.798	4.05695	4.31	63.8742	4.15692	9.12	135.158	4.90645	4256	15.2638	48	10.779	0.263427	1	2	3	NA	NA	NA	NA	NA	NA	NA	0	0	0	0	0	0	0	0	0	0	0	0
242	2	2	3	2	159	57	2.5	639	1278	7.15305	5.72	73.1016	4.29185	3.63	46.3914	3.83711	4.11	52.5258	3.9613	8.65	110.547	4.70544	3407	15.0413	451	13.0192	0.509251	1	2	3	NA	NA	NA	NA	NA	NA	NA	0	1	0	0	0	0	0	0	0	0	0	0
242	2	2	4	2	194	57	3	469	938	6.84375	5.33	49.9954	3.91193	3.88	36.3944	3.59441	4.2	39.396	3.67366	8.98	84.2324	4.43358	6533	15.6924	331	12.7099	0.916143	1	2	3	NA	NA	NA	NA	NA	NA	NA	0	1	0	0	0	0	0	0	0	0	0	0
242	2	2	5	2	228	57	3	401	802	6.68711	5.61	44.9922	3.80649	3.73	29.9146	3.39835	4.25	34.085	3.52886	8.88	71.2176	4.26574	9908	16.1089	1700	14.3461	2.79706	1	2	3	NA	NA	NA	NA	NA	NA	NA	0	0	0	0	0	1	0	1	0	0	0	0
243	2	2	1	1	83	45	2.5	641	1282	7.15618	5.27	67.5614	4.21304	3.49	44.7418	3.80091	5.23	67.0486	4.20542	9.62	123.328	4.81485	57	10.9508	8	8.9872	-0.476676	0	0	0	450	0	0	1	0	0	1	0	0	0	0	1	0	1	1	0	0	0	0
243	2	2	2	1	125	45	2	680	1360	7.21524	4.42	60.112	4.09621	3.09	42.024	3.73824	4.87	66.232	4.19316	8.86	120.496	4.79162	344	12.7484	8	8.9872	-0.42872	0	0	0	400	0	0	1	0	0	1	0	0	0	0	0	0	0	0	0	0	0	0
243	2	2	3	1	158	45	2.5	427	854	6.74993	4.88	41.6752	3.72991	3.47	29.6338	3.38892	4.69	40.0526	3.69019	9.06	77.3724	4.34863	1376	14.1347	49	10.7996	-0.216839	1	2	3	0	0	0	0	0	0	0	0	0	0	0	0	0	0	0	0	0	0	0
243	2	2	4	1	186	45	2.5	283	566	6.33859	5.07	28.6962	3.35676	3.5	19.81	2.98619	4.71	26.6586	3.28311	8.92	50.4872	3.92172	681	13.4313	29	10.2751	-0.352208	0	1	1	450	0	0	1	0	0	1	0	0	0	0	0	0	0	0	0	0	0	0
243	2	2	5	1	221	45	2.5	309	618	6.42649	2.8	17.304	2.85094	3.43	21.1974	3.05388	4.49	27.7482	3.32317	8.81	54.4458	3.99721	417	12.9408	8	8.9872	-0.416523	0	0	0	0	0	0	0	0	0	0	0	0	0	0	1	0	0	1	0	0	0	0
243	2	2	1	2	88	57	2.5	709	1418	7.257	2.72	38.5696	3.65246	3.18	45.0924	3.80871	4.83	68.4894	4.22668	8.91	126.344	4.83901	193	12.1704	8	8.9872	-0.453951	0	0	0	350	0	0	1	0	0	1	0	0	0	0	0	0	0	0	0	0	0	0
243	2	2	2	2	123	57	2	634	1268	7.1452	5.89	74.6852	4.31328	3.46	43.8728	3.78129	4.6	58.328	4.06608	8.96	113.613	4.7328	490	13.1022	8	8.9872	-0.404325	0	0	0	0	0	0	0	0	0	0	0	0	0	0	0	0	0	0	0	0	0	0
243	2	2	3	2	159	57	2.5	427	854	6.74993	5.95	50.813	3.92815	3.33	28.4382	3.34773	4.35	37.149	3.61494	8.58	73.2732	4.29419	369	12.8186	8	8.9872	-0.424543	0	0	0	1200	0	0	1	0	0	1	0	0	0	0	0	0	0	0	0	0	0	0
243	2	2	4	2	194	57	2.5	302	604	6.40357	5.05	30.502	3.41779	3.21	19.3884	2.96467	4.4	26.576	3.28001	8.52	51.4608	3.94082	309	12.6411	8	8.9872	-0.434569	0	0	0	1000	0	0	1	0	0	1	0	0	0	0	0	0	0	0	0	0	0	0
243	2	2	5	2	228	57	2.5	232	464	6.13988	4.85	22.504	3.11369	3.51	16.2864	2.79033	4.43	20.5552	3.02311	8.84	41.0176	3.714	575	13.2621	8	8.9872	-0.390122	0	0	0	750	0	0	1	0	0	1	0	0	0	0	0	0	0	0	0	0	0	0
244	2	2	1	1	83	45	3	724	1448	7.27794	4.11	59.5128	4.08619	4.23	61.2504	4.11497	5.04	72.9792	4.29017	10.17	147.262	4.99221	326	12.6947	8	8.9872	-0.431728	0	0	0	100	0	0	1	0	0	1	0	0	0	0	0	0	0	0	0	0	0	0
244	2	2	2	1	125	45	2.5	879	1758	7.47193	3.11	54.6738	4.00138	3.99	70.1442	4.25055	4.88	85.7904	4.45191	9.77	171.757	5.14608	1107	13.9172	29	10.2751	-0.281027	1	2	3	250	0	0	1	0	0	1	0	0	0	0	1	0	0	1	0	0	0	0
244	2	2	3	1	158	45	2.5	194	388	5.96101	4.52	17.5376	2.86435	4.56	17.6928	2.87316	4.54	17.6152	2.86876	10	38.8	3.65842	7272	15.7995	1022	13.8373	1.70437	1	2	3	0	0	0	0	0	0	0	0	0	0	0	0	0	0	0	0	0	0	0
244	2	2	4	1	186	45	2.5	158	316	5.75574	4.07	12.8612	2.55422	4.03	12.7348	2.54434	4.39	13.8724	2.6299	9.33	29.4828	3.38381	6531	15.6921	47	10.7579	0.642601	1	2	3	0	0	0	0	0	0	0	0	0	0	0	0	0	0	0	0	0	0	0
244	2	2	5	1	221	45	2.5	176	352	5.86363	2.39	8.4128	2.12975	4.89	17.2128	2.84565	4.12	14.5024	2.67431	9.9	34.848	3.551	22227	16.9168	1700	14.3461	4.85548	1	2	3	0	0	50	0	0	1	1	0	0	0	0	0	0	0	0	0	0	0	0
244	2	2	2	2	123	56	2.5	624	1248	7.1293	4.27	53.2896	3.97574	4	49.92	3.91042	4.8	59.904	4.09274	9.7	121.056	4.79625	367	12.8131	8	8.9872	-0.424877	0	0	0	NA	NA	NA	NA	NA	NA	NA	0	0	0	0	0	0	0	0	0	0	0	0
244	2	2	3	2	159	56	2	644	1288	7.16085	3.53	45.4664	3.81697	3.67	47.2696	3.85587	4.52	58.2176	4.06419	9.09	117.079	4.76285	680	13.4298	8	8.9872	-0.372577	0	0	0	NA	NA	NA	NA	NA	NA	NA	0	1	0	0	0	0	0	0	0	0	0	0
244	2	2	4	2	194	56	2.5	482	964	6.87109	4.15	40.006	3.68903	3.88	37.4032	3.62176	4.55	43.862	3.78105	9.33	89.9412	4.49916	727	13.4967	8	8.9872	-0.364724	0	0	0	NA	NA	NA	NA	NA	NA	NA	0	0	0	0	0	0	0	0	0	0	0	0
244	2	2	5	2	228	56	2	300	600	6.39693	4.59	27.54	3.31564	3.86	23.16	3.14243	4.55	27.3	3.30689	9.31	55.86	4.02285	2387	14.6855	1700	14.3461	1.54036	1	2	3	NA	NA	NA	NA	NA	NA	NA	0	0	0	0	0	0	0	0	0	0	0	0
245	2	2	1	1	83	45	3	604	1208	7.09672	4.64	56.0512	4.02627	3.43	41.4344	3.72411	5.08	61.3664	4.11686	9.41	113.673	4.73332	336	12.7249	8	8.9872	-0.430057	0	0	0	NA	NA	NA	NA	NA	NA	NA	0	0	0	0	0	0	0	0	0	0	0	0
245	2	2	2	1	125	45	2	960	1920	7.56008	4.08	78.336	4.36101	3.53	67.776	4.21621	4.95	95.04	4.5543	9.38	180.096	5.19349	800	13.5924	8	8.9872	-0.352526	0	0	0	NA	NA	NA	NA	NA	NA	NA	0	0	0	0	0	0	0	0	0	0	0	0
245	2	2	3	1	158	45	3	561	1122	7.02287	NA	NA	NA	NA	NA	NA	NA	NA	NA	NA	NA	NA	NA	NA	10	9.21034	NA	NA	NA	NA	NA	NA	NA	NA	NA	NA	NA	0	0	0	0	0	0	0	0	0	0	0	0
245	2	2	4	1	186	45	3	304	608	6.41017	3.39	20.6112	3.02583	3.46	21.0368	3.04627	4.34	26.3872	3.27288	8.7	52.896	3.96833	6250	15.6481	46	10.7364	0.594685	1	2	3	NA	NA	NA	NA	NA	NA	NA	0	0	0	0	1	1	0	1	0	0	0	0
245	2	2	5	1	221	45	2.5	290	580	6.36303	3.01	17.458	2.8598	3.53	20.474	3.01916	4.12	23.896	3.17371	8.55	49.59	3.90379	13257	16.4	226	12.3283	1.93866	1	2	3	NA	NA	NA	NA	NA	NA	NA	0	0	0	0	0	0	0	0	0	0	0	0
245	2	2	1	2	88	57	2.5	482	964	6.87109	3.5	33.74	3.51868	3.21	30.9444	3.43219	4.74	45.6936	3.82196	8.85	85.314	4.44634	1873	14.4431	22	9.9988	-0.159768	1	2	3	NA	NA	NA	NA	NA	NA	NA	0	0	0	0	1	0	0	1	0	0	0	0
245	2	2	2	2	123	57	2.5	517	1034	6.94119	4.36	45.0824	3.80849	3.56	36.8104	3.60578	4.31	44.5654	3.79696	8.77	90.6818	4.50736	1349	14.1149	8	8.9872	-0.260792	0	1	2	NA	NA	NA	NA	NA	NA	NA	0	0	0	0	0	0	0	0	0	0	0	0
245	2	2	3	2	159	57	2.5	451	902	6.80461	4.7	42.394	3.74701	3.51	31.6602	3.45506	4.15	37.433	3.62255	8.57	77.3014	4.34771	2482	14.7246	22	9.9988	-0.058008	1	2	3	NA	NA	NA	NA	NA	NA	NA	0	0	0	0	0	0	0	0	0	0	0	0
245	2	2	4	2	194	57	2.5	301	602	6.40026	4	24.08	3.18138	3.63	21.8526	3.08432	4.27	25.7054	3.2467	8.81	53.0362	3.97097	2620	14.7787	38	10.5453	-0.0195572	1	2	3	NA	NA	NA	NA	NA	NA	NA	0	0	0	0	0	0	0	0	0	0	0	0
245	2	2	5	2	228	57	3	286	572	6.34914	4.26	24.3672	3.19324	3.48	19.9056	2.991	4.16	23.7952	3.16948	8.53	48.7916	3.88756	888	13.6967	14	9.54681	-0.33205	0	0	0	NA	NA	NA	NA	NA	NA	NA	0	0	0	0	0	0	0	0	0	0	0	0
246	2	2	1	1	83	45	3	752	1504	7.31588	5.39	81.0656	4.39526	3.43	51.5872	3.94327	4.92	73.9968	4.30402	9.25	139.12	4.93534	144	11.8776	8	8.9872	-0.462139	0	0	0	500	0	0	1	0	0	1	0	0	0	0	0	0	0	0	0	0	0	0
246	2	2	2	1	125	45	2.5	150	300	5.70378	NA	NA	NA	NA	NA	NA	NA	NA	NA	NA	NA	NA	NA	NA	1700	14.3461	NA	NA	NA	NA	250	0	0	1	0	0	1	0	0	0	0	0	0	0	0	0	0	0	0
246	2	2	3	1	158	45	3	150	300	5.70378	4.81	14.43	2.66931	4.57	13.71	2.61813	3.67	11.01	2.3988	9.15	27.45	3.31237	5844	15.5809	47	10.7579	0.527808	1	2	3	250	0	0	1	0	0	1	0	0	0	0	0	0	0	0	0	0	0	0
246	2	2	4	1	186	45	3	122	NA	NA	NA	NA	NA	NA	NA	NA	NA	NA	NA	NA	NA	NA	4663	15.3552	25	10.1266	0.309307	1	2	3	350	0	0	1	0	0	1	0	0	0	0	0	1	0	1	0	0	0	0
246	2	2	5	1	221	45	3	163	326	5.7869	3.32	10.8232	2.38169	4.08	13.3008	2.58782	4.07	13.2682	2.58537	9.05	29.503	3.38449	4244	15.261	51	10.8396	0.264307	1	2	3	NA	NA	NA	NA	NA	NA	NA	0	0	0	0	0	1	0	1	0	0	0	0
246	2	2	1	2	88	57	3	620	1240	7.12287	3.03	37.572	3.62626	3.98	49.352	3.89898	4.84	60.016	4.09461	9.72	120.528	4.79188	449	13.0148	8	8.9872	-0.411176	0	0	0	500	0	0	1	0	0	1	0	0	0	0	0	0	0	0	0	0	0	0
246	2	2	2	2	123	57	3	442	884	6.78446	5.93	52.4212	3.95931	4.11	36.3324	3.59271	4.31	38.1004	3.64022	9.32	82.3888	4.41145	1011	13.8265	8	8.9872	-0.317269	0	1	2	NA	NA	NA	NA	NA	NA	NA	0	0	0	0	0	0	0	0	0	0	0	0
246	2	2	3	2	159	57	3	352	704	6.55678	6.58	46.3232	3.83564	4.13	29.0752	3.36989	4.01	28.2304	3.3404	9.04	63.6416	4.15327	2613	14.776	291	12.5811	0.222659	1	2	3	550	0	0	1	0	0	1	0	0	0	0	0	0	0	0	0	0	0	0
246	2	2	4	2	194	57	3	233	466	6.14419	5.61	26.1426	3.26357	4.51	21.0166	3.04531	4.12	19.1992	2.95487	9.53	44.4098	3.79346	1994	14.5057	17	9.74097	-0.144359	0	1	2	100	0	0	1	0	0	1	0	1	0	0	0	0	0	0	0	0	0	0
246	2	2	5	2	228	57	3	112	NA	NA	NA	NA	NA	NA	NA	NA	NA	NA	NA	NA	NA	NA	20662	16.8438	1700	14.3461	4.59398	1	2	3	100	0	0	1	0	0	1	0	0	0	0	0	0	0	0	0	0	0	0
247	2	2	1	1	83	45	3	554	1108	7.01031	6.82	75.5656	4.325	3.78	41.8824	3.73487	4.99	55.2892	4.01258	9.67	107.144	4.67417	233	12.3588	8	8.9872	-0.447268	0	0	0	NA	NA	NA	NA	NA	NA	NA	0	0	0	0	0	0	0	0	0	0	0	0
248	2	2	1	1	83	45	2.5	694	1388	7.23562	6.1	84.668	4.43874	3.45	47.886	3.86882	5.07	70.3716	4.25379	9.42	130.75	4.87328	171	12.0494	80	11.2898	-0.388363	0	1	1	200	0	0	1	0	0	1	0	0	0	0	0	0	0	0	0	0	0	0
248	2	2	2	1	125	45	2.5	811	1622	7.39142	5.25	85.155	4.44447	3.61	58.5542	4.06995	4.83	78.3426	4.36109	9.34	151.495	5.02055	179	12.0951	8	8.9872	-0.456291	0	0	0	200	0	0	1	0	0	1	0	0	0	0	0	0	0	0	0	0	0	0
248	2	2	3	1	158	45	2.5	405	810	6.69703	4.2	34.02	3.52695	4.32	34.992	3.55512	4.46	36.126	3.58701	9.69	78.489	4.36296	12226	16.3191	553	13.2231	2.08097	1	2	3	0	0	0	0	0	0	0	0	1	0	0	0	0	0	0	0	0	0	0
248	2	2	4	1	186	45	2.5	206	412	6.02102	4.21	17.3452	2.85332	4	16.48	2.80215	4.49	18.4988	2.91771	9.38	38.6456	3.65443	2497	14.7306	30	10.309	-0.0478056	1	2	3	0	0	0	0	0	0	0	0	0	0	0	0	0	0	0	0	0	0	0
248	2	2	5	1	221	45	3	240	480	6.17379	3.41	16.368	2.79533	3.95	18.96	2.94233	4.74	22.752	3.12465	9.59	46.032	3.82934	1505	14.2243	48	10.779	-0.196246	1	2	3	0	0	100	0	0	1	1	0	0	0	0	0	1	0	1	0	0	0	0
248	2	2	1	2	88	57	2	856	1712	7.44542	4.84	82.8608	4.41716	3.17	54.2704	3.99398	4.68	80.1216	4.38355	8.75	149.8	5.0093	176	12.0782	8	8.9872	-0.456792	0	0	0	400	0	0	1	0	0	1	0	0	0	0	0	0	0	0	0	0	0	0
248	2	2	2	2	123	57	2	955	1910	7.55486	4.79	91.489	4.51622	3.59	68.569	4.22784	4.37	83.467	4.42445	8.86	169.226	5.13124	443	13.0013	8	8.9872	-0.412178	0	0	0	300	0	0	1	0	0	1	0	0	0	0	0	0	0	0	0	0	0	0
248	2	2	3	2	159	57	2	795	1590	7.37149	3.99	63.441	4.15011	3.4	54.06	3.99009	4.2	66.78	4.2014	8.5	135.15	4.90639	NA	NA	16	9.68034	NA	NA	NA	NA	550	0	0	1	0	0	1	0	0	0	0	0	0	0	0	0	0	0	0
248	2	2	4	2	194	57	2.5	466	932	6.83733	4.18	38.9576	3.66247	3.41	31.7812	3.45887	4.07	37.9324	3.63581	8.39	78.1948	4.3592	963	13.7778	42	10.6454	-0.292582	0	1	1	400	0	0	1	0	0	1	0	1	0	0	0	0	0	0	0	0	0	0
248	2	2	5	2	228	57	2	299	598	6.39359	4.14	24.7572	3.20912	3.6	21.528	3.06935	4.01	23.9798	3.17721	8.52	50.9496	3.93084	2996	14.9128	135	11.813	0.136584	1	2	3	400	0	0	1	0	0	1	0	1	0	0	0	0	0	0	0	0	0	0
249	2	2	1	1	83	45	2.5	559	1118	7.0193	5.98	66.8564	4.20255	3.42	38.2356	3.64377	4.89	54.6702	4.00132	9.21	102.968	4.63442	48	10.779	8	8.9872	-0.47818	0	0	0	0	0	0	0	0	0	0	0	0	0	1	0	0	0	1	0	0	0	0
249	2	2	2	1	125	45	2	494	988	6.89568	4.52	44.6576	3.79902	3.31	32.7028	3.48746	4.76	47.0288	3.85076	8.97	88.6236	4.4844	383	12.8558	8	8.9872	-0.422204	0	0	0	200	0	0	1	0	0	1	0	0	0	1	0	0	0	1	0	0	0	0
249	2	2	3	1	158	45	2.5	484	968	6.87523	4.93	47.7224	3.8654	4.19	40.5592	3.70276	4.16	40.2688	3.69558	9.25	89.54	4.49469	8191	15.9185	1700	14.3461	2.51016	1	2	3	50	0	0	1	0	0	1	0	1	0	1	0	0	0	1	0	0	0	0
249	2	2	4	1	186	45	2.5	334	668	6.50429	4.93	32.9324	3.49446	3.7	24.716	3.20745	4.35	29.058	3.36929	8.95	59.786	4.09077	597	13.2997	8	8.9872	-0.386446	0	0	0	350	0	0	1	0	0	1	0	0	0	1	0	0	0	1	0	0	0	0
249	2	2	5	1	221	45	2	363	726	6.58755	3.69	26.7894	3.28801	4.09	29.6934	3.39092	4.25	30.855	3.4293	9.24	67.0824	4.20592	1134	13.9413	8	8.9872	-0.296717	0	1	2	0	0	0	0	0	0	0	0	0	0	1	0	0	0	1	0	0	0	0
249	2	2	1	2	88	57	2	644	1288	7.16085	3.42	44.0496	3.78532	3.38	43.5344	3.77355	4.13	53.1944	3.97395	8.41	108.321	4.6851	708	13.4702	8	8.9872	-0.367899	0	0	0	1700	0	0	1	0	0	1	0	0	0	1	0	0	0	1	0	0	0	0
249	2	2	2	2	123	57	2	799	1598	7.37651	4.39	70.1522	4.25067	3.83	61.2034	4.1142	4.1	65.518	4.18232	8.83	141.103	4.94949	655	13.3924	8	8.9872	-0.376755	0	0	0	NA	NA	NA	NA	NA	NA	NA	0	0	0	1	0	0	0	1	0	0	0	0
249	2	2	3	2	159	57	2.5	729	1458	7.28482	4.47	65.1726	4.17704	3.61	52.6338	3.96336	4.13	60.2154	4.09793	8.64	125.971	4.83605	657	13.3954	8	8.9872	-0.37642	0	0	0	NA	NA	NA	NA	NA	NA	NA	0	0	0	1	0	0	0	1	0	0	0	0
249	2	2	4	2	194	57	2	296	592	6.38351	4.29	25.3968	3.23462	3.79	22.4368	3.1107	4.02	23.7984	3.16962	8.71	51.5632	3.94281	976	13.7912	9	9.10498	-0.322156	0	0	0	400	0	0	1	0	0	1	0	1	0	1	1	0	0	1	0	0	0	0
249	2	2	5	2	228	57	2.5	284	568	6.34212	4.95	28.116	3.33634	3.68	20.9024	3.03986	4.01	22.7768	3.12574	8.5	48.28	3.87702	1241	14.0314	29	10.2751	-0.258636	1	2	3	350	0	0	1	0	0	1	0	0	0	0	0	1	0	1	0	0	0	0
250	2	2	1	1	83	45	3	640	1280	7.15462	NA	NA	NA	NA	NA	NA	NA	NA	NA	NA	NA	NA	NA	NA	21	9.95228	NA	NA	NA	NA	NA	NA	NA	NA	NA	NA	NA	0	0	0	0	0	0	0	0	0	0	0	0
251	2	2	1	1	83	45	3	322	644	6.4677	7.18	46.2392	3.83383	4	25.76	3.24882	4.94	31.8136	3.45989	9.84	63.3696	4.14898	130	11.7753	106	11.5712	-0.370202	0	1	1	NA	NA	NA	NA	NA	NA	NA	0	0	0	0	0	0	0	0	0	0	0	0
251	2	2	2	1	125	45	3	425	850	6.74524	5.9	50.15	3.91502	3.57	30.345	3.41263	4.91	41.735	3.73134	9.38	79.73	4.37865	298	12.6048	8	8.9872	-0.436407	0	0	0	NA	NA	NA	NA	NA	NA	NA	0	0	0	0	0	0	0	0	0	0	0	0
251	2	2	3	1	158	45	2.5	100	NA	NA	NA	NA	NA	NA	NA	NA	NA	NA	NA	NA	NA	NA	NA	NA	8	8.9872	NA	NA	NA	NA	NA	NA	NA	NA	NA	NA	NA	0	0	0	0	0	0	0	0	0	0	0	0
251	2	2	4	1	186	45	3	144	NA	NA	NA	NA	NA	NA	NA	NA	NA	NA	NA	NA	NA	NA	3665	15.1143	61	11.0186	0.177181	1	2	3	NA	NA	NA	NA	NA	NA	NA	0	0	0	0	0	0	0	0	0	0	0	0
251	2	2	5	1	221	45	2.5	159	318	5.76205	3.25	10.335	2.33554	4.17	13.2606	2.5848	4.6	14.628	2.68294	9.67	30.7506	3.42591	4550	15.3306	347	12.7571	0.60019	1	2	3	NA	NA	NA	NA	NA	NA	NA	0	0	0	0	0	0	0	0	0	0	0	0
251	2	2	1	2	88	57	2.5	700	1400	7.24423	3.3	46.2	3.83298	3.4	47.6	3.86283	4.63	64.82	4.17161	8.93	125.02	4.82847	120	11.6952	8	8.9872	-0.466149	0	0	0	NA	NA	NA	NA	NA	NA	NA	0	0	0	0	0	0	0	0	0	0	0	0
251	2	2	2	2	123	57	2	480	960	6.86693	5.34	51.264	3.93699	3.88	37.248	3.6176	4.36	41.856	3.73424	9.14	87.744	4.47442	539	13.1975	28	10.24	-0.376897	0	1	1	NA	NA	NA	NA	NA	NA	NA	0	0	0	0	0	0	0	0	0	0	0	0
251	2	2	3	2	159	57	2.5	563	1126	7.02643	5.23	58.8898	4.07567	3.67	41.3242	3.72145	4.17	46.9542	3.84917	8.75	98.525	4.59031	971	13.7861	181	12.1063	-0.157527	0	1	1	NA	NA	NA	NA	NA	NA	NA	0	0	0	0	0	0	0	0	0	0	0	0
251	2	2	5	2	228	57	2	200	400	5.99146	4.15	16.6	2.8094	4.17	16.68	2.81421	4.39	17.56	2.86562	9.46	37.84	3.63337	1965	14.491	259	12.4646	0.0835992	1	2	3	NA	NA	NA	NA	NA	NA	NA	0	0	0	0	0	0	0	0	0	0	0	0
252	2	2	1	1	83	45	2.5	870	1740	7.46164	3.49	60.726	4.10637	3.63	63.162	4.1457	5.12	89.088	4.48962	9.65	167.91	5.12343	51	10.8396	12	9.39266	-0.473831	0	0	0	NA	NA	NA	NA	NA	NA	NA	0	0	0	0	0	0	0	0	0	0	0	0
252	2	2	2	1	125	45	2.5	809	1618	7.38895	3.76	60.8368	4.10819	3.17	51.2906	3.93751	4.81	77.8258	4.35447	8.89	143.84	4.9687	325	12.6916	9	9.10498	-0.430933	0	0	0	NA	NA	NA	NA	NA	NA	NA	0	0	0	0	1	0	0	1	0	0	0	0
252	2	2	3	1	158	45	2	293	586	6.37332	2.91	17.0526	2.8363	5.41	31.7026	3.4564	3.04	17.8144	2.88001	9.34	54.7324	4.00246	NA	NA	1242	14.0322	NA	NA	NA	NA	NA	NA	NA	NA	NA	NA	NA	0	1	0	0	0	1	0	1	0	0	0	0
252	2	2	4	1	186	45	2.5	196	392	5.97126	3.26	12.7792	2.54782	4.43	17.3656	2.85449	3.74	14.6608	2.68518	9.07	35.5544	3.57106	11283	16.2388	113	11.6351	1.50012	1	2	3	NA	NA	NA	NA	NA	NA	NA	0	0	0	0	0	0	0	0	0	0	0	0
252	2	2	5	1	221	45	2.5	190	380	5.94017	2.56	9.728	2.27501	4.36	16.568	2.80747	3.97	15.086	2.71377	9.23	35.074	3.55746	6166	15.6346	52	10.859	0.586422	1	2	3	NA	NA	NA	NA	NA	NA	NA	0	0	0	0	0	1	0	1	0	0	0	0
252	2	2	1	2	88	57	2.5	404	808	6.69456	4.09	33.0472	3.49794	3.87	31.2696	3.44265	4.71	38.0568	3.63908	9.48	76.5984	4.33858	526	13.1731	83	11.3266	-0.326159	0	1	1	NA	NA	NA	NA	NA	NA	NA	0	0	0	0	0	0	0	0	0	0	0	0
252	2	2	2	2	123	57	2.5	520	1040	6.94698	4.89	50.856	3.929	3.68	38.272	3.64472	4.74	49.296	3.89784	9.32	96.928	4.57397	441	12.9968	38	10.5453	-0.383652	0	1	1	NA	NA	NA	NA	NA	NA	NA	0	0	0	0	0	0	0	0	0	0	0	0
252	2	2	3	2	159	57	2.5	434	868	6.76619	4.15	36.022	3.58413	3.56	30.9008	3.43078	4.37	37.9316	3.63578	8.83	76.6444	4.33918	726	13.4953	28	10.24	-0.345651	0	1	1	NA	NA	NA	NA	NA	NA	NA	0	0	0	0	0	0	0	0	0	0	0	0
252	2	2	4	2	194	57	2.5	304	608	6.41017	3.95	24.016	3.17872	3.45	20.976	3.04338	4.31	26.2048	3.26594	8.65	52.592	3.96256	857	13.6612	29	10.2751	-0.3228	0	1	1	NA	NA	NA	NA	NA	NA	NA	0	0	0	0	0	0	0	0	0	0	0	0
252	2	2	5	2	228	57	2.5	270	540	6.29157	4.02	21.708	3.07768	3.18	17.172	2.84328	4.32	23.328	3.14965	8.4	45.36	3.81463	1254	14.0418	25	10.1266	-0.260312	1	2	3	NA	NA	NA	NA	NA	NA	NA	0	0	0	0	0	0	0	0	0	1	0	0
253	2	2	1	1	83	45	2.5	383	766	6.64118	8.47	64.8802	4.17254	4.02	30.7932	3.42729	5.13	39.2958	3.67112	10.05	76.983	4.34358	593	13.2929	8	8.9872	-0.387114	0	0	0	350	0	0	1	0	0	1	0	0	0	0	0	0	0	0	0	0	0	0
253	2	2	2	1	125	45	2	376	752	6.62274	5.97	44.8944	3.80431	3.8	28.576	3.35257	4.83	36.3216	3.59241	9.53	71.6656	4.27201	639	13.3677	10	9.21034	-0.377504	0	0	0	100	0	0	1	0	0	1	0	0	0	0	1	0	0	1	0	0	0	0
253	2	2	3	1	158	45	2.5	195	390	5.96615	5.24	20.436	3.0173	4.56	17.784	2.8783	4.62	18.018	2.89137	10.07	39.273	3.67054	3221	14.9852	8	8.9872	0.0520055	0	1	2	100	0	0	1	0	0	1	0	0	0	0	0	0	0	0	0	0	0	0
253	2	2	4	1	186	45	2.5	212	424	6.04973	5.01	21.2424	3.056	4.28	18.1472	2.89852	4.45	18.868	2.93747	9.63	40.8312	3.70945	13278	16.4016	338	12.7308	2.04992	1	2	3	0	0	0	0	0	0	0	0	0	0	0	0	0	0	0	0	0	0	0
253	2	2	5	1	221	45	2.5	135	NA	NA	NA	NA	NA	NA	NA	NA	NA	NA	NA	NA	NA	NA	6315	15.6584	118	11.6784	0.674811	1	2	3	0	0	150	0	0	1	1	0	0	0	0	0	0	0	0	0	0	0	0
254	2	2	1	1	83	45	3	554	1108	7.01031	5.82	64.4856	4.16644	3.62	40.1096	3.69162	5.05	55.954	4.02453	9.57	106.036	4.66377	9445	16.061	472	13.0647	1.53836	1	2	3	NA	NA	NA	NA	NA	NA	NA	0	0	0	0	0	0	0	0	0	0	0	0
254	2	2	2	1	125	45	2	100	NA	NA	NA	NA	NA	NA	NA	NA	NA	NA	NA	NA	NA	NA	NA	NA	1128	13.936	NA	NA	NA	NA	NA	NA	NA	NA	NA	NA	NA	0	0	0	0	0	0	0	0	0	0	0	0
254	2	2	3	1	158	45	3	70	NA	NA	NA	NA	NA	NA	NA	NA	NA	NA	NA	NA	NA	NA	NA	NA	8	8.9872	NA	NA	NA	NA	NA	NA	NA	NA	NA	NA	NA	0	1	0	0	0	0	0	0	0	0	0	0
254	2	2	4	1	186	45	3	100	NA	NA	NA	NA	NA	NA	NA	NA	NA	NA	NA	NA	NA	NA	NA	NA	57	10.9508	NA	NA	NA	NA	NA	NA	NA	NA	NA	NA	NA	0	1	0	0	0	1	0	1	0	0	0	0
254	2	2	5	1	221	45	2.5	75	NA	NA	NA	NA	NA	NA	NA	NA	NA	NA	NA	NA	NA	NA	NA	NA	26	10.1659	NA	NA	NA	NA	NA	NA	NA	NA	NA	NA	NA	0	0	0	0	0	0	0	0	0	0	0	0
254	2	2	1	2	88	57	2	622	1244	7.12609	3.04	37.8176	3.63277	3.46	43.0424	3.76219	4.57	56.8508	4.04043	8.94	111.214	4.71145	1206	14.0028	8	8.9872	-0.284686	0	1	2	NA	NA	NA	NA	NA	NA	NA	0	0	0	0	0	0	0	0	0	0	0	0
254	2	2	2	2	123	57	2	640	1280	7.15462	4.34	55.552	4.01732	3.64	46.592	3.84143	4.38	56.064	4.02649	8.92	114.176	4.73774	8089	15.906	1700	14.3461	2.49312	1	2	3	NA	NA	NA	NA	NA	NA	NA	0	0	0	0	0	0	0	0	0	0	0	0
254	2	2	3	2	159	57	2.5	424	848	6.74288	4.55	38.584	3.65284	3.78	32.0544	3.46743	4.06	34.4288	3.53889	8.74	74.1152	4.30562	17035	16.6508	1700	14.3461	3.98793	1	2	3	NA	NA	NA	NA	NA	NA	NA	0	0	0	0	0	0	0	0	0	0	0	0
254	2	2	4	2	194	57	2.5	322	644	6.4677	4.32	27.8208	3.32578	3.44	22.1536	3.098	4.22	27.1768	3.30236	8.57	55.1908	4.0108	3102	14.9476	73	11.1982	0.0946515	1	2	3	NA	NA	NA	NA	NA	NA	NA	0	0	0	0	0	0	0	0	0	0	0	0
254	2	2	5	2	228	57	2.5	218	436	6.07764	3.58	15.6088	2.74783	3.76	16.3936	2.79689	4.38	19.0968	2.94952	9.05	39.458	3.67524	3525	15.0754	236	12.3716	0.322138	1	2	3	NA	NA	NA	NA	NA	NA	NA	0	1	0	0	0	0	0	0	0	0	0	0
255	2	2	1	1	83	45	2.5	386	772	6.64898	7.29	56.2788	4.03032	3.66	28.2552	3.34128	5.07	39.1404	3.66716	9.62	74.2664	4.30766	128	11.7598	8	8.9872	-0.464812	0	0	0	NA	NA	NA	NA	NA	NA	NA	0	0	0	0	1	1	0	1	0	0	0	0
256	2	2	1	1	83	45	3	900	1800	7.49554	6.28	113.04	4.72774	4.13	74.34	4.30865	5.19	93.42	4.53711	10.22	183.96	5.21472	3506	15.07	79	11.2772	0.167929	1	2	3	NA	NA	NA	NA	NA	NA	NA	0	0	0	0	0	0	0	0	0	0	0	0
256	2	2	2	1	125	45	2.5	622	1244	7.12609	5.4	67.176	4.20732	4.16	51.7504	3.94643	4.99	62.0756	4.12835	10.05	125.022	4.82849	1711	14.3526	19	9.85219	-0.189723	0	1	2	NA	NA	NA	NA	NA	NA	NA	0	0	0	0	1	0	0	1	0	0	0	0
257	2	2	1	1	83	45	2.5	567	1134	7.03351	8.15	92.421	4.52635	3.43	38.8962	3.6609	4.94	56.0196	4.0257	9.27	105.122	4.65512	197	12.191	8	8.9872	-0.453283	0	0	0	150	0	0	1	0	0	1	0	0	0	0	0	1	0	1	0	0	0	0
257	2	2	2	1	125	45	2.5	472	944	6.85013	5.4	50.976	3.93135	3.4	32.096	3.46873	4.72	44.5568	3.79676	9.01	85.0544	4.44329	1032	13.847	16	9.68034	-0.306065	0	1	2	400	0	0	1	0	0	1	0	0	0	0	0	1	0	1	0	0	0	0
257	2	2	3	1	158	45	2.5	404	808	6.69456	4.67	37.7336	3.63055	4.32	34.9056	3.55265	4.52	36.5216	3.5979	9.74	78.6992	4.36563	3590	15.0937	26	10.1659	0.130979	1	2	3	0	0	0	0	0	0	0	0	0	0	0	0	1	0	1	0	0	0	0
257	2	2	4	1	186	45	2.5	249	498	6.2106	4.74	23.6052	3.16147	4.1	20.418	3.01642	3.73	18.5754	2.92184	8.73	43.4754	3.7722	13601	16.4257	389	12.8713	2.15295	1	2	3	550	0	0	1	0	0	1	0	0	0	0	0	1	0	1	0	0	0	0
257	2	2	5	1	221	45	2.5	269	538	6.28786	3.19	17.1622	2.84271	4.41	23.7258	3.16656	3.65	19.637	2.97742	8.97	48.2586	3.87657	23368	16.9669	21	9.95228	3.43093	1	2	3	0	0	0	0	0	0	0	0	0	1	1	0	1	1	1	0	0	0	0
257	2	2	1	2	88	57	2	839	1678	7.42536	5.2	87.256	4.46885	3.15	52.857	3.96759	4.41	73.9998	4.30406	8.46	141.959	4.95554	294	12.5913	8	8.9872	-0.437075	0	0	0	850	0	0	1	0	0	1	0	0	0	0	0	0	0	0	0	0	0	0
257	2	2	2	2	123	57	1.5	460	920	6.82437	5.98	55.016	4.00762	3.66	33.672	3.51667	4.16	38.272	3.64472	8.72	80.224	4.38482	1724	14.3602	40	10.5966	-0.167348	1	2	3	1200	0	0	1	0	0	1	0	0	0	0	1	0	0	1	0	0	0	0
257	2	2	3	2	159	57	2.5	570	1140	7.03878	5.37	61.218	4.11444	3.54	40.356	3.69774	4.15	47.31	3.85672	8.59	97.926	4.58421	2017	14.5171	72	11.1844	-0.0876061	1	2	3	750	0	0	1	0	0	1	0	0	0	0	0	0	0	0	0	0	0	0
258	2	2	1	1	83	45	2.5	507	1014	6.92166	6.5	65.91	4.18829	3.52	35.6928	3.57495	5.02	50.9028	3.92992	9.44	95.7216	4.56144	248	12.4212	8	8.9872	-0.444761	0	0	0	650	0	0	1	0	0	1	0	0	0	0	0	0	0	0	0	0	0	0
258	2	2	2	1	125	45	2	216	432	6.06843	NA	NA	NA	NA	NA	NA	NA	NA	NA	NA	NA	NA	NA	NA	1700	14.3461	NA	NA	NA	NA	0	0	0	0	0	0	0	0	0	0	0	0	0	0	0	0	0	0	0
258	2	2	3	1	158	45	2.5	454	908	6.81124	4.77	43.3116	3.76842	4.41	40.0428	3.68995	4.34	39.4072	3.67395	9.65	87.622	4.47303	7672	15.8531	58	10.9682	0.843835	1	2	3	0	0	0	0	0	0	0	0	1	0	0	0	0	0	0	0	0	0	0
[truncated: 6,050 more rows]
[truncated: 11 more columns]
